# Supplementary material for: SNAP25-induced MYC upregulation promotes high-grade neuroendocrine lung carcinoma progression
Source: Front Immunol. 2024 Oct 4;15:1411114. doi: 10.3389/fimmu.2024.1411114 (PMC11486671; doi:10.3389/fimmu.2024.1411114)
Supplement: Supplementary Table S1 — Genes differentially expressed between the Group 1 and Group 2. [file Table1.xls]

## Sheet: Sheet1
	group	Gene	Cт	Ct Mean	Ct SD	Gene	Ct	Ct Mean	Ct SD	△Ct	△Ct Mean	△△Ct	△△Ct Mean	2^(-△△Ct)	2^(-△△Ct) Mean
	bea	SNAP25	25.1705	25.16	0.0913006	GAPDH	10.8411	9.89926	0.828762	15.2712	15.2607	0.0105063	-5.92119e-16	0.992744
			25.0639				9.57532			15.1646		-0.0960992		1.06888
			25.2456				9.28139			15.3463		0.0855929		0.942397
	520	SNAP25	25.1641	25.1867	0.0943702	GAPDH	11.8296	11.6383	0.179887	13.5259	13.5484	-1.73488	-1.71229	3.32851
			25.2904				11.6126			13.6521		-1.60867		3.0497
			25.1057				11.4726			13.4674		-1.79331		3.46609
	549	SNAP25	24.1584	23.8652	0.260881	GAPDH	13.0302	12.7987	0.214933	11.3597	11.0665	-3.90101	-4.19421	14.939
			23.6587				12.7603			10.86		-4.40069		21.1222
			23.7785				12.6055			10.9798		-4.28093		19.4397
	1299	SNAP25	22.0331	21.8549	0.157441	GAPDH	9.89552	9.87318	0.0902302	12.1599	11.9817	-3.10078	-3.27899	8.57885
			21.7969				9.77388			11.9238		-3.33697		10.1048
			21.7347				9.95014			11.8615		-3.39922		10.5504
										bea	520	549	1299		bea	0.992744	1.06888	0.942397
										0.992744	3.32851	14.939	8.57885		520	3.32851	3.0497	3.46609
										1.06888	3.0497	21.1222	10.1048		549	14.939	21.1222	19.4397
										0.942397	3.46609	19.4397	10.5504		1299	8.57885	10.1048	10.5504
	group	Gene	Cт	Ct Mean	Ct SD	Gene	Ct	Ct Mean	Ct SD	△Ct	△Ct Mean	△△Ct	△△Ct Mean	2^(-△△Ct)	2^(-△△Ct) Mean
	bea	MYC	18.1771	18.2352	0.173153	GAPDH	10.8411	9.89926	0.828762	8.27783	8.33593	-0.0580997	0	1.04109
			18.0986				9.57532			8.19929		-0.136631		1.09933
			18.4299				9.28139			8.53066		0.194731		0.873736
	520	MYC	16.363	16.4087	0.0397299	GAPDH	11.8296	11.6383	0.179887	4.72467	4.77039	-3.61126	-3.56553	12.2207
			16.4347				11.6126			4.79643		-3.53949		11.6277
			16.4284				11.4726			4.79008		-3.54584		11.679
	549	MYC	17.9792	17.8779	0.236396	GAPDH	13.0302	12.7987	0.214933	5.18058	5.07925	-3.15535	-3.25667	8.90951
			18.0467				12.7603			5.2481		-3.08783		8.50214
			17.6077				12.6055			4.80909		-3.52684		11.5262
	1299	MYC	17.2383	16.9078	0.286305	GAPDH	9.89552	9.87318	0.0902302	7.36515	7.03461	-0.970778	-1.30131	1.9599
			16.7371				9.77388			6.86394		-1.47199		2.77403
			16.7479				9.95014			6.87474		-1.46118		2.75334
									bea	520	549	1299		bea	1.04109	1.09933	0.873736
									1.04109	12.2207	8.90951	1.9599		520	12.2207	11.6277	11.679
									1.09933	11.6277	8.50214	2.77403		549	8.90951	8.50214	11.5262
									0.873736	11.679	11.5262	2.75334		1299	1.9599	2.77403	2.75334
	group	Gene	Cт	Ct Mean	Ct SD	Gene	Ct	Ct Mean	Ct SD	△Ct	△Ct Mean	△△Ct	△△Ct Mean	2^(-△△Ct)	2^(-△△Ct) Mean
	bea	MAPK1	17.7254	18.0224	0.257504	GAPDH	10.8411	9.89926	0.828762	7.8261	8.12318	-0.29708	-5.92119e-16	1.22866
			18.1602				9.57532			8.26095		0.13777		0.908923
			18.1817				9.28139			8.28249		0.15931		0.895453
	520	MAPK1	19.2023	19.3171	0.106992	GAPDH	11.8296	11.6383	0.179887	7.37266	7.48748	-0.750519	-0.6357	1.6824
			19.335				11.6126			7.5054		-0.617783		1.53452
			19.414				11.4726			7.58438		-0.538798		1.45276
	549	MAPK1	20.56	20.5492	0.0862078	GAPDH	13.0302	12.7987	0.214933	7.76139	7.75052	-0.361792	-0.372661	1.28502
			20.6294				12.7603			7.83078		-0.292403		1.22468
			20.458				12.6055			7.65939		-0.463787		1.37916
	1299	MAPK1	17.4126	17.2551	0.160291	GAPDH	9.89552	9.87318	0.0902302	7.53944	7.38194	-0.583738	-0.741239	1.49873
			17.0922				9.77388			7.219		-0.904182		1.87148
			17.2606				9.95014			7.38738		-0.735798		1.66532
									bea	520	549	1299		bea	1.22866	0.908923	0.895453
									1.22866	1.6824	1.28502	1.49873		520	1.6824	1.53452	1.45276
									0.908923	1.53452	1.22468	1.87148		549	1.28502	1.22468	1.37916
									0.895453	1.45276	1.37916	1.66532		1299	1.49873	1.87148	1.66532
	group	Gene	Cт	Ct Mean	Ct SD	Gene	Ct	Ct Mean	Ct SD	△Ct	△Ct Mean	△△Ct	△△Ct Mean	2^(-△△Ct)	2^(-△△Ct) Mean
	bea	MAP2K1	17.9248	18.2704	0.304002	GAPDH	10.8411	9.89926	0.828762	8.02554	8.37109	-0.345554	0	1.27064
			18.3896				9.57532			8.49038		0.119284		0.920645
			18.4966				9.28139			8.59737		0.226271		0.854842
	520	MAP2K1	19.593	19.77	0.155186	GAPDH	11.8296	11.6383	0.179887	7.95467	8.13167	-0.416426	-0.239426	1.33462
			19.8343				11.6126			8.19596		-0.175131		1.12907
			19.8827				11.4726			8.24437		-0.126721		1.09181
	549	MAP2K1	19.4613	19.3119	0.148607	GAPDH	13.0302	12.7987	0.214933	6.6627	6.51322	-1.7084	-1.85788	3.26798
			19.1642				12.7603			6.3655		-2.0056		4.01554
			19.3101				12.6055			6.51146		-1.85964		3.62917
	1299	MAP2K1	17.8696	17.8893	0.0989448	GAPDH	9.89552	9.87318	0.0902302	7.99641	8.01613	-0.374688	-0.354961	1.29656
			17.8017				9.77388			7.92854		-0.442557		1.35901
			17.9966				9.95014			8.12346		-0.247639		1.18726
									bea	520	549	1299		bea	1.27064	0.920645	0.854842
									1.27064	1.33462	3.26798	1.29656		520	1.33462	1.12907	1.09181
									0.920645	1.12907	4.01554	1.35901		549	3.26798	4.01554	3.62917
									0.854842	1.09181	3.62917	1.18726		1299	1.29656	1.35901	1.18726

## Sheet: Sheet2
Sample Name	Target Name	CT	Ct Mean	Ct SD
BEA	GAPDH	10.8411	9.89926	0.828762
BEA	GAPDH	9.57532	9.89926	0.828762
BEA	GAPDH	9.28139	9.89926	0.828762
H520	GAPDH	11.8296	11.6383	0.179887
H520	GAPDH	11.6126	11.6383	0.179887
H520	GAPDH	11.4726	11.6383	0.179887
A549	GAPDH	13.0302	12.7986	0.214933
A549	GAPDH	12.7603	12.7986	0.214933
A549	GAPDH	12.6055	12.7986	0.214933
H1299	GAPDH	9.89552	9.87318	0.0902302
H1299	GAPDH	9.77388	9.87318	0.0902302
H1299	GAPDH	9.95014	9.87318	0.0902302
BEA	SNAP25	25.1705	25.16	0.0913006
BEA	SNAP25	25.0639	25.16	0.0913006
BEA	SNAP25	25.2456	25.16	0.0913006
H520	SNAP25	25.1641	25.1867	0.0943702
H520	SNAP25	25.2904	25.1867	0.0943702
H520	SNAP25	25.1057	25.1867	0.0943702
A549	SNAP25	24.1584	23.8652	0.260881
A549	SNAP25	23.6587	23.8652	0.260881
A549	SNAP25	23.7785	23.8652	0.260881
H1299	SNAP25	22.0331	21.8549	0.157441
H1299	SNAP25	21.7969	21.8549	0.157441
H1299	SNAP25	21.7347	21.8549	0.157441
BEA	MYC	18.1771	18.2352	0.173153
BEA	MYC	18.0986	18.2352	0.173153
BEA	MYC	18.4299	18.2352	0.173153
H520	MYC	16.363	16.4087	0.0397299
H520	MYC	16.4347	16.4087	0.0397299
H520	MYC	16.4284	16.4087	0.0397299
A549	MYC	17.9792	17.8779	0.236396
A549	MYC	18.0467	17.8779	0.236396
A549	MYC	17.6077	17.8779	0.236396
H1299	MYC	17.2383	16.9078	0.286305
H1299	MYC	16.7371	16.9078	0.286305
H1299	MYC	16.7479	16.9078	0.286305
BEA	MA1	17.7254	18.0224	0.257504
BEA	MA1	18.1602	18.0224	0.257504
BEA	MA1	18.1817	18.0224	0.257504
H520	MA1	19.2023	19.3171	0.106992
H520	MA1	19.335	19.3171	0.106992
H520	MA1	19.414	19.3171	0.106992
A549	MA1	20.56	20.5492	0.0862078
A549	MA1	20.6294	20.5492	0.0862078
A549	MA1	20.458	20.5492	0.0862078
H1299	MA1	17.4126	17.2551	0.160291
H1299	MA1	17.0922	17.2551	0.160291
H1299	MA1	17.2606	17.2551	0.160291
BEA	MAP2K1	17.9248	18.2704	0.304002
BEA	MAP2K1	18.3896	18.2704	0.304002
BEA	MAP2K1	18.4966	18.2704	0.304002
H520	MAP2K1	19.593	19.77	0.155186
H520	MAP2K1	19.8343	19.77	0.155186
H520	MAP2K1	19.8827	19.77	0.155186
A549	MAP2K1	19.4613	19.3119	0.148607
A549	MAP2K1	19.1642	19.3119	0.148607
A549	MAP2K1	19.3101	19.3119	0.148607
H1299	MAP2K1	17.8696	17.8893	0.0989448
H1299	MAP2K1	17.8017	17.8893	0.0989448
H1299	MAP2K1	17.9966	17.8893	0.0989448

## Sheet: Sheet3
	group	Gene	Cт	Ct Mean	Ct SD	Gene	Ct	Ct Mean	Ct SD	△Ct	△Ct Mean	△△Ct	△△Ct Mean	2^(-△△Ct)	2^(-△△Ct) Mean
	bea	SANP25	25.0186	24.8797	0.147991	GAPDH	10.6748	10.3761	0.389057	14.6424	14.5036	0.138858	5.92119e-16	0.908238
			24.8965				9.93616			14.5204		0.0168279		0.988404
			24.724				10.5174			14.3479		-0.155686		1.11395
	520	SANP25	24.8403	24.7904	0.089333	GAPDH	12.1867	12.2245	0.0587008	12.6158	12.5659	-1.88778	-1.93768	3.70066
			24.8436				12.1946			12.6191		-1.88444		3.6921
			24.6873				12.2921			12.4628		-2.04081		4.11478
	549	SANP25	23.6575	23.4725	0.19619	GAPDH	13.0856	13.1092	0.280225	10.5483	10.3633	-3.95523	-4.14029	15.5111
			23.2668				13.4004			10.1576		-4.34598		20.3362
			23.4931				12.8415			10.3839		-4.11966		17.3836
	1299	SANP25	22.0247	21.89	0.16891	GAPDH	10.7113	10.7854	0.0651213	11.2393	11.1046	-3.26431	-3.39896	9.60848
			21.9449				10.8336			11.1595		-3.34408		10.1547
			21.7005				10.8113			10.9151		-3.58848		12.0293
								bea	520	549	1299		bea	0.908238	0.988404	1.11395
								0.908238	3.70066	15.5111	9.60848		520	3.70066	3.6921	4.11478
								0.988404	3.6921	20.3362	10.1547		549	15.5111	20.3362	17.3836
								1.11395	4.11478	17.3836	12.0293		1299	9.60848	10.1547	12.0293
	group	Gene	Cт	Ct Mean	Ct SD	Gene	Ct	Ct Mean	Ct SD	△Ct	△Ct Mean	△△Ct	△△Ct Mean	2^(-△△Ct)	2^(-△△Ct) Mean
	bea	MYC	17.6571	17.6328	0.0593698	GAPDH	10.6748	10.3761	0.389057	7.28097	7.25673	0.0242494	5.92119e-16	0.983332
			17.5652				9.93616			7.18907		-0.0676562		1.04801
			17.6762				10.5174			7.30013		0.0434068		0.970361
	520	MYC	15.53	15.6368	0.104871	GAPDH	12.1867	12.2245	0.0587008	3.30553	3.41231	-3.9512	-3.84441	15.4678
			15.7397				12.1946			3.51516		-3.74157		13.3759
			15.6408				12.2921			3.41625		-3.84048		14.3251
	549	MYC	17.1862	17.2003	0.14674	GAPDH	13.0856	13.1092	0.280225	4.07699	4.09111	-3.17974	-3.16561	9.06142
			17.3536				13.4004			4.2444		-3.01232		8.06862
			17.0611				12.8415			3.95195		-3.30478		9.88184
	1299	MYC	17.1945	16.9575	0.285827	GAPDH	10.7113	10.7854	0.0651213	6.40905	6.1721	-0.847675	-1.08463	1.7996
			17.038				10.8336			6.25259		-1.00414		2.00574
			16.6401				10.8113			5.85466		-1.40207		2.6428
													bea	0.983332	1.04801	0.970361
								bea	520	549	1299		520	15.4678	13.3759	14.3251
								0.983332	15.4678	9.06142	1.7996		549	9.06142	8.06862	9.88184
								1.04801	13.3759	8.06862	2.00574		1299	1.7996	2.00574	2.6428
								0.970361	14.3251	9.88184	2.6428
	group	Gene	Cт	Ct Mean	Ct SD	Gene	Ct	Ct Mean	Ct SD	△Ct	△Ct Mean	△△Ct	△△Ct Mean	2^(-△△Ct)	2^(-△△Ct) Mean
	bea	MAPK1	17.5278	17.7225	0.186628	GAPDH	10.6748	10.3761	0.389057	7.15165	7.34637	-0.194719	8.88178e-16	1.1445
			17.8998				9.93616			7.52369		0.177317		0.884346
			17.7399				10.5174			7.36378		0.0174026		0.98801
	520	MAPK1	18.7	18.7345	0.0733171	GAPDH	12.1867	12.2245	0.0587008	6.47548	6.50997	-0.870889	-0.836406	1.82879
			18.6848				12.1946			6.46025		-0.886123		1.8482
			18.8187				12.2921			6.59417		-0.752205		1.68436
	549	MAPK1	19.703	19.7643	0.137718	GAPDH	13.0856	13.1092	0.280225	6.59381	6.65511	-0.752559	-0.691268	1.68478
			19.922				13.4004			6.81283		-0.533544		1.44748
			19.6679				12.8415			6.55867		-0.7877		1.72632
	1299	MAPK1	17.0352	16.8271	0.189303	GAPDH	10.7113	10.7854	0.0651213	6.24982	6.04169	-1.09655	-1.30469	2.13843
			16.6652				10.8336			5.87978		-1.46659		2.76369
			16.7809				10.8113			5.99546		-1.35091		2.55073
								bea	520	549	1299		bea	1.1445	0.884346	0.98801
								1.1445	1.82879	1.68478	2.13843		520	1.82879	1.8482	1.68436
								0.884346	1.8482	1.44748	2.76369		549	1.68478	1.44748	1.72632
								0.98801	1.68436	1.72632	2.55073		1299	2.13843	2.76369	2.55073
	group	Gene	Cт	Ct Mean	Ct SD	Gene	Ct	Ct Mean	Ct SD	△Ct	△Ct Mean	△△Ct	△△Ct Mean	2^(-△△Ct)	2^(-△△Ct) Mean
	bea	MAP2K1	17.9392	18.0863	0.150607	GAPDH	10.6748	10.3761	0.389057	7.56305	7.71023	-0.147185	5.92119e-16	1.10741
			18.2402				9.93616			7.86404		0.15381		0.898874
			18.0797				10.5174			7.70361		-0.00662486		1.0046
	520	MAP2K1	19.2733	19.4798	0.178938	GAPDH	12.1867	12.2245	0.0587008	7.04874	7.25525	-0.661488	-0.454984	1.58171
			19.577				12.1946			7.35249		-0.357743		1.28142
			19.589				12.2921			7.36451		-0.345723		1.27079
	549	MAP2K1	19.266	19.1727	0.095104	GAPDH	13.0856	13.1092	0.280225	6.15686	6.06356	-1.55337	-1.64667	2.93501
			19.0759				13.4004			5.96675		-1.74348		3.34842
			19.1762				12.8415			6.06706		-1.64317		3.12351
	1299	MAP2K1	18.1149	17.6688	0.401175	GAPDH	10.7113	10.7854	0.0651213	7.32943	6.88339	-0.380805	-0.826839	1.30207
			17.5541				10.8336			6.76869		-0.941543		1.92058
			17.3375				10.8113			6.55206		-1.15817		2.23174
								bea	520	549	1299		bea	1.10741	0.898874	1.0046
								1.10741	1.58171	2.93501	1.30207		520	1.58171	1.28142	1.27079
								0.898874	1.28142	3.34842	1.92058		549	2.93501	3.34842	3.12351
								1.0046	1.27079	3.12351	2.23174		1299	1.30207	1.92058	2.23174

## Sheet: Sheet4
Sample Name	Target Name	CT	Ct Mean	Ct SD
BEA	GAPDH	10.6748	10.3761	0.389057
BEA	GAPDH	9.93616	10.3761	0.389057
BEA	GAPDH	10.5174	10.3761	0.389057
H520	GAPDH	12.1867	12.2245	0.0587008
H520	GAPDH	12.1946	12.2245	0.0587008
H520	GAPDH	12.2921	12.2245	0.0587008
A549	GAPDH	13.0856	13.1092	0.280225
A549	GAPDH	13.4004	13.1092	0.280225
A549	GAPDH	12.8415	13.1092	0.280225
H1299	GAPDH	10.7113	10.7854	0.0651213
H1299	GAPDH	10.8336	10.7854	0.0651213
H1299	GAPDH	10.8113	10.7854	0.0651213
BEA	SANP25	25.0186	24.8797	0.147991
BEA	SANP25	24.8965	24.8797	0.147991
BEA	SANP25	24.724	24.8797	0.147991
H520	SANP25	24.8403	24.7904	0.089333
H520	SANP25	24.8436	24.7904	0.089333
H520	SANP25	24.6873	24.7904	0.089333
A549	SANP25	23.6575	23.4725	0.19619
A549	SANP25	23.2668	23.4725	0.19619
A549	SANP25	23.4931	23.4725	0.19619
H1299	SANP25	22.0247	21.89	0.16891
H1299	SANP25	21.9449	21.89	0.16891
H1299	SANP25	21.7005	21.89	0.16891
BEA	MYC	17.6571	17.6328	0.0593698
BEA	MYC	17.5652	17.6328	0.0593698
BEA	MYC	17.6762	17.6328	0.0593698
H520	MYC	15.53	15.6368	0.104871
H520	MYC	15.7397	15.6368	0.104871
H520	MYC	15.6408	15.6368	0.104871
A549	MYC	17.1862	17.2003	0.14674
A549	MYC	17.3536	17.2003	0.14674
A549	MYC	17.0611	17.2003	0.14674
H1299	MYC	17.1945	16.9575	0.285827
H1299	MYC	17.038	16.9575	0.285827
H1299	MYC	16.6401	16.9575	0.285827
BEA	MAPK1	17.5278	17.7225	0.186628
BEA	MAPK1	17.8998	17.7225	0.186628
BEA	MAPK1	17.7399	17.7225	0.186628
H520	MAPK1	18.7	18.7345	0.0733171
H520	MAPK1	18.6848	18.7345	0.0733171
H520	MAPK1	18.8187	18.7345	0.0733171
A549	MAPK1	19.703	19.7643	0.137718
A549	MAPK1	19.922	19.7643	0.137718
A549	MAPK1	19.6679	19.7643	0.137718
H1299	MAPK1	17.0352	16.8271	0.189303
H1299	MAPK1	16.6652	16.8271	0.189303
H1299	MAPK1	16.7809	16.8271	0.189303
BEA	MAP2K1	17.9392	18.0863	0.150607
BEA	MAP2K1	18.2402	18.0863	0.150607
BEA	MAP2K1	18.0797	18.0863	0.150607
H520	MAP2K1	19.2733	19.4798	0.178938
H520	MAP2K1	19.577	19.4798	0.178938
H520	MAP2K1	19.589	19.4798	0.178938
A549	MAP2K1	19.266	19.1727	0.095104
A549	MAP2K1	19.0759	19.1727	0.095104
A549	MAP2K1	19.1762	19.1727	0.095104
H1299	MAP2K1	18.1149	17.6688	0.401175
H1299	MAP2K1	17.5541	17.6688	0.401175
H1299	MAP2K1	17.3375	17.6688	0.401175
