# Supplementary material for: SNAP25-induced MYC upregulation promotes high-grade neuroendocrine lung carcinoma progression
Source: Front Immunol. 2024 Oct 4;15:1411114. doi: 10.3389/fimmu.2024.1411114 (PMC11486671; doi:10.3389/fimmu.2024.1411114)
Supplement: Supplementary Table S2 — The gene of module red within the GSE9074 dataset. [file Table2.xls]

## Sheet: Sheet1
Sample Name	Target Name	CT	Ct Mean	Ct SD
SH-SNAP25	GAP	18.2451	19.7592	1.31921
SH-SNAP25	GAP	20.3712	19.7592	1.31921
SH-SNAP25	GAP	20.6613	19.7592	1.31921
NC-SNAP25	GAP	20.8452	19.8372	1.35958
NC-SNAP25	GAP	20.3756	19.8372	1.35958
NC-SNAP25	GAP	18.2909	19.8372	1.35958
SH-SNAP25	SNAP25	25.1737	26.0662	0.921418
SH-SNAP25	SNAP25	26.0108	26.0662	0.921418
SH-SNAP25	SNAP25	27.0141	26.0662	0.921418
NC-SNAP25	SNAP25	22.4467	22.8502	0.366001
NC-SNAP25	SNAP25	23.1609	22.8502	0.366001
NC-SNAP25	SNAP25	22.9429	22.8502	0.366001
SH-SNAP25	MYC	31.0792	31.2511	0.166837
SH-SNAP25	MYC	31.4123	31.2511	0.166837
SH-SNAP25	MYC	31.2619	31.2511	0.166837
NC-SNAP25	MYC	30.3815	30.4557	0.117678
NC-SNAP25	MYC	30.5914	30.4557	0.117678
NC-SNAP25	MYC	30.3943	30.4557	0.117678
SH-SNAP25	MAPK1	18.0064	18.4659	0.401878
SH-SNAP25	MAPK1	18.6399	18.4659	0.401878
SH-SNAP25	MAPK1	18.7516	18.4659	0.401878
NC-SNAP25	MAPK1	18.5293	18.5343	0.039394
NC-SNAP25	MAPK1	18.5759	18.5343	0.039394
NC-SNAP25	MAPK1	18.4976	18.5343	0.039394
SH-SNAP25	MAP2K1	21.1511	21.372	0.238516
SH-SNAP25	MAP2K1	21.6249	21.372	0.238516
SH-SNAP25	MAP2K1	21.34	21.372	0.238516
NC-SNAP25	MAP2K1	21.4237	21.7062	0.357819
NC-SNAP25	MAP2K1	21.5863	21.7062	0.357819
NC-SNAP25	MAP2K1	22.1085	21.7062	0.357819

## Sheet: Sheet2
	group	Gene	Cт	Ct Mean	Ct SD	Gene	Ct	Ct Mean	Ct SD	△Ct	△Ct Mean	△△Ct	△△Ct Mean	2^(-△△Ct)	2^(-△△Ct) Mean
	NC-SNAP25	SANP25	22.4467	22.8502	0.366	GAPDH	20.8452	19.8372	1.36	2.60949	3.01294	-0.403456	1.4803e-16	1.32267
			23.1609				20.3756			3.32364		0.310695		0.806253
			22.9429				18.2909			3.1057		0.0927614		0.937726
	sh-SNAP25	SANP25	25.1737	26.0662	0.921	GAPDH	18.2451	19.7592	1.319	5.41455	6.30701	2.4016	3.29407	0.189254
			26.0108				20.3712			6.25161		3.23867		0.105941
			27.0141				20.6613			7.25488		4.24194		0.0528505
									ncSNAP25	shSNAP25		ncSNAP25	1.32267	0.806253	0.937726
									1.32267	0.189254		shSNAP25	0.189254	0.105941	0.0528505
									0.806253	0.105941
									0.937726	0.0528505
	group	Gene	Cт	Ct Mean	Ct SD	Gene	Ct	Ct Mean	Ct SD	△Ct	△Ct Mean	△△Ct	△△Ct Mean	2^(-△△Ct)	2^(-△△Ct) Mean
	NC-SNAP25	MYC	30.3815	30.4557	0.118	GAPDH	20.8452	20.4069	1.36	9.97454	10.0488	-0.0742861	5.92119e-16	1.05284
			30.5914				20.3756			10.1845		0.135679		0.910242
			30.3943				20			9.98743		-0.0613925		1.04347
	sh-SNAP25	MYC	31.0792	31.2511	0.167	GAPDH	18.2451	19.7592	1.319	11.32	11.492	1.27116	1.44313	0.414326
			31.4123				20.3712			11.6531		1.60431		0.328893
			31.2619				20.6613			11.5028		1.45393		0.365025
									ncSNAP25	shSNAP25		ncSNAP25	1.05284	0.910242	1.04347
									1.05284	0.414326		shSNAP25	0.414326	0.328893	0.365025
									0.910242	0.328893
									1.04347	0.365025
	group	Gene	Cт	Ct Mean	Ct SD	Gene	Ct	Ct Mean	Ct SD	△Ct	△Ct Mean	△△Ct	△△Ct Mean	2^(-△△Ct)	2^(-△△Ct) Mean
	NC-SNAP25	MAPK1	18.5293	18.5343	0.039	GAPDH	20.8452	20.4069	1.36	-1.87761	-1.87264	-0.00497309	-7.40149e-17	1.00345
			18.5759				20.3756			-1.831		0.0416444		0.971547
			18.4976				20			-1.90931		-0.0366713		1.02574
	sh-SNAP25	MAPK1	18.0064	18.4659	0.402	GAPDH	18.2451	19.7592	1.319	-1.75278	-1.29323	0.119865	0.579409	0.920274
			18.6399				20.3712			-1.11932		0.753322		0.593236
			18.7516				20.6613			-1.0076		0.865041		0.549031
									ncSNAP25	shSNAP25		ncSNAP25	1.00345	0.971547	1.02574
									1.00345	0.920274		shSNAP25	0.920274	0.593236	0.549031
									0.971547	0.593236
									1.02574	0.549031
	group	Gene	Cт	Ct Mean	Ct SD	Gene	Ct	Ct Mean	Ct SD	△Ct	△Ct Mean	△△Ct	△△Ct Mean	2^(-△△Ct)	2^(-△△Ct) Mean
	NC-SNAP25	MAPK1	21.4237	21.7062	0.358	GAPDH	20.8452	20.4069	1.36	1.01678	1.29925	-0.282468	0	1.21627
			21.5863				20.3756			1.17934		-0.119905		1.08666
			22.1085				20			1.70162		0.402373		0.756613
	sh-SNAP25	MAPK1	21.1511	21.372	0.239	GAPDH	18.2451	19.7592	1.319	1.39193	1.61283	0.0926882	0.313581	0.937774
			21.6249				20.3712			1.86573		0.566487		0.675259
			21.34				20.6613			1.58081		0.281567		0.822697
									ncSNAP25	shSNAP25		ncSNAP25	1.21627	1.08666	0.756613
									1.21627	0.937774		shSNAP25	0.937774	0.675259	0.822697
									1.08666	0.675259
									0.756613	0.822697
