# Supplementary material for: SNAP25-induced MYC upregulation promotes high-grade neuroendocrine lung carcinoma progression
Source: Front Immunol. 2024 Oct 4;15:1411114. doi: 10.3389/fimmu.2024.1411114 (PMC11486671; doi:10.3389/fimmu.2024.1411114)
Supplement: Supplementary file 3 [file Table3.xlsx]

## Sheet: diff
id	logFC	AveExpr	t	P.Value	adj.P.Val	B
SH3GL2	-5.60511	6.07134	-14.5644	1.70795e-15	4.14743e-10	24.4634
CHGA	-4.76284	6.05631	-13.0565	3.27222e-14	3.97297e-09	21.8308
KIAA2022	-3.72326	5.45311	-12.4693	1.10339e-13	8.93121e-09	20.7299
ELAVL3	-4.72578	4.86916	-11.7166	5.5529e-13	2.95488e-08	19.2524
TOX	-3.4922	7.19061	-11.6749	6.08425e-13	2.95488e-08	19.1684
GRP	-7.87327	7.16267	-11.0349	2.54427e-12	1.02971e-07	17.8473
ASCL1	-7.15209	7.43019	-10.6669	5.92601e-12	2.05574e-07	17.0617
AMPH	-3.6658	5.85994	-10.5852	7.16672e-12	2.17537e-07	16.8847
PCSK2	-4.50298	5.21081	-10.3662	1.19787e-11	3.23198e-07	16.4053
NRXN1	-2.96825	4.6466	-10.2798	1.46932e-11	3.56796e-07	16.2143
SNAP25	-3.57439	6.49709	-9.88395	3.79407e-11	8.37561e-07	15.3251
CPE	-3.16255	9.27252	-9.81704	4.46293e-11	9.03113e-07	15.1725
ACTL6B	-3.43342	3.49587	-9.6466	6.76666e-11	1.24352e-06	14.7809
CADPS	-3.5978	4.84354	-9.59779	7.62865e-11	1.24352e-06	14.668
ELAVL4	-4.10802	5.74067	-9.59499	7.68139e-11	1.24352e-06	14.6615
ID4	-3.19582	8.31954	-9.47039	1.04472e-10	1.58556e-06	14.3716
PHYHIPL	-2.4044	5.94811	-9.36604	1.35372e-10	1.91438e-06	14.127
LHFPL4	-3.22723	4.22936	-9.33986	1.44499e-10	1.91438e-06	14.0654
AP3B2	-2.35063	4.84866	-9.32545	1.49789e-10	1.91438e-06	14.0315
SEZ6L	-3.32514	4.97292	-9.27836	1.68487e-10	2.04569e-06	13.9203
RUNX1T1	-2.86354	5.54971	-9.03444	3.11364e-10	3.48964e-06	13.3393
DLK1	-5.54891	6.26922	-9.02841	3.16155e-10	3.48964e-06	13.3248
STXBP5L	-2.85678	5.17215	-8.87163	4.71152e-10	4.97435e-06	12.9466
PCSK1	-6.42243	6.23333	-8.76608	6.17432e-10	6.18626e-06	12.69
DNER	-5.06351	6.16967	-8.754	6.3689e-10	6.18626e-06	12.6606
TAGLN3	-3.64374	6.59933	-8.68404	7.62603e-10	7.12244e-06	12.4894
NFASC	-2.04135	5.33117	-8.6584	8.14767e-10	7.32779e-06	12.4266
FAM155A	-3.45213	5.16678	-8.55123	1.07538e-09	9.32629e-06	12.1627
RUNDC3A	-2.43328	5.34221	-8.48019	1.29365e-09	1.08323e-05	11.9869
KCNC1	-2.58313	4.4457	-8.32521	1.94026e-09	1.57052e-05	11.6009
PTPRN2	-2.39083	5.84885	-8.30506	2.04567e-09	1.60243e-05	11.5505
CNTNAP2	-3.52387	5.86273	-8.27639	2.20592e-09	1.67395e-05	11.4786
PNMA2	-3.05809	6.03535	-8.21931	2.56395e-09	1.88669e-05	11.3352
MIR7-3HG	-4.44726	4.19894	-8.20673	2.65051e-09	1.89301e-05	11.3035
KIF5C	-3.19077	7.12448	-8.16492	2.96021e-09	2.0538e-05	11.1981
CELSR3	-2.4191	5.84381	-8.13493	3.20483e-09	2.16175e-05	11.1224
LOC101928847	-2.76538	3.25083	-8.0791	3.71643e-09	2.43909e-05	10.981
NCAM1	-3.07823	5.61793	-8.03536	4.1749e-09	2.66788e-05	10.87
CAMK2B	-2.62917	5.48703	-8.01512	4.40602e-09	2.69938e-05	10.8185
NEURL1B	-1.98894	8.29049	-8.01169	4.44652e-09	2.69938e-05	10.8098
SCG3	-4.57371	5.69988	-7.99625	4.63338e-09	2.74421e-05	10.7705
BIN2	2.73635	4.12394	7.9183	5.70597e-09	3.27768e-05	10.5715
DNAJC6	-2.59121	6.83838	-7.91194	5.80405e-09	3.27768e-05	10.5552
L1CAM	-2.69236	4.46445	-7.89174	6.12668e-09	3.38124e-05	10.5035
ANXA1	2.95592	9.60127	7.88252	6.27995e-09	3.38881e-05	10.4799
TRIM9	-4.23826	6.07361	-7.86815	6.52661e-09	3.44535e-05	10.4431
RIMS2	-3.08185	6.26116	-7.83858	7.06573e-09	3.65059e-05	10.3672
INA	-3.17471	6.72801	-7.82761	7.27716e-09	3.68149e-05	10.339
C14orf132	-2.99592	6.80083	-7.81949	7.43767e-09	3.68591e-05	10.3182
PCLO	-2.57917	6.08586	-7.78399	8.18301e-09	3.97417e-05	10.2268
ASPHD1	-1.97201	5.06596	-7.74686	9.04412e-09	4.2246e-05	10.1311
CDKN2C	-2.82956	8.71321	-7.74676	9.04661e-09	4.2246e-05	10.1309
ST18	-3.67511	5.71268	-7.69134	1.0507e-08	4.814e-05	9.98768
MAPT	-1.63786	4.50681	-7.67112	1.10976e-08	4.99043e-05	9.93534
ADCYAP1	-4.71734	4.82281	-7.65517	1.15872e-08	5.11588e-05	9.89402
WDR34	-1.28597	8.10219	-7.63342	1.22906e-08	5.30202e-05	9.83761
UNC80	-2.52622	4.26195	-7.62814	1.24678e-08	5.30202e-05	9.8239
SFT2D1	1.44007	7.85789	7.62238	1.26638e-08	5.30202e-05	9.80896
INSM1	-6.13989	7.92136	-7.61548	1.29032e-08	5.31066e-05	9.79104
NOL4	-4.62883	5.93288	-7.60313	1.33429e-08	5.40011e-05	9.75895
RIPPLY3	-3.22577	7.13415	-7.58592	1.39811e-08	5.56565e-05	9.71421
SETBP1	-2.30217	7.61367	-7.54505	1.56239e-08	6.02628e-05	9.60782
RGS7	-3.64455	4.55679	-7.5448	1.56346e-08	6.02628e-05	9.60717
AHNAK	1.89815	6.49179	7.45284	2.00891e-08	7.62225e-05	9.36699
RIMKLA	-1.52876	5.55733	-7.39703	2.3401e-08	8.74227e-05	9.22073
ISL1	-5.2873	6.63692	-7.38271	2.43368e-08	8.9541e-05	9.18314
DEPDC1B	-1.71338	7.72868	-7.37358	2.49536e-08	9.04401e-05	9.15915
TRMT5	-1.4588	10.8901	-7.34811	2.67578e-08	9.4784e-05	9.09222
TCERG1L	-4.07312	5.48838	-7.34121	2.72693e-08	9.4784e-05	9.07406
PEG10	-3.52723	8.97269	-7.33741	2.75555e-08	9.4784e-05	9.06405
TNFRSF10B	1.62058	5.66399	7.33532	2.77134e-08	9.4784e-05	9.05857
MAP6	-1.84765	5.15608	-7.32264	2.86954e-08	9.67793e-05	9.02518
SOWAHA	-3.34436	4.81757	-7.30233	3.03419e-08	0.000100931	8.97168
PLBD1	2.22279	7.43071	7.29045	3.13489e-08	0.000102871	8.94036
CACNA1A	-3.89585	6.16827	-7.27383	3.2815e-08	0.000105619	8.89652
MYBL1	-2.15936	6.70041	-7.27072	3.30973e-08	0.000105619	8.88831
MTCL1	-2.81426	7.85083	-7.26419	3.36975e-08	0.000105619	8.87107
SOBP	-1.98294	5.21724	-7.26174	3.39259e-08	0.000105619	8.86459
ADCY1	-2.0395	4.47548	-7.25386	3.46696e-08	0.000106568	8.84379
NRSN1	-3.39175	4.68204	-7.20087	4.01221e-08	0.000121786	8.70365
DPYSL5	-2.23917	5.07749	-7.17298	4.33334e-08	0.00012991	8.62977
WDR17	-2.30814	4.81365	-7.14664	4.66053e-08	0.000138014	8.55991
JAKMIP2	-2.63419	5.58418	-7.1335	4.83293e-08	0.000141396	8.52505
GAD1	-3.24979	5.29356	-7.116	5.07278e-08	0.000146646	8.47856
HOMER3	1.86786	5.49439	7.10645	5.20873e-08	0.000148325	8.45317
CACNA2D1	-2.84053	6.69516	-7.09796	5.33266e-08	0.000148325	8.4306
ASF1B	-1.78558	7.17998	-7.09438	5.38586e-08	0.000148325	8.42107
RPS6KA5	-1.45985	7.67998	-7.09199	5.42162e-08	0.000148325	8.41472
SYT4	-4.8146	6.29645	-7.09101	5.43626e-08	0.000148325	8.41213
ZIC2	-5.09764	6.8317	-7.08109	5.58779e-08	0.000150508	8.38574
TMEM145	-2.26885	5.06608	-7.07772	5.64025e-08	0.000150508	8.37676
KIAA0408	-1.91364	3.22828	-7.06849	5.78652e-08	0.000152733	8.35218
FAM132B	-3.29566	5.31923	-7.05088	6.07614e-08	0.000158653	8.30529
RP3-525N10.2	-3.64495	4.55761	-7.00781	6.84819e-08	0.000176909	8.19043
MYT1	-2.26489	5.17437	-6.99885	7.02096e-08	0.000179464	8.16651
LOC100996717	1.86885	6.98885	6.99132	7.16959e-08	0.000181354	8.14639
RNASET2	1.40997	7.37023	6.97305	7.54337e-08	0.000187818	8.09758
IL15	1.702	5.40451	6.97132	7.57983e-08	0.000187818	8.09295
LHX2	-3.54637	5.54001	-6.95095	8.02199e-08	0.000196003	8.03849
GABRB3	-3.12158	5.41067	-6.94874	8.07158e-08	0.000196003	8.03257
ELAVL2	-3.56748	5.77304	-6.93607	8.3615e-08	0.000201032	7.99867
DCX	-4.63839	4.71407	-6.92464	8.63226e-08	0.000205507	7.96806
PHF11	1.55534	7.57806	6.91464	8.87635e-08	0.000209267	7.94127
BAALC	-3.29954	5.49564	-6.90418	9.13909e-08	0.000211537	7.91325
ELF1	1.26929	7.35718	6.90223	9.18888e-08	0.000211537	7.90803
PPM1E	-3.05779	6.83497	-6.90048	9.23398e-08	0.000211537	7.90333
DPP10	-4.30249	5.2592	-6.87187	1.00016e-07	0.000226981	7.8266
HCST	1.51228	6.10306	6.86699	1.01387e-07	0.000227963	7.81352
KCNJ6	-2.83925	4.09489	-6.84083	1.0908e-07	0.000241022	7.74324
DUSP26	-2.37817	6.01384	-6.8405	1.09181e-07	0.000241022	7.74236
MYC	3.42502	7.53121	6.82457	1.14155e-07	0.000249677	7.69955
ABCC8	-3.14602	3.66902	-6.82144	1.15158e-07	0.000249677	7.69114
KCNMB2	-3.16438	5.46589	-6.81289	1.17945e-07	0.000253457	7.66816
C8orf88	-2.16576	5.78843	-6.80122	1.21863e-07	0.000257374	7.63675
DPY19L2P2	-2.73337	6.40308	-6.80115	1.21888e-07	0.000257374	7.63656
YAP1	2.09201	7.33637	6.7902	1.25683e-07	0.0002631	7.60709
2023-03-04	-2.56454	4.51982	-6.7781	1.30016e-07	0.000269845	7.57451
TMEM150C	-2.32657	6.99289	-6.76158	1.36174e-07	0.00028023	7.53003
CLSTN2	-3.13378	5.49608	-6.75803	1.37538e-07	0.000280658	7.52045
FMN2	-2.13901	4.27129	-6.75206	1.3986e-07	0.000283019	7.50436
SNAP23	1.17375	7.25116	6.74791	1.41497e-07	0.000283966	7.49317
LACTB	1.12983	6.43187	6.74087	1.44319e-07	0.000287255	7.47419
GRIK3	-3.16664	4.12177	-6.72217	1.52093e-07	0.000300268	7.42376
PSTPIP2	1.83593	5.51424	6.71652	1.54525e-07	0.000300895	7.40851
CHD7	-1.99822	6.88525	-6.71568	1.54889e-07	0.000300895	7.40624
SLC35G2	-2.07618	6.52135	-6.69101	1.66005e-07	0.000319929	7.33962
PTPN14	1.9548	5.59191	6.68303	1.69766e-07	0.000324602	7.31807
DDC	-4.86979	5.97737	-6.67821	1.72083e-07	0.000326462	7.30504
ZDHHC15	-2.18096	4.78317	-6.66683	1.77679e-07	0.000334465	7.27427
LOC102723918	-4.24818	4.45637	-6.65532	1.83524e-07	0.00034281	7.24315
KCNK3	-1.45855	5.15198	-6.65108	1.85725e-07	0.000344272	7.23169
FOXG1	-5.40429	5.32081	-6.62915	1.9755e-07	0.000363419	7.17234
TGIF2	1.556	5.76943	6.62585	1.99397e-07	0.000364058	7.16339
STXBP1	-2.17984	7.57973	-6.61241	2.07087e-07	0.000375277	7.127
LRFN5	-3.86732	5.35021	-6.60356	2.12315e-07	0.0003819	7.10303
TMEM178B	-2.18639	5.1017	-6.59619	2.1677e-07	0.000387047	7.08306
ME1	2.20201	6.67453	6.59345	2.18451e-07	0.000387201	7.07563
BIRC3	2.12142	6.53551	6.58854	2.21499e-07	0.000389759	7.06231
UNC79	-3.14108	4.17143	-6.57443	2.30488e-07	0.000402658	7.02405
MAP2	-3.22305	8.29978	-6.56152	2.39031e-07	0.0004146	6.98905
ATCAY	-3.16711	4.08395	-6.55171	2.4574e-07	0.000423214	6.96243
ANK1	-1.45963	4.30579	-6.54618	2.49607e-07	0.000426847	6.94741
ZDHHC22	-1.46156	4.70334	-6.54299	2.51867e-07	0.000427699	6.93874
TMED8	-1.19467	8.27753	-6.52215	2.67129e-07	0.000449588	6.88216
CAMK2N2	-1.5394	5.65588	-6.52039	2.6846e-07	0.000449588	6.87738
RIPPLY2	-2.86462	4.42659	-6.51506	2.72533e-07	0.000453283	6.86289
RP4-781L3.1	1.80942	6.28085	6.50868	2.77496e-07	0.000458399	6.84553
VSNL1	3.3631	6.51188	6.50058	2.8392e-07	0.000464854	6.82352
ASXL3	-2.15995	5.31188	-6.49894	2.85233e-07	0.000464854	6.81908
MAP1B	-2.13937	8.95062	-6.4903	2.92285e-07	0.000466867	6.79559
CELF4	-2.12558	5.08698	-6.49008	2.92471e-07	0.000466867	6.79498
PRAME	3.81112	5.95786	6.48946	2.92986e-07	0.000466867	6.79329
REST	1.4079	6.20101	6.48804	2.94159e-07	0.000466867	6.78944
EFNA4	2.44074	5.38666	6.47063	3.09012e-07	0.000487257	6.74206
CPT1C	-2.62366	4.38052	-6.46484	3.14109e-07	0.000492099	6.72632
CARD16	1.90717	6.94302	6.44922	3.28304e-07	0.000511041	6.6838
SMPD3	-1.86828	4.67517	-6.44502	3.32232e-07	0.00051386	6.67236
SYT14	-2.91223	3.98263	-6.42244	3.54175e-07	0.000543678	6.61083
PLD1	1.73421	4.66163	6.42063	3.55988e-07	0.000543678	6.60592
NABP1	1.78713	6.11679	6.40786	3.69109e-07	0.000560194	6.5711
SEZ6	-2.16333	4.74872	-6.40303	3.74197e-07	0.000564388	6.55793
MIR155	2.27031	5.66195	6.38162	3.97612e-07	0.000596002	6.49954
JAM3	-1.78869	6.41374	-6.37222	4.0835e-07	0.000608342	6.4739
MEST	-2.0659	10.7237	-6.33723	4.50977e-07	0.000665747	6.37836
ANXA3	3.00735	7.48444	6.33615	4.52366e-07	0.000665747	6.37541
GDAP1	-2.375	7.75829	-6.33173	4.58078e-07	0.000670092	6.36333
ATL1	-1.54433	7.69676	-6.32862	4.6215e-07	0.000671501	6.35482
RNF165	-1.75378	4.95334	-6.32677	4.64571e-07	0.000671501	6.34979
TPD52L1	3.26293	7.14893	6.30573	4.93187e-07	0.000708644	6.29227
FAM105A	-2.1286	6.55023	-6.29216	5.12585e-07	0.000732185	6.25515
RGS17	-3.19264	6.64538	-6.28297	5.26155e-07	0.000747172	6.23001
LOC100505501	-2.34607	5.94834	-6.26181	5.58787e-07	0.000782574	6.17211
ERICH3	-2.50041	4.05685	-6.26129	5.59608e-07	0.000782574	6.17069
GDI1	-1.36151	8.80954	-6.26057	5.60753e-07	0.000782574	6.16873
REV3L	-1.72853	8.8121	-6.24772	5.81632e-07	0.000807075	6.13355
CBFA2T2	-1.78766	8.21959	-6.23163	6.08891e-07	0.000840098	6.08947
DMRTA2	-2.4412	6.46552	-6.22204	6.25739e-07	0.000858467	6.06321
ZMAT4	-3.78027	4.95397	-6.21459	6.39162e-07	0.000866399	6.04278
ALPK1	1.08515	5.39286	6.21416	6.39945e-07	0.000866399	6.04161
CRMP1	-3.1585	6.83564	-6.21291	6.42225e-07	0.000866399	6.03818
STMN3	-2.54944	7.36735	-6.18574	6.93924e-07	0.000930972	5.96367
IL7R	2.11924	6.97416	6.18251	7.0033e-07	0.000932469	5.95483
LOC401220	-2.2142	3.90513	-6.18132	7.02719e-07	0.000932469	5.95155
SMAD9	-2.60315	8.13336	-6.17502	7.15437e-07	0.000943632	5.93429
EPB41L3	-1.77182	7.24195	-6.16873	7.28383e-07	0.000950934	5.91703
STEAP1	2.2403	6.66712	6.1605	7.45692e-07	0.000968325	5.89443
LOC100506403	1.06573	5.06152	6.15585	7.55633e-07	0.000976015	5.88169
SLC12A8	2.04449	5.26806	6.12594	8.22939e-07	0.00105733	5.79957
NOVA1	-2.10348	4.84423	-6.11596	8.46725e-07	0.00108216	5.77215
RAB27B	2.40579	6.11256	6.10909	8.63495e-07	0.0010914	5.75327
EPHA7	-3.05461	5.59125	-6.1069	8.68906e-07	0.0010914	5.74726
SCD5	-1.21932	6.8074	-6.10583	8.71568e-07	0.0010914	5.74431
MANEAL	-1.95717	6.66479	-6.10485	8.74003e-07	0.0010914	5.74163
DISP2	-2.38472	3.72126	-6.10388	8.76429e-07	0.0010914	5.73896
ONECUT2	-2.32468	5.72053	-6.08553	9.23563e-07	0.00114406	5.68855
LAP3	1.53618	9.72642	6.08381	9.28137e-07	0.00114406	5.68379
GRM8	-1.8728	4.23947	-6.08173	9.33668e-07	0.00114461	5.67807
ANO4	-1.72049	3.88759	-6.0801	9.38007e-07	0.00114461	5.67361
CA8	-2.57978	4.26306	-6.07284	9.57672e-07	0.00115796	5.65364
IL18R1	2.1204	3.99742	6.07233	9.59062e-07	0.00115796	5.65225
GAD2	-1.70425	3.62013	-6.0708	9.63259e-07	0.00115796	5.64804
AJUBA	2.03879	5.29417	6.06411	9.81864e-07	0.00116707	5.62963
QSOX2	-1.25163	5.99785	-6.06322	9.84359e-07	0.00116707	5.62719
TLR1	1.60453	5.73244	6.0629	9.85252e-07	0.00116707	5.62632
SRRM4	-2.17789	4.13561	-6.06043	9.92235e-07	0.00116849	5.61952
KCNA1	-3.68312	4.81134	-6.05908	9.96078e-07	0.00116849	5.6158
RTN1	-2.803	6.95557	-6.05359	1.01183e-06	0.00118127	5.60069
ADD2	-1.70173	5.04056	-6.04551	1.03547e-06	0.00120308	5.57847
RTN2	-1.56236	5.65628	-6.04091	1.04918e-06	0.00121191	5.56581
RAB3B	-2.08384	5.14528	-6.03962	1.05305e-06	0.00121191	5.56226
ISG20	2.22332	6.44154	6.03431	1.06914e-06	0.00122462	5.54767
UHRF1	-1.54544	8.85425	-6.03095	1.07947e-06	0.00123065	5.53842
RARRES1	2.59591	6.88812	6.02356	1.10252e-06	0.00124636	5.51808
LYPD1	-3.05848	4.90421	-6.02325	1.10352e-06	0.00124636	5.51721
SNAP91	-3.26695	3.6819	-6.01646	1.12515e-06	0.00126491	5.49853
IGFBPL1	-2.8908	6.67493	-6.01425	1.1323e-06	0.00126708	5.49243
EPSTI1	1.96279	7.12481	6.00463	1.16388e-06	0.00129612	5.46596
PTTG1	-1.32821	10.8911	-6.0027	1.17031e-06	0.00129612	5.46065
HCN3	-1.25652	5.77314	-6.00152	1.17426e-06	0.00129612	5.45741
LOC100506119	3.61953	3.81458	5.99316	1.2027e-06	0.00132151	5.43438
HLA-DPB2	2.4633	5.08527	5.9908	1.21086e-06	0.00132447	5.42788
COTL1	-2.05159	8.12471	-5.9855	1.22934e-06	0.00133866	5.41329
CHGB	-3.86003	6.20145	-5.96584	1.30053e-06	0.00140986	5.35911
WT1	2.5304	3.8642	5.96351	1.30924e-06	0.00141299	5.35269
MBIP	-1.76124	8.30182	-5.95449	1.34347e-06	0.00144352	5.32785
LATS2	1.33964	5.94315	5.95273	1.35029e-06	0.00144446	5.32297
BAI3	-2.34547	4.50677	-5.94695	1.37281e-06	0.00146211	5.30706
PSRC1	-1.43394	7.34497	-5.93649	1.41456e-06	0.0015	5.27822
MNDA	2.01613	6.619	5.93297	1.4289e-06	0.00150621	5.26851
FDCSP	3.62569	4.77854	5.93201	1.43283e-06	0.00150621	5.26587
DEF6	1.2186	5.18633	5.93032	1.43981e-06	0.00150702	5.2612
FBXL16	-1.77469	5.98829	-5.92794	1.44964e-06	0.0015108	5.25465
ADAM22	-1.54206	4.36585	-5.92312	1.46981e-06	0.00152506	5.24135
BSN	-1.83184	3.51281	-5.92168	1.47588e-06	0.00152506	5.23738
SLC25A29	-1.4136	6.98859	-5.90203	1.56137e-06	0.00160656	5.18318
MICA	1.51078	5.83018	5.8667	1.72782e-06	0.00175234	5.0857
NPTX1	-3.81702	6.1602	-5.86592	1.73167e-06	0.00175234	5.08356
NKX2-1	-3.45742	6.55108	-5.86587	1.73192e-06	0.00175234	5.08342
CD19	2.05286	3.71594	5.86165	1.75304e-06	0.00176635	5.07175
NCAPD3	-1.31505	7.50604	-5.85811	1.7709e-06	0.00177698	5.06199
SCN3A	-4.87473	7.08703	-5.84515	1.83797e-06	0.00183669	5.02622
UBR7	-1.29573	8.32353	-5.84338	1.84736e-06	0.00183851	5.02131
STX1A	-2.07185	5.72469	-5.83848	1.87352e-06	0.00185693	5.00778
FAT3	-2.75391	5.43449	-5.82886	1.92595e-06	0.00190114	4.98122
ITPR1	1.5392	5.49197	5.82693	1.93662e-06	0.0019025	4.9759
CLEC2B	1.81431	7.95911	5.82579	1.943e-06	0.0019025	4.97274
SAMSN1	1.7981	6.56124	5.81913	1.9805e-06	0.00193143	4.95434
SLC7A14	-2.08943	4.34226	-5.8114	2.02492e-06	0.00196161	4.93299
CTD-2165H16.3	-3.08916	5.12665	-5.80985	2.03392e-06	0.00196161	4.92873
KYNU	3.43529	6.29766	5.80955	2.03568e-06	0.00196161	4.92789
ATXN1	1.43363	6.23714	5.80731	2.04881e-06	0.00196646	4.92171
KDELR3	1.4247	6.60537	5.79874	2.09987e-06	0.00200753	4.89801
PTPRD	-1.83332	5.52088	-5.78975	2.15475e-06	0.00205192	4.87319
LINC00403	-4.38172	4.21128	-5.78311	2.19627e-06	0.00207519	4.85482
TRIM22	1.96427	8.86544	5.7831	2.19628e-06	0.00207519	4.85481
C1QL1	-1.84628	4.37756	-5.77136	2.27163e-06	0.00213807	4.82235
TRIM34	1.68622	4.75792	5.76166	2.33579e-06	0.00218997	4.79555
SEC11C	-2.21123	9.6672	-5.75441	2.38494e-06	0.00222745	4.77551
NEB	-2.41392	5.80462	-5.75235	2.39909e-06	0.00223208	4.76982
BRINP1	-1.58467	4.05765	-5.7386	2.4958e-06	0.00231246	4.73179
ICAM3	1.94394	6.01694	5.73738	2.50453e-06	0.00231246	4.72843
SLC6A3	-2.21258	4.87121	-5.73126	2.54902e-06	0.00234462	4.71148
DRD2	-1.13061	5.03539	-5.72811	2.57219e-06	0.002357	4.70278
VAMP8	2.13229	8.57921	5.72622	2.58619e-06	0.00236092	4.69755
GPR137C	-1.68403	6.45098	-5.72212	2.6168e-06	0.00237473	4.68623
DENND1B	1.65257	6.83751	5.72158	2.62088e-06	0.00237473	4.68473
IL13RA1	1.32155	7.47311	5.7157	2.66557e-06	0.00240625	4.66846
CCP110	-1.45129	8.23817	-5.71323	2.68455e-06	0.00241441	4.66164
CDH2	-3.28199	8.01102	-5.71168	2.69654e-06	0.00241625	4.65734
HDDC2	1.4289	7.89807	5.71011	2.70877e-06	0.00241828	4.65299
SMAD3	1.3335	5.48141	5.69857	2.80013e-06	0.00249069	4.62107
CSF2RA	1.58259	3.97869	5.68835	2.88358e-06	0.00255555	4.59281
KHDRBS3	-1.79885	6.04559	-5.68071	2.94768e-06	0.00260162	4.57166
RET	-1.63143	5.24206	-5.67961	2.95699e-06	0.00260162	4.56863
SIT1	2.00481	4.61181	5.66713	3.06504e-06	0.00268695	4.53409
PLA2G4A	2.78753	5.51919	5.66547	3.07971e-06	0.0026901	4.5295
POU3F2	-2.58222	5.12176	-5.66017	3.12698e-06	0.0027216	4.51484
UNC13A	-1.76365	4.26673	-5.65422	3.18099e-06	0.00275872	4.49837
KLHL5	1.39556	6.49769	5.64992	3.22055e-06	0.00278309	4.48647
ALDH1A3	1.76823	5.64665	5.64465	3.26972e-06	0.00281556	4.47189
ELOVL2	-2.15444	5.99991	-5.64154	3.29917e-06	0.00283088	4.46327
CASP1	1.72886	7.3261	5.62794	3.43077e-06	0.00292922	4.42563
KIF16B	1.38273	5.77718	5.62623	3.4477e-06	0.00292922	4.4209
KCNB1	-1.58721	4.32219	-5.62588	3.45116e-06	0.00292922	4.41993
LRRK1	1.48483	4.24525	5.62479	3.46203e-06	0.00292922	4.41691
RAB32	1.26681	6.47816	5.61831	3.52718e-06	0.00297398	4.39897
SCGN	-3.71109	4.90529	-5.61407	3.57046e-06	0.00300006	4.38724
UNC5A	-2.18648	3.58091	-5.61153	3.59671e-06	0.00300767	4.38019
NELL1	-3.17801	5.06769	-5.61079	3.60429e-06	0.00300767	4.37816
ELOVL7	-1.62908	7.97772	-5.60367	3.67893e-06	0.00305944	4.35845
B3GALT5	-2.27892	4.20455	-5.59392	3.7836e-06	0.00313575	4.33145
ADA	2.29552	5.96895	5.58263	3.90866e-06	0.00322837	4.30017
MYCL	-1.95094	6.88522	-5.57006	4.05265e-06	0.00333003	4.26537
PAXBP1-AS1	-1.33935	4.56472	-5.5695	4.05917e-06	0.00333003	4.26382
NPDC1	-2.03352	6.4936	-5.56485	4.11388e-06	0.00336356	4.25094
SLIT1	-1.92985	5.34517	-5.56043	4.16661e-06	0.00339523	4.23869
KIF1C	1.32506	4.48892	5.54595	4.34392e-06	0.00351612	4.1986
PNMA1	-1.10623	8.85472	-5.54442	4.36311e-06	0.00351992	4.19436
GKAP1	-1.92218	7.6136	-5.54061	4.41121e-06	0.00354694	4.18381
NEUROD1	-4.61584	5.14738	-5.53794	4.44525e-06	0.00356252	4.17642
ICOS	2.20645	4.24827	5.52769	4.57847e-06	0.00364502	4.14801
GPR183	1.91645	6.45694	5.52719	4.58499e-06	0.00364502	4.14665
LOC100288310	-4.03198	6.85725	-5.52657	4.59322e-06	0.00364502	4.14492
HELLS	-1.21565	7.32934	-5.52385	4.62936e-06	0.00366173	4.13738
TMEM61	-3.00776	4.38924	-5.521	4.66746e-06	0.00367988	4.1295
XYLT1	-1.34471	5.7244	-5.51453	4.75528e-06	0.00371032	4.11157
ANKRD6	-1.80139	7.17676	-5.5138	4.7653e-06	0.00371032	4.10954
CIT	-1.27008	6.64179	-5.51319	4.77373e-06	0.00371032	4.10784
HMGN2	-1.06477	12.556	-5.51284	4.77847e-06	0.00371032	4.10689
ASRGL1	-2.2337	7.95956	-5.51255	4.78248e-06	0.00371032	4.10608
PBX3	-1.56638	7.57361	-5.50789	4.84716e-06	0.00373663	4.09316
RFX2	-1.07084	5.28853	-5.49521	5.02743e-06	0.00386334	4.05804
TMEM63C	-1.90704	4.2629	-5.49348	5.05258e-06	0.00386638	4.05324
ATP8A2	-2.0686	4.99716	-5.49274	5.06324e-06	0.00386638	4.05121
SCN8A	-1.30784	3.94792	-5.48426	5.18848e-06	0.0039496	4.02771
ESPL1	-1.50943	7.83799	-5.47606	5.31258e-06	0.00403143	4.00498
LOC284219	-1.91465	6.71505	-5.46754	5.44458e-06	0.00411217	3.98137
GIMAP4	1.77266	6.33795	5.46701	5.45285e-06	0.00411217	3.97991
ST6GAL2	-2.29765	5.15843	-5.46593	5.46991e-06	0.00411227	3.97691
ETFA	1.13155	9.22087	5.46443	5.49351e-06	0.00411726	3.97277
LOC101929759	-1.76987	5.52139	-5.4595	5.57217e-06	0.00416336	3.95909
SYT13	-2.92059	7.04291	-5.45114	5.70788e-06	0.0042442	3.93595
CABP7	-2.96772	4.41032	-5.45069	5.71531e-06	0.0042442	3.9347
CECR2	-2.06014	5.27543	-5.4493	5.73824e-06	0.00424593	3.93085
MGAT5B	-1.31654	3.51268	-5.44843	5.75262e-06	0.00424593	3.92844
SERPINB9	1.38001	6.55531	5.44122	5.87351e-06	0.00432202	3.90844
E2F7	-1.85545	7.43699	-5.42785	6.10414e-06	0.00447816	3.87141
LOC101926907	1.89236	4.05192	5.42526	6.14989e-06	0.00449814	3.86422
TRBC1	1.81047	6.92629	5.42313	6.18779e-06	0.00451227	3.85832
LOC644172	-2.08777	4.66948	-5.42152	6.21651e-06	0.00451964	3.85386
SLFN5	1.21391	6.17796	5.42003	6.24319e-06	0.00452549	3.84975
CHI3L1	2.27809	5.88105	5.41811	6.27783e-06	0.00453705	3.84443
MRAP2	-3.41214	5.48823	-5.41376	6.35703e-06	0.00458065	3.83237
TNFSF10	1.93685	8.47992	5.41222	6.38541e-06	0.00458749	3.82809
PHF21B	-2.60816	3.85549	-5.4095	6.43561e-06	0.00459636	3.82056
RALGPS1	-1.07083	5.70903	-5.40621	6.49698e-06	0.00462659	3.81143
GSTK1	1.46799	7.46753	5.40357	6.54655e-06	0.00464826	3.80412
TEX15	-2.30397	4.07512	-5.39591	6.69264e-06	0.00473813	3.7829
ZDBF2	-2.48024	6.47914	-5.39393	6.73091e-06	0.00475137	3.77742
SIX3	-2.69308	4.55577	-5.39173	6.77376e-06	0.00476776	3.77132
SCGB1D1	-4.01557	3.84155	-5.38778	6.85139e-06	0.00480846	3.76036
KCNB2	-1.35203	4.31724	-5.38561	6.89422e-06	0.00482457	3.75437
KIF18B	-1.24573	8.00438	-5.38435	6.91943e-06	0.0048283	3.75086
NANOS1	-2.06082	5.57004	-5.3806	6.99447e-06	0.0048597	3.74049
CEP41	-1.78501	6.10015	-5.38011	7.00445e-06	0.0048597	3.73911
VNN1	1.58394	4.22296	5.37499	7.10848e-06	0.00491783	3.72494
FAH	1.41686	4.47489	5.37001	7.21142e-06	0.00497487	3.71112
FAM102B	-1.39099	8.57537	-5.36706	7.27289e-06	0.00500306	3.70296
TUNAR	-2.56513	2.92286	-5.36216	7.37637e-06	0.00505991	3.68937
RASSF2	1.41989	6.41502	5.35755	7.475e-06	0.00511313	3.6766
MAP4K1	1.12484	4.21965	5.35549	7.51958e-06	0.00512917	3.67089
COL22A1	-2.1559	5.07589	-5.35386	7.55486e-06	0.0051388	3.66639
HCK	1.67192	6.28216	5.35254	7.58373e-06	0.00514403	3.66272
MILR1	1.80401	3.34611	5.35047	7.6292e-06	0.00516045	3.65697
KLHDC8A	-2.41099	4.42348	-5.34399	7.77295e-06	0.00523862	3.63903
COQ10A	-1.13276	7.39991	-5.34332	7.7879e-06	0.00523862	3.63718
EFNA1	1.8357	8.4603	5.33476	7.9824e-06	0.00535462	3.61347
ZNF367	-1.55743	8.92545	-5.32726	8.1569e-06	0.00544542	3.59268
SPOCK1	-2.27206	6.84442	-5.32702	8.16262e-06	0.00544542	3.592
SEMA6D	-1.81999	4.90936	-5.32314	8.25431e-06	0.0054915	3.58127
TMTC1	-2.22186	5.91295	-5.31916	8.34966e-06	0.00553976	3.57023
OLR1	1.87677	5.35304	5.31761	8.38701e-06	0.00554938	3.56594
BATF	1.99231	5.77107	5.31206	8.52222e-06	0.00562352	3.55056
GADD45G	-2.13014	6.44463	-5.30847	8.61082e-06	0.0056572	3.54062
AKR1C3	3.94488	6.70987	5.30811	8.61985e-06	0.0056572	3.53961
TRPM8	-2.88898	4.51274	-5.30638	8.66283e-06	0.00567008	3.53483
C1orf27	1.08587	7.17861	5.30427	8.71584e-06	0.00568944	3.52897
BEX1	-4.61197	8.71859	-5.29767	8.88316e-06	0.00576428	3.51069
KIF5A	-1.24333	5.20543	-5.29695	8.9017e-06	0.00576428	3.50869
CPLX2	-1.78445	3.96608	-5.29528	8.94455e-06	0.00577084	3.50407
CADM2	-1.57219	4.1446	-5.29471	8.95936e-06	0.00577084	3.50248
TIMELESS	-1.14916	7.03631	-5.28978	9.08746e-06	0.00583787	3.48884
WDR90	-1.19254	6.02783	-5.28583	9.19166e-06	0.00588922	3.47788
SP100	1.18615	6.19094	5.28158	9.30483e-06	0.00593044	3.46612
C1S	2.02688	7.51618	5.27556	9.46779e-06	0.0060185	3.44943
NIP7	1.20806	6.74826	5.27416	9.50608e-06	0.00602707	3.44555
C15orf48	2.63362	7.91474	5.27109	9.59057e-06	0.00604533	3.43705
SEZ6L2	-1.14618	5.0834	-5.2704	9.60956e-06	0.00604533	3.43514
2023-03-01	1.6437	5.82967	5.25801	9.95898e-06	0.00624895	3.40082
TCF19	-1.21038	7.23723	-5.25709	9.98549e-06	0.00624944	3.39827
CCNE2	-1.55697	8.67331	-5.25457	1.00582e-05	0.00627745	3.39129
CXCL13	3.56261	7.24713	5.25352	1.00888e-05	0.00627745	3.38837
FYN	-1.50588	7.93513	-5.25287	1.01078e-05	0.00627745	3.38656
FRMD3	-2.0836	6.06035	-5.25192	1.01355e-05	0.00627859	3.38394
CLEC4A	2.10563	6.28249	5.24857	1.02339e-05	0.00632339	3.37465
MCOLN2	1.5793	5.2544	5.24459	1.03517e-05	0.00638	3.36365
DLL3	-1.68405	4.68195	-5.24337	1.03884e-05	0.00638635	3.36026
ACYP1	-1.41856	9.07518	-5.24068	1.04693e-05	0.00641282	3.3528
KCNK17	-2.31137	6.15813	-5.24018	1.04842e-05	0.00641282	3.35143
CENPK	-1.12829	8.67065	-5.23399	1.0673e-05	0.00651187	3.33428
AKT3	-1.55433	7.06139	-5.23015	1.07917e-05	0.00656783	3.32365
PDZD4	-1.97455	3.41923	-5.22422	1.0978e-05	0.00666446	3.30721
SVOP	-1.43138	3.6759	-5.22274	1.10248e-05	0.00667619	3.30312
S100P	3.75303	6.02411	5.21632	1.12307e-05	0.00677363	3.28534
OXNAD1	1.04587	6.48184	5.21474	1.12818e-05	0.00677363	3.28098
YBX3	1.57891	8.5542	5.21427	1.12973e-05	0.00677363	3.27966
VAT1L	-2.18096	4.58004	-5.2073	1.15264e-05	0.00689397	3.26037
ATF7IP2	1.54655	5.5983	5.20464	1.16151e-05	0.00692999	3.253
CTSZ	1.40803	5.8563	5.20165	1.17157e-05	0.00697285	3.24472
INHBE	-2.14782	4.53011	-5.19976	1.17797e-05	0.00699385	3.23948
CCL5	2.16004	6.87864	5.19537	1.19297e-05	0.00704933	3.22732
PLEKHH1	-1.50008	7.20172	-5.19467	1.19538e-05	0.00704933	3.22539
IMP4	1.40792	8.03049	5.19406	1.1975e-05	0.00704933	3.22369
DLX6-AS1	-2.38161	5.55445	-5.19364	1.19893e-05	0.00704933	3.22254
HES6	-2.80273	9.42071	-5.19268	1.20225e-05	0.00705177	3.21988
ZBED2	1.97341	4.62664	5.19101	1.20806e-05	0.00706879	3.21525
CD163L1	1.50822	5.25741	5.18747	1.22046e-05	0.00712417	3.20544
LGALS3	1.55482	9.55705	5.18276	1.23713e-05	0.00720416	3.1924
LOC101930405	1.10357	4.56504	5.18072	1.24444e-05	0.00722463	3.18674
ACOT9	1.00949	7.44645	5.18011	1.2466e-05	0.00722463	3.18508
GALNT16	-1.80358	4.52092	-5.17205	1.27592e-05	0.00737695	3.16275
GRAMD1B	-1.73546	5.7397	-5.17025	1.28253e-05	0.00739756	3.15778
TNFRSF17	3.16739	5.54631	5.16906	1.28696e-05	0.00740553	3.15447
ST8SIA5	-2.08987	4.2275	-5.16347	1.30787e-05	0.00743868	3.13899
PGBD5	-2.35172	6.112	-5.16275	1.31056e-05	0.00743868	3.13702
LAMB3	2.62468	5.66459	5.16254	1.31137e-05	0.00743868	3.13642
SFTA3	-5.14422	7.68118	-5.16204	1.31324e-05	0.00743868	3.13505
MPHOSPH9	-1.04552	7.01602	-5.16173	1.31444e-05	0.00743868	3.13417
CD3D	1.89869	7.2413	5.16129	1.31609e-05	0.00743868	3.13297
AGBL4	-1.44649	3.86724	-5.16118	1.31651e-05	0.00743868	3.13266
CTSLP8	1.82674	4.35041	5.16099	1.31723e-05	0.00743868	3.13214
HSBP1L1	1.50628	5.72335	5.15914	1.32427e-05	0.00746107	3.12702
CAB39L	1.17078	5.52778	5.15536	1.33878e-05	0.00752537	3.11655
TTC6	-1.74902	4.92765	-5.15234	1.35049e-05	0.00756934	3.10819
SCG2	-3.43589	6.53517	-5.15174	1.35283e-05	0.00756934	3.10652
CCDC85B	1.24101	4.76728	5.14894	1.3638e-05	0.00759617	3.09877
PPIC	1.48368	8.24806	5.1488	1.36434e-05	0.00759617	3.09839
GLIPR1	1.41447	6.42497	5.14812	1.36701e-05	0.00759617	3.0965
TBX1	1.24456	3.8738	5.14535	1.37795e-05	0.00763943	3.08885
SLA	1.44981	6.48568	5.14381	1.3841e-05	0.00764185	3.08457
IGF2BP2	1.45106	5.94557	5.14366	1.38467e-05	0.00764185	3.08417
PACSIN3	2.35789	3.444	5.14047	1.39749e-05	0.00767069	3.07532
KMO	1.27414	5.00869	5.14	1.39938e-05	0.00767069	3.07403
STK39	-1.13346	8.54179	-5.13636	1.41413e-05	0.00773379	3.06395
ACADSB	2.05652	6.93551	5.13356	1.42557e-05	0.00776171	3.05622
KIF1A	-2.04043	5.35766	-5.12791	1.44899e-05	0.00787156	3.04057
PTPRCAP	2.16871	4.95943	5.12677	1.45374e-05	0.00787973	3.03742
KIAA1456	-2.57715	4.62356	-5.12507	1.46089e-05	0.00790086	3.03271
FBXO6	1.42258	6.3004	5.12427	1.46427e-05	0.00790155	3.03049
ABCA5	-1.49217	7.81264	-5.11783	1.49169e-05	0.00803167	3.01267
FPR1	1.50079	5.11089	5.11458	1.50574e-05	0.00808936	3.00367
IL18	1.93748	5.71294	5.11302	1.51251e-05	0.0081078	2.99936
IFITM1	1.84981	9.05669	5.10849	1.53238e-05	0.00817301	2.98683
CCK	-3.78648	3.76086	-5.10795	1.53477e-05	0.00817301	2.98533
CTSC	1.6995	8.18543	5.10429	1.55102e-05	0.00824149	2.97521
ZSWIM5	-1.34441	5.49237	-5.10126	1.56463e-05	0.00829565	2.96683
TLR3	1.55655	4.74564	5.09806	1.57911e-05	0.00833734	2.95798
IL1RAP	1.9562	5.35305	5.09801	1.57936e-05	0.00833734	2.95783
RASAL3	1.32539	4.52487	5.09672	1.58524e-05	0.00835019	2.95426
LOC728705	-1.2284	5.24079	-5.09443	1.59573e-05	0.00836916	2.94793
FRK	2.04699	6.08237	5.09123	1.61048e-05	0.00842704	2.93909
RHBDL3	-1.53841	4.34245	-5.08183	1.65471e-05	0.0085467	2.91308
SGSM2	-1.25264	7.23526	-5.08136	1.65694e-05	0.0085467	2.91179
SOX1	-2.96499	4.50865	-5.08087	1.65927e-05	0.0085467	2.91043
SALL3	-2.75393	4.95104	-5.08068	1.66019e-05	0.0085467	2.9099
KLHL14	-2.28908	5.21452	-5.08046	1.66126e-05	0.0085467	2.90929
LYAR	1.08953	6.68182	5.07933	1.66668e-05	0.00855646	2.90616
TRAT1	2.35886	4.77923	5.07762	1.67491e-05	0.00858058	2.90143
TMC6	1.03471	5.48115	5.073	1.69732e-05	0.00867709	2.88866
DLX6	-2.56979	4.66594	-5.07055	1.70937e-05	0.00872032	2.88187
S100A8	3.02058	7.58557	5.06738	1.72502e-05	0.00878172	2.87312
SLC36A4	-1.63622	7.88172	-5.05906	1.76687e-05	0.00897594	2.85011
PCDH9	-1.96391	4.5604	-5.05613	1.78183e-05	0.00903307	2.84201
SERPINB6	1.38631	5.93718	5.05528	1.78619e-05	0.0090363	2.83967
KIAA1661	-2.14862	3.60417	-5.05275	1.79926e-05	0.00908349	2.83267
BEST3	-1.85793	4.86885	-5.05025	1.81229e-05	0.00911327	2.82574
FBXO43	-2.37167	5.58562	-5.05018	1.81267e-05	0.00911327	2.82554
HLA-DQA1	1.85666	8.23916	5.04868	1.82049e-05	0.00913368	2.82141
TPBGL	-1.05858	4.32947	-5.04621	1.83346e-05	0.00916522	2.81459
FUT9	-3.05539	4.33734	-5.04605	1.83432e-05	0.00916522	2.81414
LOC101927870	-3.033	5.11538	-5.04258	1.85273e-05	0.00922676	2.80456
TOX3	-3.21146	7.83158	-5.0423	1.85424e-05	0.00922676	2.80377
S100A4	1.4247	8.39894	5.03678	1.88394e-05	0.00935539	2.78852
MAML3	-1.37587	5.30277	-5.03348	1.90193e-05	0.00940198	2.7794
CBX6	-1.08309	7.14826	-5.03297	1.90475e-05	0.00940198	2.77798
PRCP	1.07371	6.95806	5.03293	1.90494e-05	0.00940198	2.77788
FRAS1	-1.88557	6.26666	-5.02794	1.93253e-05	0.00949956	2.76407
IKZF1	1.11291	4.56827	5.02522	1.94774e-05	0.00955498	2.75655
TNFRSF21	1.62518	7.37296	5.02429	1.95295e-05	0.00956119	2.75399
PRDM1	1.23836	6.35126	5.02128	1.96995e-05	0.00962503	2.74567
SQRDL	1.37658	8.34582	5.01986	1.97804e-05	0.00964515	2.74173
C3AR1	1.54044	6.91307	5.01858	1.9853e-05	0.009655	2.73822
PDGFRA	2.19561	6.0521	5.01811	1.98801e-05	0.009655	2.73691
NHLH2	-2.67137	4.95012	-5.01672	1.99599e-05	0.00966347	2.73307
LILRB3	1.33688	4.48895	5.01642	1.99771e-05	0.00966347	2.73223
LOC101928710	3.42838	3.53314	5.01515	2.00501e-05	0.00967949	2.72873
VPS13A-AS1	1.70229	3.44242	5.00927	2.03928e-05	0.00982538	2.71247
TRADD	1.15045	6.32872	5.00832	2.04483e-05	0.0098326	2.70986
LXN	1.35128	8.2376	5.00749	2.04976e-05	0.00983686	2.70755
NGB	-2.05193	4.37981	-4.99922	2.09916e-05	0.010054	2.6847
LOC101929272	2.62544	5.03852	4.99751	2.10946e-05	0.0100835	2.67999
IFI16	1.79583	8.77798	4.99302	2.1369e-05	0.0101592	2.66759
DUSP5	1.31803	6.10751	4.99287	2.13785e-05	0.0101592	2.66717
TXNDC16	-1.51637	8.65099	-4.98777	2.16947e-05	0.0102654	2.65308
MIR1204	1.95954	5.0212	4.98694	2.17467e-05	0.0102654	2.65078
TNFSF13B	1.76688	8.0021	4.98615	2.17964e-05	0.0102654	2.64859
DPT	1.99173	4.29869	4.98601	2.18046e-05	0.0102654	2.64823
MS4A1	2.01606	5.49864	4.98588	2.18134e-05	0.0102654	2.64784
VSTM2A	-2.1503	3.43308	-4.98475	2.1884e-05	0.010278	2.64474
TAF4B	1.11201	5.94726	4.9832	2.19817e-05	0.010278	2.64047
CYTIP	1.65184	6.90871	4.98316	2.19845e-05	0.010278	2.64034
MIAT	-2.96178	8.25417	-4.98277	2.20093e-05	0.010278	2.63926
IGJ	3.28139	9.70296	4.97822	2.22991e-05	0.0103933	2.62671
FGD6	1.30758	5.3133	4.97726	2.23609e-05	0.0104021	2.62405
ITK	1.7546	5.99564	4.97621	2.24289e-05	0.0104138	2.62114
CD86	1.65788	5.7271	4.96664	2.30551e-05	0.0106638	2.59472
2023-03-11	-3.22867	4.46832	-4.96346	2.32666e-05	0.0107412	2.58595
RP5-1065J22.8	-1.51612	3.59504	-4.95715	2.3693e-05	0.010876	2.56853
FBLN7	-1.89877	4.96542	-4.95595	2.37753e-05	0.0108839	2.5652
FOXC1	1.98826	5.98659	4.95559	2.37999e-05	0.0108839	2.56421
WFDC21P	3.26596	5.04034	4.954	2.39091e-05	0.0109133	2.55982
CTA-384D8.35	1.86581	5.19996	4.94657	2.44258e-05	0.0111282	2.53931
DGKB	-1.88311	3.81334	-4.94529	2.45159e-05	0.0111483	2.53577
C1R	1.52638	7.32699	4.94263	2.4704e-05	0.0112129	2.52844
SCO2	1.21251	6.583	4.9368	2.5122e-05	0.0113813	2.51235
SPIRE2	-1.14167	5.36667	-4.93561	2.52081e-05	0.0113991	2.50906
REL	1.0283	6.5399	4.927	2.58403e-05	0.0116416	2.4853
CD69	1.9292	6.29603	4.92211	2.62062e-05	0.0117846	2.47182
AL928768.3	1.57855	4.04123	4.92126	2.62703e-05	0.0117916	2.46947
TENM3	-1.43272	3.78279	-4.91821	2.65022e-05	0.0118518	2.46104
INSM2	-2.19453	3.89708	-4.91608	2.66644e-05	0.0118727	2.45519
IL4I1	1.7553	3.82628	4.91607	2.66654e-05	0.0118727	2.45515
LINC01215	1.38908	4.34004	4.91568	2.66954e-05	0.0118727	2.45407
PAK7	-2.18701	4.03417	-4.91402	2.68234e-05	0.0118819	2.44949
PIK3CG	1.3494	4.78985	4.91387	2.6835e-05	0.0118819	2.44907
IL1R1	1.51226	6.65944	4.91344	2.6868e-05	0.0118819	2.44789
MAST1	-1.83082	2.77214	-4.91247	2.69432e-05	0.0118819	2.44521
MTURN	-2.03328	6.40239	-4.91168	2.70046e-05	0.0118819	2.44303
LOC283588	-1.41952	5.79627	-4.91161	2.70099e-05	0.0118819	2.44284
NKX2-1-AS1	-2.70818	3.67013	-4.9093	2.71898e-05	0.0119094	2.43647
PYHIN1	1.23378	4.64719	4.90907	2.72077e-05	0.0119094	2.43584
MAP3K8	1.55042	5.64898	4.90892	2.72194e-05	0.0119094	2.43543
CAV2	1.54958	6.73666	4.90031	2.79018e-05	0.012186	2.41168
RAI1	-1.19112	7.48308	-4.89565	2.82782e-05	0.0123194	2.39883
CD38	1.79108	6.1208	4.89528	2.83087e-05	0.0123194	2.3978
GNG4	-2.12797	6.43696	-4.88993	2.87471e-05	0.0124878	2.38306
DGCR9	-1.85171	3.99019	-4.88461	2.91906e-05	0.0126191	2.36838
KCNH5	-2.44594	4.14589	-4.88405	2.92374e-05	0.0126191	2.36684
PAM	-1.47639	9.78229	-4.88381	2.92573e-05	0.0126191	2.36619
CREG1	1.05769	10.2438	4.87689	2.9845e-05	0.0128044	2.34712
GIMAP2	1.99244	7.00092	4.87561	2.9955e-05	0.0128289	2.34359
MCEE	1.11907	6.9168	4.87439	3.00606e-05	0.012845	2.34021
ALOX5AP	1.65539	7.1965	4.87396	3.00983e-05	0.012845	2.33901
CXCL10	2.64176	8.93936	4.87316	3.01673e-05	0.0128518	2.33682
SLC7A9	-1.05023	5.35633	-4.87189	3.02775e-05	0.0128673	2.33332
EPB41	-1.0421	6.94701	-4.87152	3.03096e-05	0.0128673	2.3323
SYNJ1	-1.08281	6.02822	-4.87023	3.0422e-05	0.0128925	2.32876
IL1R2	2.76645	4.23852	4.86582	3.08101e-05	0.0130048	2.3166
ST8SIA3	-1.89419	4.27086	-4.8657	3.08214e-05	0.0130048	2.31625
LOC646903	-1.66126	6.06576	-4.8654	3.08477e-05	0.0130048	2.31543
BID	1.02134	7.38413	4.86342	3.10238e-05	0.0130564	2.30997
GPSM2	-1.16307	7.41039	-4.85701	3.16001e-05	0.0132759	2.29233
LOC283070	-1.44194	7.46384	-4.85222	3.2038e-05	0.0134366	2.27913
EMP1	1.52698	6.53078	4.84716	3.25074e-05	0.0135865	2.26519
RUNX2	1.52288	5.49766	4.84621	3.25964e-05	0.0136003	2.26257
ETHE1	1.05309	6.57837	4.845	3.27098e-05	0.0136242	2.25924
ATOH7	-2.90118	5.12444	-4.84089	3.30987e-05	0.0137449	2.24791
CHRNA9	-2.58271	4.69092	-4.84074	3.31126e-05	0.0137449	2.2475
GTPBP4	1.01107	7.71995	4.83853	3.33234e-05	0.0138011	2.24142
VCAM1	1.98528	7.78152	4.83719	3.3452e-05	0.0138149	2.23773
SIX1	-1.74436	7.3033	-4.83051	3.41005e-05	0.0140588	2.21932
FYB	1.70427	5.29572	4.82915	3.42336e-05	0.0140898	2.21559
SLC35D3	-3.26577	4.43162	-4.82844	3.43042e-05	0.0140949	2.21361
GZMB	2.38044	6.85243	4.82621	3.45245e-05	0.0141584	2.20748
OLFM1	-2.51447	5.35128	-4.8257	3.45753e-05	0.0141584	2.20607
FAM212B	-1.36586	3.94199	-4.81956	3.51903e-05	0.0143261	2.18917
IFITM3	1.47856	9.23902	4.81927	3.52193e-05	0.0143261	2.18838
CPLX1	-2.44884	3.9817	-4.81926	3.52207e-05	0.0143261	2.18834
KLHL3	-1.17098	5.56444	-4.80861	3.6314e-05	0.0147461	2.15904
PSIP1	-1.61206	9.50223	-4.80397	3.68008e-05	0.0149069	2.14628
MS4A6A	1.54272	7.41075	4.80303	3.69009e-05	0.0149096	2.14368
NIT2	1.26947	9.01236	4.8015	3.70628e-05	0.0149479	2.13948
MYO3A	-1.92428	4.88019	-4.80098	3.71187e-05	0.0149479	2.13804
TRIM5	1.44435	5.3251	4.79844	3.73907e-05	0.0150078	2.13104
TRAF3IP3	1.64422	4.6404	4.79843	3.73911e-05	0.0150078	2.13103
IFITM2	1.36311	8.79361	4.79537	3.77213e-05	0.0151153	2.1226
PM20D2	-1.37449	8.00678	-4.79316	3.79616e-05	0.0151866	2.11652
ADCY2	-2.09816	5.06924	-4.78907	3.84096e-05	0.015325	2.10528
RNF182	-2.40241	7.41118	-4.78885	3.8434e-05	0.015325	2.10467
POU2F3	3.07809	4.20312	4.78708	3.86297e-05	0.0153778	2.0998
PITX1	2.56799	3.17399	4.78311	3.90728e-05	0.0154922	2.08887
DSC2	2.5637	6.9865	4.78281	3.91065e-05	0.0154922	2.08805
BEND5	-1.34143	5.64382	-4.78279	3.91083e-05	0.0154922	2.088
PTGER2	1.76659	3.53831	4.78038	3.93799e-05	0.0155743	2.08137
APLP1	-2.70885	4.35223	-4.77882	3.95569e-05	0.0156189	2.07707
GPR65	1.86277	6.10026	4.77291	4.02335e-05	0.0158565	2.06082
GIMAP7	1.40407	6.52542	4.77215	4.03208e-05	0.0158565	2.05875
RACGAP1	-1.17995	10.1145	-4.7713	4.04197e-05	0.0158565	2.0564
HOOK1	-1.12414	8.4961	-4.77052	4.05106e-05	0.0158665	2.05425
HOXD8	-1.86514	6.10493	-4.7682	4.07809e-05	0.0159362	2.04787
CCL19	2.4029	6.27928	4.76786	4.08199e-05	0.0159362	2.04696
SAMD9L	1.81165	6.28251	4.76267	4.14325e-05	0.0161235	2.03269
ZBTB21	-1.1032	8.55289	-4.75887	4.1887e-05	0.0162415	2.02224
PIDD1	-1.21243	6.08792	-4.75846	4.19364e-05	0.0162415	2.02111
ICA1L	-1.16744	5.81543	-4.75673	4.21455e-05	0.0162965	2.01634
EVI2A	1.70832	7.6961	4.75348	4.25403e-05	0.016397	2.00741
TSPO	1.2286	8.38121	4.74	4.42168e-05	0.0170162	1.97038
PTTG3P	-1.09696	6.63344	-4.73888	4.43588e-05	0.0170438	1.96731
SAMD3	1.2628	4.24169	4.73822	4.44428e-05	0.0170491	1.9655
GPRIN1	-1.45251	3.48767	-4.73713	4.45819e-05	0.0170755	1.96251
FAM49A	1.31472	5.47116	4.7363	4.4689e-05	0.0170895	1.96021
SCRIB	-1.16172	8.35742	-4.73372	4.50197e-05	0.0171717	1.95315
KCNK10	-1.47038	3.78565	-4.73353	4.50453e-05	0.0171717	1.9526
CTC-471J1.2	-1.66227	5.00624	-4.73123	4.53433e-05	0.0172582	1.94629
CD53	1.27852	7.16216	4.73007	4.54938e-05	0.0172723	1.94312
RAB26	-1.94582	5.93778	-4.72931	4.55936e-05	0.0172723	1.94102
CLN5	1.10876	6.91083	4.72785	4.57839e-05	0.0173174	1.93703
ADAMTS4	-1.41296	4.09507	-4.72602	4.60256e-05	0.0173817	1.93198
FSD1L	-1.2611	6.2374	-4.72219	4.65329e-05	0.017546	1.92149
LOC440173	2.11063	4.75961	4.72058	4.67488e-05	0.0176001	1.91705
CST7	1.65363	5.24063	4.71961	4.68794e-05	0.0176219	1.91438
CCR2	1.47273	4.98574	4.71401	4.76373e-05	0.017878	1.89902
GPR6	-1.2702	5.05227	-4.71025	4.81538e-05	0.0180173	1.8887
NRCAM	-1.92872	8.27672	-4.70753	4.85309e-05	0.0181304	1.88123
POU4F1	-2.03875	5.51967	-4.70655	4.86665e-05	0.0181532	1.87855
JAG2	-1.50485	7.06031	-4.70501	4.8883e-05	0.0181781	1.8743
SLAMF8	1.43464	5.66399	4.7038	4.90517e-05	0.0182129	1.871
CLDN23	1.6351	4.41182	4.70133	4.94007e-05	0.0182866	1.86421
SSPN	1.33384	4.85919	4.69913	4.97129e-05	0.0183741	1.85818
TM4SF1	1.90232	8.73372	4.69849	4.98038e-05	0.0183798	1.85643
FCRL3	1.3419	4.52546	4.69784	4.98978e-05	0.0183865	1.85463
ITGB2	1.46778	5.42667	4.69633	5.01136e-05	0.0184336	1.8505
ARHGAP31	1.15476	4.20352	4.69579	5.01912e-05	0.0184336	1.84901
CD59	1.01612	9.10162	4.69536	5.02534e-05	0.0184336	1.84783
SLC6A20	-1.91912	3.95808	-4.69463	5.03585e-05	0.0184443	1.84583
CXCL11	2.68176	6.30675	4.69181	5.07667e-05	0.0185658	1.8381
GZMK	2.4948	6.6076	4.69022	5.09991e-05	0.0186115	1.83373
CUEDC1	-1.21833	6.00264	-4.6899	5.10449e-05	0.0186115	1.83287
TOP2A	-1.1453	9.47974	-4.68815	5.13013e-05	0.018677	1.82807
TNFSF8	1.48438	4.11687	4.68748	5.14005e-05	0.018685	1.82622
PFKFB2	-1.36905	5.97612	-4.68634	5.15688e-05	0.0186859	1.82309
LOC100505716	1.57441	2.3186	4.68628	5.15781e-05	0.0186859	1.82292
KIF13A	1.21334	5.77837	4.6859	5.16337e-05	0.0186859	1.82189
LY96	1.65822	8.53881	4.67663	5.30226e-05	0.0191036	1.79647
CCDC152	-1.40947	8.74643	-4.67662	5.3024e-05	0.0191036	1.79645
STK32A	-1.52217	4.61984	-4.67518	5.32442e-05	0.0191546	1.79248
NXT2	1.14694	8.1515	4.67237	5.36732e-05	0.0192803	1.7848
RASD1	-2.04929	7.34529	-4.67063	5.3942e-05	0.0193483	1.78002
CYBB	1.57488	5.56228	4.66751	5.44256e-05	0.0194642	1.77147
WWTR1	1.64046	7.43873	4.66312	5.51144e-05	0.0196376	1.75944
MDFIC	1.15289	6.94842	4.66288	5.51531e-05	0.0196376	1.75876
HP1BP3	-1.11658	9.61878	-4.66131	5.54005e-05	0.0196968	1.75448
MOAP1	-1.22271	8.77435	-4.6587	5.58172e-05	0.0198004	1.74731
RASSF4	1.45338	5.50042	4.65846	5.58548e-05	0.0198004	1.74666
IDH1	1.20267	9.07154	4.65771	5.59751e-05	0.0198085	1.7446
NPTXR	-1.30275	4.86335	-4.6573	5.60408e-05	0.0198085	1.74348
CD2	1.73521	6.47802	4.65608	5.6236e-05	0.0198486	1.74015
AK021977	-1.80084	7.04243	-4.65389	5.65904e-05	0.0199447	1.73414
RAP2B	1.28475	7.30101	4.65303	5.67291e-05	0.0199646	1.7318
CSTA	2.04561	8.26975	4.65187	5.69188e-05	0.0200024	1.7286
GTSE1	-1.04319	6.8595	-4.65118	5.70317e-05	0.0200131	1.72671
OMD	1.82888	3.6489	4.64879	5.74231e-05	0.0201213	1.72016
CCDC178	-1.49153	4.31836	-4.64598	5.7887e-05	0.0202547	1.71246
CNR1	-1.73706	4.11578	-4.64304	5.83753e-05	0.0203668	1.70442
LOC81691	-1.22513	6.38792	-4.6364	5.94951e-05	0.0207277	1.68624
SLC25A43	1.61478	5.92457	4.63418	5.98743e-05	0.02083	1.68016
S100A9	2.6086	7.17828	4.6292	6.07328e-05	0.0210683	1.66653
FAM171B	-1.43022	6.90092	-4.62742	6.10429e-05	0.0211337	1.66166
NR0B2	-2.15676	4.0574	-4.6262	6.12573e-05	0.0211337	1.65831
CRIM1	1.14281	7.29144	4.62613	6.12695e-05	0.0211337	1.65812
SPIN4	-2.20881	9.30132	-4.62324	6.1778e-05	0.0212788	1.65021
VAV2	-1.20177	6.09671	-4.62167	6.20563e-05	0.0213444	1.64591
TLR2	1.59939	6.55069	4.62082	6.22063e-05	0.0213658	1.6436
VDR	1.01062	4.82438	4.6199	6.23706e-05	0.0213919	1.64107
CD97	2.15945	4.2015	4.61709	6.28737e-05	0.0215341	1.63339
CCL2	2.09285	7.00431	4.61333	6.35539e-05	0.0217364	1.62309
XAF1	1.50532	6.92427	4.61226	6.37486e-05	0.0217476	1.62016
MOCOS	1.84728	5.38127	4.61217	6.37658e-05	0.0217476	1.61991
LPAR6	1.73698	7.14874	4.6111	6.39598e-05	0.0217641	1.617
USP11	-1.43362	7.90717	-4.61092	6.39935e-05	0.0217641	1.6165
CD48	1.64853	6.58202	4.60922	6.43048e-05	0.0218394	1.61185
FCGR1B	2.03281	6.36887	4.60814	6.45051e-05	0.0218768	1.60888
P2RY12	1.52985	3.31833	4.60465	6.51507e-05	0.022065	1.59935
KSR2	-1.21087	5.08849	-4.60348	6.53688e-05	0.022108	1.59615
SHD	-1.8644	3.78508	-4.60175	6.56937e-05	0.022138	1.59141
SLC38A3	-1.76428	3.01397	-4.6017	6.57032e-05	0.022138	1.59127
PELI2	-1.27106	6.42152	-4.60127	6.57829e-05	0.022138	1.59011
TRIM46	-1.14474	5.27936	-4.60107	6.58221e-05	0.022138	1.58954
EPHB1	-1.88088	4.63666	-4.60053	6.59237e-05	0.0221415	1.58807
VAV1	1.14676	4.8299	4.59955	6.61089e-05	0.022173	1.58539
SHOX2	-1.76254	4.77273	-4.59773	6.64522e-05	0.0222574	1.58043
E2F2	-1.31246	5.20159	-4.59552	6.68735e-05	0.0223677	1.57438
ADRA2A	-2.79535	4.57858	-4.59452	6.70657e-05	0.0224011	1.57164
ALDH2	1.04466	8.69505	4.59326	6.73082e-05	0.0224204	1.56819
LOC101928173	1.99661	3.97882	4.59214	6.75238e-05	0.0224576	1.56513
TTC7B	-1.25457	6.51569	-4.59172	6.76048e-05	0.0224576	1.56398
VAMP5	1.41827	4.98308	4.59061	6.78182e-05	0.0224977	1.56097
CASP4	1.73752	6.58241	4.58997	6.79428e-05	0.0224994	1.55921
FANCA	-1.05475	6.22163	-4.58963	6.80087e-05	0.0224994	1.55828
ZNF721	-1.24576	9.85959	-4.58501	6.89123e-05	0.0227674	1.54566
LOC440934	-2.40219	5.80618	-4.57905	7.00973e-05	0.0230647	1.52935
SPATA13	1.16705	5.65055	4.57495	7.09238e-05	0.0233051	1.51814
C21orf58	-1.2619	4.72536	-4.57432	7.10499e-05	0.023315	1.51644
CHPT1	1.35695	7.07391	4.57296	7.1328e-05	0.023349	1.51271
GBP5	1.94857	6.22142	4.57193	7.15382e-05	0.023349	1.50989
MS4A4A	1.55818	6.94431	4.56985	7.19638e-05	0.0234564	1.50422
POLE	-1.03451	6.77305	-4.56576	7.28103e-05	0.0236371	1.49304
LAX1	1.30604	5.58902	4.56227	7.35397e-05	0.0237791	1.48351
LINC01138	1.37031	5.16464	4.56226	7.35413e-05	0.0237791	1.48349
KIAA1211L	-1.49123	6.22236	-4.5604	7.39327e-05	0.0238653	1.47841
MYEF2	-1.42082	7.42376	-4.56006	7.40045e-05	0.0238653	1.47748
CCDC69	1.42264	4.20484	4.55924	7.41786e-05	0.0238897	1.47523
CD52	2.29205	7.46526	4.55804	7.44323e-05	0.0239397	1.47197
CLIP4	1.40934	6.66303	4.55697	7.466e-05	0.0239811	1.46905
LOC100506730	-1.36686	5.95761	-4.55562	7.49492e-05	0.0239846	1.46535
CLEC10A	1.66854	4.31163	4.55548	7.49796e-05	0.0239846	1.46497
ADAMDEC1	1.99038	7.88627	4.55517	7.50442e-05	0.0239846	1.46414
OR51I1	-1.62688	3.48954	-4.54887	7.6408e-05	0.0243494	1.44692
LINC00319	1.52495	2.70875	4.54784	7.66316e-05	0.0243886	1.44413
TYMP	1.21017	5.54878	4.54555	7.71337e-05	0.0244842	1.43788
GAS2	-3.53228	6.84051	-4.54481	7.72974e-05	0.0245041	1.43586
SV2A	-1.58638	5.22786	-4.54408	7.74582e-05	0.0245231	1.43387
NUAK1	-1.48485	8.45966	-4.54319	7.76567e-05	0.0245302	1.43142
HOXD3	-1.39136	3.64181	-4.54212	7.78944e-05	0.0245302	1.4285
C11orf80	-1.32076	8.08076	-4.54205	7.79089e-05	0.0245302	1.42832
PGF	-1.08589	8.70778	-4.54089	7.8168e-05	0.0245302	1.42515
NLGN1	-2.2398	4.79896	-4.54052	7.82493e-05	0.0245302	1.42416
ABAT	-2.35224	6.98149	-4.53964	7.84469e-05	0.0245302	1.42174
SPG20	1.07467	5.94797	4.53891	7.86099e-05	0.0245302	1.41976
ACSL5	1.54805	6.02935	4.53809	7.8794e-05	0.0245302	1.41752
MLKL	1.33584	6.19154	4.53618	7.92259e-05	0.0246331	1.4123
EFNB3	-1.33793	4.85696	-4.53287	7.99765e-05	0.0248241	1.40328
NHLH1	-2.40083	3.8482	-4.53213	8.01467e-05	0.0248241	1.40125
SMC2	-1.35122	8.53024	-4.52548	8.1682e-05	0.0252352	1.38311
PPP1R17	-2.17737	4.03786	-4.52491	8.18136e-05	0.0252438	1.38158
CD9	1.51929	9.20588	4.52216	8.24581e-05	0.0254103	1.37408
ITGAL	1.04857	4.87263	4.5206	8.28275e-05	0.0254596	1.3698
CFI	1.84411	6.2042	4.51685	8.37166e-05	0.0257003	1.3596
SCN3B	-1.81854	3.57669	-4.51578	8.39725e-05	0.0257463	1.35668
HAGLR	-1.64372	5.20814	-4.51248	8.47668e-05	0.0259571	1.34768
DPP10-AS1	-2.65648	5.3226	-4.51198	8.4888e-05	0.0259615	1.34632
GABRQ	-1.17928	3.68165	-4.50907	8.5596e-05	0.0261122	1.33838
CD8A	1.57725	6.14434	4.5076	8.59551e-05	0.0261889	1.33438
NLRP3	1.21111	2.52846	4.50476	8.66536e-05	0.0263135	1.32665
GPR126	1.4086	4.6241	4.50462	8.66891e-05	0.0263135	1.32625
FAM161B	-1.04016	7.37943	-4.50415	8.68035e-05	0.0263148	1.32499
WDR54	-1.0004	7.95319	-4.50368	8.69207e-05	0.0263148	1.3237
CDK5R1	-1.72508	6.06623	-4.50329	8.70186e-05	0.0263148	1.32263
FCGR1A	1.5686	5.84188	4.50055	8.77006e-05	0.0264628	1.31517
ZNF711	-1.52508	8.96191	-4.50009	8.7815e-05	0.0264628	1.31392
TMEM71	2.0409	4.18659	4.50001	8.7835e-05	0.0264628	1.3137
ITGB2-AS1	1.53823	4.20876	4.49889	8.81154e-05	0.0265085	1.31066
FCRL5	1.55472	4.46792	4.49803	8.83319e-05	0.0265085	1.30831
TLCD2	1.05126	4.36062	4.49724	8.85326e-05	0.0265085	1.30614
PROSER2	1.71407	5.40106	4.49507	8.90807e-05	0.0266393	1.30025
NCF2	1.61026	6.44574	4.49465	8.91887e-05	0.0266393	1.29909
RAB9B	-1.72721	6.18172	-4.4941	8.93263e-05	0.0266476	1.29762
CNTNAP1	-1.42863	4.06058	-4.49183	8.99074e-05	0.0267552	1.29142
IL10RA	1.22255	6.58191	4.48761	9.09959e-05	0.027046	1.27992
BRSK2	-1.47644	3.40386	-4.47604	9.40457e-05	0.0278163	1.24843
FCER1G	1.69975	7.44437	4.47238	9.50289e-05	0.0280729	1.23849
T	-1.73371	5.39164	-4.47165	9.52288e-05	0.0280978	1.23648
MGC40069	1.18644	3.08619	4.46871	9.60289e-05	0.0282651	1.22849
GAS2L3	-1.27172	7.6929	-4.46397	9.7334e-05	0.02858	1.2156
LOC100507472	1.38625	3.70341	4.45843	9.88813e-05	0.0289294	1.20053
IFIH1	1.44898	6.03748	4.45721	9.92241e-05	0.0289628	1.19723
ARID5B	1.13979	5.75755	4.45648	9.94331e-05	0.0289628	1.19522
HOXD10	-2.34737	5.10707	-4.45637	9.94624e-05	0.0289628	1.19494
GPX8	1.32718	6.48114	4.45632	9.94777e-05	0.0289628	1.19479
PPP1R3D	1.01958	5.64278	4.45549	9.97111e-05	0.0289628	1.19255
SHC2	-1.35368	5.93555	-4.45406	0.000100119	0.0290466	1.18865
TMEM156	1.29392	3.70432	4.45251	0.000100563	0.0291406	1.18442
DPYSL3	-2.00499	7.7372	-4.45189	0.000100739	0.0291569	1.18275
CD163	1.63664	7.427	4.45144	0.000100868	0.0291593	1.18153
MZB1	2.64973	4.9016	4.44761	0.000101975	0.0294431	1.17111
FAM13C	-1.29875	4.91981	-4.44567	0.000102538	0.0295365	1.16586
MMP7	2.03878	7.32041	4.44297	0.000103329	0.0297098	1.15851
HNMT	1.36823	6.62918	4.44279	0.000103384	0.0297098	1.15801
MIR6732	1.71973	5.16358	4.44215	0.000103571	0.0297283	1.15628
SLC17A6	-3.95439	4.8298	-4.44131	0.00010382	0.0297602	1.15399
FLJ38379	-1.90477	4.04664	-4.44094	0.000103927	0.0297602	1.153
AEN	1.42827	5.1304	4.44041	0.000104085	0.0297703	1.15155
RAB3C	-1.37387	3.74453	-4.43894	0.000104521	0.0298599	1.14756
GIMAP1	1.00445	4.56971	4.43768	0.000104895	0.0299234	1.14415
TNFAIP3	1.29925	7.41755	4.43696	0.000105113	0.0299234	1.14217
CD84	1.15472	5.39203	4.43585	0.000105445	0.0299827	1.13916
SLC25A18	-1.31036	2.92351	-4.43372	0.000106085	0.0301295	1.13338
COPG2IT1	-1.75982	6.2075	-4.4289	0.00010755	0.0304742	1.12028
LGALS2	2.18781	4.12264	4.42783	0.000107876	0.0305311	1.11739
RGS13	2.04919	3.34051	4.427	0.000108133	0.0305682	1.11512
SH2D1A	1.64195	4.53986	4.42639	0.00010832	0.0305852	1.11348
LMO2	-1.89843	6.99608	-4.42513	0.000108708	0.0306593	1.11006
EBF2	-1.53375	3.87136	-4.41861	0.000110742	0.0310988	1.09236
HCLS1	1.25338	6.98972	4.4185	0.000110779	0.0310988	1.09204
RP5-1074L1.4	-1.60742	8.33174	-4.41604	0.000111555	0.0312444	1.08538
C18orf42	-2.15274	3.07122	-4.41523	0.000111811	0.0312802	1.08319
C15orf52	1.63658	4.00216	4.40862	0.000113932	0.0317271	1.06525
BACE2	1.37803	7.00989	4.40647	0.000114631	0.0318624	1.05941
KLRC4-KLRK1	1.35607	5.75139	4.40632	0.00011468	0.0318624	1.05901
LOC153684	-1.20395	6.0291	-4.40534	0.000114999	0.0319146	1.05635
LINC00152	1.20387	7.6257	4.40058	0.000116568	0.0322761	1.04342
PTPRC	1.62185	6.97297	4.39585	0.000118144	0.0326381	1.0306
LOC728392	-2.32574	7.39754	-4.39424	0.000118685	0.0327503	1.02624
STEAP2	2.05036	5.57418	4.39224	0.000119362	0.0328502	1.02081
MIR21	1.31574	10.0656	4.3913	0.00011968	0.0328502	1.01828
SYT1	-2.35345	6.45287	-4.39025	0.000120039	0.0328502	1.01541
CCDC88C	-1.09129	6.17224	-4.39	0.000120123	0.0328502	1.01475
ANKRD65	-1.11702	6.05308	-4.38978	0.0001202	0.0328502	1.01414
CHN2	-1.36135	6.28005	-4.38959	0.000120264	0.0328502	1.01363
CSF2RB	1.43337	6.24774	4.38858	0.000120609	0.0329073	1.0109
LOC100272216	-1.53344	8.35767	-4.38273	0.000122629	0.0333278	0.995043
THEMIS	1.90269	5.07761	4.37794	0.00012431	0.0336524	0.982055
CD3G	1.65861	4.31005	4.37714	0.000124589	0.0336905	0.979909
TTLL7	-2.05494	6.65446	-4.37642	0.000124845	0.0337222	0.977951
STMN2	-3.53078	4.78446	-4.376	0.000124994	0.0337248	0.976817
SLC22A17	-1.64153	4.55327	-4.37331	0.000125952	0.033908	0.96953
LOC157503	-2.3081	2.97658	-4.37227	0.000126325	0.0339707	0.966709
LDLR	1.05147	5.70108	4.36836	0.000127736	0.0342523	0.956111
C12orf5	1.07825	7.52288	4.36819	0.000127795	0.0342523	0.95567
GNAO1	-1.66765	5.52797	-4.36327	0.000129594	0.0346961	0.942334
FILIP1L	1.35372	6.30569	4.36283	0.000129754	0.0347007	0.941156
TCEAL3	-1.07054	8.27333	-4.35876	0.000131262	0.0350292	0.930136
SYTL4	-1.51791	5.14329	-4.35818	0.00013148	0.0350465	0.928551
GABBR1	1.81919	7.42163	4.35528	0.000132566	0.0352972	0.920705
H19	-2.7488	7.1029	-4.35219	0.000133731	0.0355684	0.912358
SRGN	1.35516	9.3861	4.35109	0.000134149	0.0356405	0.909384
CES1	3.44247	5.30969	4.34958	0.000134724	0.0357541	0.905304
RBP5	1.50971	2.42397	4.34591	0.000136134	0.036089	0.89537
HLA-DPB1	1.62009	8.56188	4.34329	0.000137149	0.036194	0.888288
TFEC	1.58537	5.45979	4.34322	0.000137177	0.036194	0.888089
FOXRED2	-1.16725	4.18522	-4.34317	0.000137197	0.036194	0.887953
IKZF3	1.68349	3.9432	4.34297	0.000137275	0.036194	0.887408
BLVRA	1.22659	7.27111	4.34192	0.000137683	0.036262	0.884582
FOXO6	-1.98752	7.61754	-4.34034	0.0001383	0.0363852	0.880314
HS3ST3B1	1.03102	4.82987	4.33957	0.000138604	0.0363926	0.87822
LONRF2	-1.57214	6.59195	-4.33943	0.000138657	0.0363926	0.877853
GIMAP6	1.19128	5.97999	4.33651	0.000139813	0.0365376	0.869937
EPB41L2	1.0364	6.03682	4.33573	0.00014012	0.0365376	0.867847
FCGR2A	1.1263	5.55475	4.3354	0.000140252	0.0365376	0.866947
CLIP3	-1.59274	4.40612	-4.33495	0.00014043	0.0365376	0.865738
FCRLB	1.65842	2.91245	4.33474	0.000140516	0.0365376	0.865154
H2AFJ	1.5985	6.65612	4.33473	0.000140518	0.0365376	0.865138
LOC101929687	-1.00706	5.09093	-4.33403	0.000140796	0.0365665	0.863255
MCF2L	-1.07543	5.49517	-4.33247	0.000141421	0.0366113	0.85903
COL6A5	1.50394	3.71963	4.33003	0.000142405	0.0368267	0.852423
KLRC4	1.55687	2.77023	4.32831	0.0001431	0.0369671	0.847777
AIM1	1.40968	7.12205	4.31934	0.000146783	0.0378333	0.823545
AACS	-1.17012	8.29285	-4.31901	0.000146921	0.0378333	0.822654
TRG-AS1	1.43082	5.38436	4.31622	0.000148085	0.0380499	0.81513
LILRB2	1.25973	4.47315	4.31559	0.000148349	0.0380499	0.813427
CXCR2	1.30059	3.5556	4.31157	0.00015005	0.0383374	0.802559
NPM2	-1.10113	5.72171	-4.31065	0.000150439	0.038373	0.800095
PSD3	-1.3659	7.25818	-4.30628	0.000152313	0.0387366	0.788293
UCHL1	-1.30392	9.07076	-4.30484	0.000152937	0.0388065	0.784393
ENTPD2	-1.75318	2.66589	-4.30361	0.000153468	0.0389006	0.781088
IL21R	1.01668	4.19752	4.29999	0.000155052	0.039261	0.771302
MOK	-1.05481	6.57802	-4.29935	0.000155332	0.039291	0.76958
SYCP2L	2.19803	4.40085	4.29855	0.000155684	0.0393391	0.767423
RNF217	1.22453	6.11689	4.29526	0.000157138	0.0395364	0.758563
IL2RG	1.35393	5.25776	4.29494	0.000157281	0.0395364	0.757696
CCL8	2.28544	6.35918	4.29458	0.000157442	0.0395364	0.756721
HAVCR2	1.23002	4.46583	4.29335	0.000157992	0.0396337	0.753394
GBP2	1.44712	7.26284	4.29181	0.000158681	0.0397652	0.749251
RNF175	1.25275	4.69279	4.29041	0.000159313	0.0397891	0.745459
AMICA1	1.79232	5.16324	4.29014	0.000159431	0.0397891	0.744753
EMB	1.29575	6.47999	4.28866	0.000160101	0.0398466	0.740757
AIF1	1.83277	7.21168	4.28863	0.000160116	0.0398466	0.740667
GHRH	-3.22934	4.38313	-4.28327	0.000162563	0.0403633	0.726213
SIX6	-1.69817	3.59166	-4.28247	0.000162929	0.0403764	0.724072
SLCO5A1	-1.8823	5.99619	-4.28243	0.000162948	0.0403764	0.723957
CEBPA	1.84162	5.95279	4.28178	0.00016325	0.0404098	0.722197
GPR171	2.22891	5.4723	4.28087	0.00016367	0.0404726	0.719746
DAND5	-1.54962	4.09045	-4.28037	0.0001639	0.0404882	0.718409
NACAP1	-1.07762	10.3664	-4.27963	0.000164244	0.04052	0.716413
GIMAP1-GIMAP5	1.02335	6.25266	4.27878	0.000164641	0.04052	0.714108
SALL1	-2.6983	3.99976	-4.27852	0.000164762	0.04052	0.713408
GZMH	2.14885	5.43487	4.27851	0.000164763	0.04052	0.713401
TREM2	1.96101	5.566	4.2783	0.000164863	0.04052	0.712827
ARHGEF7	-1.14403	6.98764	-4.27676	0.000165584	0.0406561	0.708667
LOC101929072	1.35469	4.7305	4.27403	0.000166864	0.0409289	0.701332
CLEC7A	1.09325	5.59859	4.27272	0.000167485	0.0410398	0.697792
RAP1GAP2	-2.11688	5.58114	-4.27176	0.000167942	0.0411104	0.695192
ANXA4	1.18913	9.00773	4.2709	0.000168348	0.0411412	0.692891
RIMBP2	-2.07995	4.78792	-4.27078	0.000168407	0.0411412	0.692559
PCBP3	-1.22213	4.6192	-4.26937	0.00016908	0.0412045	0.688758
SHISA2	-2.21721	7.23221	-4.26919	0.000169163	0.0412045	0.688289
RHOH	1.38012	5.50529	4.26917	0.000169175	0.0412045	0.688224
HMMR	-1.05971	8.69875	-4.26694	0.000170242	0.0414228	0.682233
TIAM1	-1.44493	7.39188	-4.26378	0.000171772	0.0417533	0.673709
CYAT1	2.73624	9.15371	4.26234	0.000172474	0.0418182	0.669822
ADCY7	1.11731	5.58376	4.26224	0.000172522	0.0418182	0.66956
BCAT1	1.43464	7.20292	4.2619	0.000172689	0.0418182	0.668639
KLHL29	-1.41653	5.1824	-4.2589	0.000174156	0.0421219	0.660578
SVIP	-1.20672	8.81219	-4.25767	0.000174762	0.042173	0.65727
MR1	1.00689	5.23502	4.25709	0.000175052	0.042173	0.655688
ITGB7	1.7007	3.66665	4.25707	0.000175062	0.042173	0.655636
PRUNE2	-1.81473	6.37372	-4.25416	0.000176505	0.0424786	0.647813
GBP4	1.36871	5.09218	4.25353	0.000176819	0.042512	0.646122
DKK2	1.02912	3.88023	4.25048	0.000178351	0.0428002	0.637903
HAMP	1.03628	5.01699	4.25012	0.000178529	0.0428002	0.636952
TMEM139	1.66039	3.90279	4.24802	0.000179596	0.0429313	0.63128
ANKRD32	-1.31455	6.97802	-4.24801	0.000179598	0.0429313	0.631268
CLSTN1	-1.10042	8.22444	-4.24788	0.000179662	0.0429313	0.630929
LOC285628	1.7832	4.21883	4.24643	0.000180401	0.0430322	0.627021
SULT4A1	-1.92266	4.80959	-4.2441	0.000181591	0.0431889	0.620756
BDH2	1.13184	7.73423	4.24251	0.00018241	0.0432409	0.616471
IDO1	2.47939	6.93858	4.2421	0.00018262	0.0432409	0.615373
NPEPL1	1.05094	6.23707	4.24195	0.0001827	0.0432409	0.614958
CHST1	-1.2315	5.3153	-4.24147	0.000182946	0.043257	0.613674
SELM	1.76651	6.93943	4.23822	0.000184634	0.0436135	0.60493
CXCR6	1.4915	5.11794	4.23473	0.000186459	0.0440019	0.595561
RP4-635E18.8	-1.56236	8.3245	-4.23436	0.000186658	0.0440061	0.594546
NRTN	-3.02874	4.03664	-4.2327	0.00018753	0.0441442	0.590106
FGF12	-1.67453	4.54117	-4.23159	0.00018812	0.0442219	0.587116
FAM26F	2.08353	6.93223	4.22935	0.000189315	0.0443839	0.581085
NR3C2	1.63243	5.13975	4.22927	0.000189357	0.0443839	0.580874
AGPAT5	-1.18678	8.55351	-4.22865	0.000189686	0.044418	0.579222
RP11-95O2.1	-1.49993	4.8765	-4.22658	0.000190802	0.044635	0.573636
IGLC1	2.55652	8.96541	4.22624	0.00019098	0.044635	0.572747
BMPR1B	1.90283	4.55129	4.22564	0.000191306	0.0446683	0.571122
IL20RA	1.29011	4.23146	4.22004	0.000194352	0.0451712	0.556081
RNASE6	1.65381	6.68194	4.21894	0.000194954	0.0452589	0.553137
SEPT1	1.3773	4.35959	4.21826	0.000195331	0.045303	0.551299
PAX5	-1.83751	5.40871	-4.21776	0.000195606	0.0453235	0.54996
SLC5A6	1.06076	6.20474	4.21721	0.000195911	0.0453509	0.548478
NTF3	-2.01444	5.24291	-4.21662	0.000196237	0.0453831	0.546893
CELF5	-1.14761	4.17135	-4.21473	0.000197285	0.0455821	0.541822
H2AFX	-1.01015	6.74787	-4.2142	0.000197583	0.045601	0.540383
PTPRN	-1.28633	4.53779	-4.21391	0.000197742	0.045601	0.539617
TLR8	1.40046	5.45278	4.21281	0.000198358	0.0456562	0.536659
CDK6	1.8418	5.91868	4.21173	0.000198964	0.0457124	0.533756
CTSL	1.11296	9.11982	4.20693	0.000201675	0.0462009	0.520868
LOC100129518	1.2806	7.49681	4.20575	0.000202344	0.0463103	0.517718
BLOC1S5-TXNDC5	1.04882	9.73959	4.20327	0.000203765	0.0465918	0.511054
ATP8B4	1.2943	4.70046	4.19972	0.000205813	0.0469274	0.501538
SP110	1.01861	6.53192	4.19885	0.000206318	0.0469985	0.499202
OGDHL	-2.15258	4.41431	-4.19687	0.000207471	0.0471725	0.493902
CNTLN	-1.3191	5.50294	-4.19558	0.000208228	0.0473005	0.490432
IL32	2.71053	4.83168	4.19214	0.000210258	0.0476723	0.4812
ARAP2	1.14589	5.39832	4.18885	0.000212217	0.0480267	0.472376
CMIP	-1.16418	6.07726	-4.18805	0.000212692	0.0480895	0.470245
CCND1	1.85593	5.82622	4.18734	0.000213117	0.0481002	0.468346
NIFK	1.18074	8.033	4.18731	0.000213136	0.0481002	0.468264
BMP8A	-1.07075	3.75239	-4.18289	0.00021581	0.0486134	0.456396
GPR18	1.5603	4.67075	4.18214	0.000216261	0.0486698	0.454411
C3orf55	1.15751	4.20026	4.17902	0.00021817	0.0490087	0.446047
RAC2	1.3976	6.15159	4.17763	0.000219029	0.0491561	0.44231
FRRS1L	-1.13268	4.61369	-4.1753	0.00022047	0.0494339	0.436067
IGKV1OR2-108	3.56453	6.80387	4.17417	0.00022117	0.0494993	0.433054
TMEM37	1.08433	4.69352	4.17289	0.000221972	0.0496171	0.42961
CAMK1D	-1.2467	6.57927	-4.17054	0.000223443	0.0498244	0.423325
