# Supplementary material for: SNAP25-induced MYC upregulation promotes high-grade neuroendocrine lung carcinoma progression
Source: Front Immunol. 2024 Oct 4;15:1411114. doi: 10.3389/fimmu.2024.1411114 (PMC11486671; doi:10.3389/fimmu.2024.1411114)
Supplement: Supplementary file 4 [file Table4.xlsx]

## Sheet: hubGenes_MMred
ABCC8
ACOT9
ACTL6B
ADAM22
ADCY1
ADCYAP1
AJUBA
AMPH
ANK1
ANXA1
AP3B2
ASCL1
ASF1B
ASPHD1
ASXL3
ATCAY
ATL1
BCOR
C14orf132
C15orf48
CACNA1A
CADPS
CAMK2B
CAMK2N2
CBFA2T2
CCP110
CDKN2C
CELF4
CELSR3
CHD7
CHGA
CHGB
CLSTN2
CNTNAP2
COQ10A
CPE
DCX
DEPDC1B
DNAJC6
DPYSL5
DUSP26
E2F7
ELAVL3
ELAVL4
ELF1
ESPL1
FAM155A
FAM98A
FBXO22
FMN2
GAD1
GDAP1
GDI1
GPR137C
GRP
H2AFV
HELLS
HMGN2
HOMER3
ID4
IL13RA1
IL1RAP
INA
INSM1
ISL1
KCNC1
KCNMB2
KIAA0408
KIAA2022
KIF5C
KLHL5
L1CAM
LACTB
LHFPL4
LOC100506403
LOC100996717
LOC102723918
LOC284219
LRFN5
MAP1B
MAP6
2023-03-04
ME1
MEST
MIR7-3HG
MTCL1
MYBL1
MYL12A
MYT1
NCAM1
NEURL1B
NFASC
NOL4
NRSN1
NRXN1
ONECUT2
PCLO
PCSK1
PCSK2
PHYHIPL
PLBD1
PLD1
PNMA1
PNMA2
PPIC
PPM1E
PSRC1
PTPRN2
RAB27B
RAB3B
REST
RFX2
RGS7
RIMKLA
RIMS2
RIPPLY2
RIPPLY3
RNASET2
RP3-525N10.2
RP4-781L3.1
RPS6KA5
RTN1
RUNDC3A
RUNX1T1
SARM1
SCG3
SEZ6L
SFT2D1
SH3GL2
SIX3
SLC12A8
SLFN5
SMAD3
SNAP25
SNAP91
SOBP
SOWAHA
SRRM4
ST18
STXBP5L
TAGLN3
TMC6
TMED8
TMEM145
TMEM178B
TNFRSF10B
TNFRSF21
TNFSF10
TOX
TRIM9
TRMT5
TTLL5
UHRF1
UNC80
WDR17
WDR34
WDR90
YAP1
ZDHHC15
ZDHHC22
ZIC2
