# Supplementary material for: SNAP25-induced MYC upregulation promotes high-grade neuroendocrine lung carcinoma progression
Source: Front Immunol. 2024 Oct 4;15:1411114. doi: 10.3389/fimmu.2024.1411114 (PMC11486671; doi:10.3389/fimmu.2024.1411114)
Supplement: Supplementary file 5 [file Table5.xlsx]

## Sheet: Sheet1
!Series_title	High grade neuroendocrine lung cancer expression profile
!Series_geo_accession	GSE9074
!Series_status	Public on Apr 01 2022
!Series_submission_date	Sep 18 2007
!Series_last_update_date	Apr 01 2022
!Series_web_link	http://www.genome.rcast.u-tokyo.ac.jp/CODM_PathwayAlteration/
!Series_summary	Genomic gains and losses, particularly amplification of oncogenes and deletion of tumor suppressor genes, are critical molecular events involved in tumorigenesis and cancer progression. These genomic structural abnormalities trigger pathway alterations which activate/inactivate transcription factors along protein network, and then affect gene transcription profiles. Therefore, trace-back analysis…
!Series_summary	Keywords: lung cancer profile
!Series_overall_design	High-grade neuroendocrine tumors of the lung were obtained from 29 patients undergoing pneumoresection at the Cancer Institute Hospital of Japanese Foundation of Cancer Research. All subjects gave their informed consent to participation in the study. Among the 29 patients, 20 were small cell lung carcinoma (SCLC) and 9 were large cell neuroendocrine carcinoma (LCNEC). About three-fourths of sampl…
!Series_type	Expression profiling by array
!Series_contributor	Makoto,,Kano
!Series_contributor	Shumpei,,Ishikawa
!Series_contributor	Shogo,,Yamamoto
!Series_contributor	Yukiko,,Tanaka
!Series_contributor	Yuichi,,Ishikawa
!Series_contributor	Hiroyuki,,Aburatani
!Series_sample_id	GSM230093 GSM230094 GSM230095 GSM230096 GSM230097 GSM230098 GSM230099 GSM230100 GSM230101 GSM230102 GSM230103 GSM230104 GSM230105 GSM230106 GSM230107 GSM230108 GSM230109 GSM230110 GSM230111 GSM230112 GSM230113 GSM230114 GSM230115 GSM230116 GSM230117 GSM230118 GSM230119 GSM230120 GSM230121
!Series_contact_name	Shogo,,Yamamoto
!Series_contact_email	yamamoto@genome.rcast.u-tokyo.ac.jp
!Series_contact_laboratory	Genomescience
!Series_contact_department	Research Center for Advanced Science and Technology
!Series_contact_institute	The University of Tokyo
!Series_contact_address	4-6-1 Komaba, Megro-ku
!Series_contact_city	Tokyo
!Series_contact_zip/postal_code	1538904
!Series_contact_country	Japan
!Series_supplementary_file	ftp://ftp.ncbi.nlm.nih.gov/geo/series/GSE9nnn/GSE9074/suppl/GSE9074_RAW.tar
!Series_platform_id	GPL570
!Series_platform_taxid	9606
!Series_sample_taxid	9606
!Series_relation	BioProject: https://www.ncbi.nlm.nih.gov/bioproject/PRJNA102589
!Sample_title	LungCa_205	LungCa_207	LungCa_209	LungCa_213	LungCa_227	LungCa_229	LungCa_233	LungCa_235	LungCa_241	LungCa_249	LungCa_257	LungCa_275	LungCa_259	LungCa_279	LungCa_215	LungCa_231	LungCa_237	LungCa_239	LungCa_247	LungCa_251	LungCa_253	LungCa_255	LungCa_261	LungCa_263	LungCa_265	LungCa_267	LungCa_269	LungCa_271	LungCa_277
!Sample_geo_accession	GSM230093	GSM230094	GSM230095	GSM230096	GSM230097	GSM230098	GSM230099	GSM230100	GSM230101	GSM230102	GSM230103	GSM230104	GSM230105	GSM230106	GSM230107	GSM230108	GSM230109	GSM230110	GSM230111	GSM230112	GSM230113	GSM230114	GSM230115	GSM230116	GSM230117	GSM230118	GSM230119	GSM230120	GSM230121
!Sample_status	Public on Apr 01 2022	Public on Apr 01 2022	Public on Apr 01 2022	Public on Apr 01 2022	Public on Apr 01 2022	Public on Apr 01 2022	Public on Apr 01 2022	Public on Apr 01 2022	Public on Apr 01 2022	Public on Apr 01 2022	Public on Apr 01 2022	Public on Apr 01 2022	Public on Apr 01 2022	Public on Apr 01 2022	Public on Apr 01 2022	Public on Apr 01 2022	Public on Apr 01 2022	Public on Apr 01 2022	Public on Apr 01 2022	Public on Apr 01 2022	Public on Apr 01 2022	Public on Apr 01 2022	Public on Apr 01 2022	Public on Apr 01 2022	Public on Apr 01 2022	Public on Apr 01 2022	Public on Apr 01 2022	Public on Apr 01 2022	Public on Apr 01 2022
!Sample_submission_date	Sep 18 2007	Sep 18 2007	Sep 18 2007	Sep 18 2007	Sep 18 2007	Sep 18 2007	Sep 18 2007	Sep 18 2007	Sep 18 2007	Sep 18 2007	Sep 18 2007	Sep 18 2007	Sep 18 2007	Sep 18 2007	Sep 18 2007	Sep 18 2007	Sep 18 2007	Sep 18 2007	Sep 18 2007	Sep 18 2007	Sep 18 2007	Sep 18 2007	Sep 18 2007	Sep 18 2007	Sep 18 2007	Sep 18 2007	Sep 18 2007	Sep 18 2007	Sep 18 2007
!Sample_last_update_date	Apr 01 2022	Apr 01 2022	Apr 01 2022	Apr 01 2022	Apr 01 2022	Apr 01 2022	Apr 01 2022	Apr 01 2022	Apr 01 2022	Apr 01 2022	Apr 01 2022	Apr 01 2022	Apr 01 2022	Apr 01 2022	Apr 01 2022	Apr 01 2022	Apr 01 2022	Apr 01 2022	Apr 01 2022	Apr 01 2022	Apr 01 2022	Apr 01 2022	Apr 01 2022	Apr 01 2022	Apr 01 2022	Apr 01 2022	Apr 01 2022	Apr 01 2022	Apr 01 2022
!Sample_type	RNA	RNA	RNA	RNA	RNA	RNA	RNA	RNA	RNA	RNA	RNA	RNA	RNA	RNA	RNA	RNA	RNA	RNA	RNA	RNA	RNA	RNA	RNA	RNA	RNA	RNA	RNA	RNA	RNA
!Sample_channel_count	1	1	1	1	1	1	1	1	1	1	1	1	1	1	1	1	1	1	1	1	1	1	1	1	1	1	1	1	1
!Sample_source_name_ch1	Lung cancer	Lung cancer	Lung cancer	Lung cancer	Lung cancer	Lung cancer	Lung cancer	Lung cancer	Lung cancer	Lung cancer	Lung cancer	Lung cancer	Lung cancer	Lung cancer	Lung cancer	Lung cancer	Lung cancer	Lung cancer	Lung cancer	Lung cancer	Lung cancer	Lung cancer	Lung cancer	Lung cancer	Lung cancer	Lung cancer	Lung cancer	Lung cancer	Lung cancer
!Sample_organism_ch1	Homo sapiens	Homo sapiens	Homo sapiens	Homo sapiens	Homo sapiens	Homo sapiens	Homo sapiens	Homo sapiens	Homo sapiens	Homo sapiens	Homo sapiens	Homo sapiens	Homo sapiens	Homo sapiens	Homo sapiens	Homo sapiens	Homo sapiens	Homo sapiens	Homo sapiens	Homo sapiens	Homo sapiens	Homo sapiens	Homo sapiens	Homo sapiens	Homo sapiens	Homo sapiens	Homo sapiens	Homo sapiens	Homo sapiens
!Sample_characteristics_ch1	Lung cancer	Lung cancer	Lung cancer	Lung cancer	Lung cancer	Lung cancer	Lung cancer	Lung cancer	Lung cancer	Lung cancer	Lung cancer	Lung cancer	Lung cancer	Lung cancer	Lung cancer	Lung cancer	Lung cancer	Lung cancer	Lung cancer	Lung cancer	Lung cancer	Lung cancer	Lung cancer	Lung cancer	Lung cancer	Lung cancer	Lung cancer	Lung cancer	Lung cancer
!Sample_molecule_ch1	total RNA	total RNA	total RNA	total RNA	total RNA	total RNA	total RNA	total RNA	total RNA	total RNA	total RNA	total RNA	total RNA	total RNA	total RNA	total RNA	total RNA	total RNA	total RNA	total RNA	total RNA	total RNA	total RNA	total RNA	total RNA	total RNA	total RNA	total RNA	total RNA
!Sample_extract_protocol_ch1	Total RNAs were extracted using Isogen (Nippon Gene, Osaka, Japan). 3 micrograms of total RNA was reverse transcribed using the SuperScript III system for cDNA synthesis (Invitrogen) according to the protocol recommended by Affymetrix. The oligonucleotide used for priming was 5'-ggccagtgaattgtaatacgactcactatagggaggcgg-(t)24-3' (Invitrogen). Double-stranded cDNA was cleaned by phenol:chloroform ex…	Total RNAs were extracted using Isogen (Nippon Gene, Osaka, Japan). 3 micrograms of total RNA was reverse transcribed using the SuperScript III system for cDNA synthesis (Invitrogen) according to the protocol recommended by Affymetrix.	Total RNAs were extracted using Isogen (Nippon Gene, Osaka, Japan). 3 micrograms of total RNA was reverse transcribed using the SuperScript III system for cDNA synthesis (Invitrogen) according to the protocol recommended by Affymetrix.	Total RNAs were extracted using Isogen (Nippon Gene, Osaka, Japan). 3 micrograms of total RNA was reverse transcribed using the SuperScript III system for cDNA synthesis (Invitrogen) according to the protocol recommended by Affymetrix.	Total RNAs were extracted using Isogen (Nippon Gene, Osaka, Japan). 3 micrograms of total RNA was reverse transcribed using the SuperScript III system for cDNA synthesis (Invitrogen) according to the protocol recommended by Affymetrix.	Total RNAs were extracted using Isogen (Nippon Gene, Osaka, Japan). 3 micrograms of total RNA was reverse transcribed using the SuperScript III system for cDNA synthesis (Invitrogen) according to the protocol recommended by Affymetrix.	Total RNAs were extracted using Isogen (Nippon Gene, Osaka, Japan). 3 micrograms of total RNA was reverse transcribed using the SuperScript III system for cDNA synthesis (Invitrogen) according to the protocol recommended by Affymetrix.	Total RNAs were extracted using Isogen (Nippon Gene, Osaka, Japan). 3 micrograms of total RNA was reverse transcribed using the SuperScript III system for cDNA synthesis (Invitrogen) according to the protocol recommended by Affymetrix.	Total RNAs were extracted using Isogen (Nippon Gene, Osaka, Japan). 3 micrograms of total RNA was reverse transcribed using the SuperScript III system for cDNA synthesis (Invitrogen) according to the protocol recommended by Affymetrix.	Total RNAs were extracted using Isogen (Nippon Gene, Osaka, Japan). 3 micrograms of total RNA was reverse transcribed using the SuperScript III system for cDNA synthesis (Invitrogen) according to the protocol recommended by Affymetrix.	Total RNAs were extracted using Isogen (Nippon Gene, Osaka, Japan). 3 micrograms of total RNA was reverse transcribed using the SuperScript III system for cDNA synthesis (Invitrogen) according to the protocol recommended by Affymetrix.	Total RNAs were extracted using Isogen (Nippon Gene, Osaka, Japan). 3 micrograms of total RNA was reverse transcribed using the SuperScript III system for cDNA synthesis (Invitrogen) according to the protocol recommended by Affymetrix.	Total RNAs were extracted using Isogen (Nippon Gene, Osaka, Japan). 3 micrograms of total RNA was reverse transcribed using the SuperScript III system for cDNA synthesis (Invitrogen) according to the protocol recommended by Affymetrix.	Total RNAs were extracted using Isogen (Nippon Gene, Osaka, Japan). 3 micrograms of total RNA was reverse transcribed using the SuperScript III system for cDNA synthesis (Invitrogen) according to the protocol recommended by Affymetrix.	Total RNAs were extracted using Isogen (Nippon Gene, Osaka, Japan). 3 micrograms of total RNA was reverse transcribed using the SuperScript III system for cDNA synthesis (Invitrogen) according to the protocol recommended by Affymetrix.	Total RNAs were extracted using Isogen (Nippon Gene, Osaka, Japan). 3 micrograms of total RNA was reverse transcribed using the SuperScript III system for cDNA synthesis (Invitrogen) according to the protocol recommended by Affymetrix.	Total RNAs were extracted using Isogen (Nippon Gene, Osaka, Japan). 3 micrograms of total RNA was reverse transcribed using the SuperScript III system for cDNA synthesis (Invitrogen) according to the protocol recommended by Affymetrix.	Total RNAs were extracted using Isogen (Nippon Gene, Osaka, Japan). 3 micrograms of total RNA was reverse transcribed using the SuperScript III system for cDNA synthesis (Invitrogen) according to the protocol recommended by Affymetrix.	Total RNAs were extracted using Isogen (Nippon Gene, Osaka, Japan). 3 micrograms of total RNA was reverse transcribed using the SuperScript III system for cDNA synthesis (Invitrogen) according to the protocol recommended by Affymetrix.	Total RNAs were extracted using Isogen (Nippon Gene, Osaka, Japan). 3 micrograms of total RNA was reverse transcribed using the SuperScript III system for cDNA synthesis (Invitrogen) according to the protocol recommended by Affymetrix.	Total RNAs were extracted using Isogen (Nippon Gene, Osaka, Japan). 3 micrograms of total RNA was reverse transcribed using the SuperScript III system for cDNA synthesis (Invitrogen) according to the protocol recommended by Affymetrix.	Total RNAs were extracted using Isogen (Nippon Gene, Osaka, Japan). 3 micrograms of total RNA was reverse transcribed using the SuperScript III system for cDNA synthesis (Invitrogen) according to the protocol recommended by Affymetrix.	Total RNAs were extracted using Isogen (Nippon Gene, Osaka, Japan). 3 micrograms of total RNA was reverse transcribed using the SuperScript III system for cDNA synthesis (Invitrogen) according to the protocol recommended by Affymetrix.	Total RNAs were extracted using Isogen (Nippon Gene, Osaka, Japan). 3 micrograms of total RNA was reverse transcribed using the SuperScript III system for cDNA synthesis (Invitrogen) according to the protocol recommended by Affymetrix.	Total RNAs were extracted using Isogen (Nippon Gene, Osaka, Japan). 3 micrograms of total RNA was reverse transcribed using the SuperScript III system for cDNA synthesis (Invitrogen) according to the protocol recommended by Affymetrix.	Total RNAs were extracted using Isogen (Nippon Gene, Osaka, Japan). 3 micrograms of total RNA was reverse transcribed using the SuperScript III system for cDNA synthesis (Invitrogen) according to the protocol recommended by Affymetrix.	Total RNAs were extracted using Isogen (Nippon Gene, Osaka, Japan). 3 micrograms of total RNA was reverse transcribed using the SuperScript III system for cDNA synthesis (Invitrogen) according to the protocol recommended by Affymetrix.	Total RNAs were extracted using Isogen (Nippon Gene, Osaka, Japan). 3 micrograms of total RNA was reverse transcribed using the SuperScript III system for cDNA synthesis (Invitrogen) according to the protocol recommended by Affymetrix.	Total RNAs were extracted using Isogen (Nippon Gene, Osaka, Japan). 3 micrograms of total RNA was reverse transcribed using the SuperScript III system for cDNA synthesis (Invitrogen) according to the protocol recommended by Affymetrix.
!Sample_label_ch1	biotin	biotin	biotin	biotin	biotin	biotin	biotin	biotin	biotin	biotin	biotin	biotin	biotin	biotin	biotin	biotin	biotin	biotin	biotin	biotin	biotin	biotin	biotin	biotin	biotin	biotin	biotin	biotin	biotin
!Sample_label_protocol_ch1	In vitro transcription was performed on 1 microgram of cDNA using the Enzo BioArray High Yield RNA transcript labelling kit (Enzo Diagnostics). The cRNA was cleaned using RNAeasy clean-up columns (Qiagen). The cRNA was fragmented by heating in 40 mM Tris-acetate pH 8.1, 100 mM KOAc, 30 mM MgOAc.	In vitro transcription was performed on 1 microgram of cDNA using the Enzo BioArray High Yield RNA transcript labelling kit (Enzo Diagnostics). The cRNA was cleaned using RNAeasy clean-up columns (Qiagen). The cRNA was fragmented by heating in 40 mM Tris-acetate pH 8.1, 100 mM KOAc, 30 mM MgOAc.	In vitro transcription was performed on 1 microgram of cDNA using the Enzo BioArray High Yield RNA transcript labelling kit (Enzo Diagnostics). The cRNA was cleaned using RNAeasy clean-up columns (Qiagen). The cRNA was fragmented by heating in 40 mM Tris-acetate pH 8.1, 100 mM KOAc, 30 mM MgOAc.	In vitro transcription was performed on 1 microgram of cDNA using the Enzo BioArray High Yield RNA transcript labelling kit (Enzo Diagnostics). The cRNA was cleaned using RNAeasy clean-up columns (Qiagen). The cRNA was fragmented by heating in 40 mM Tris-acetate pH 8.1, 100 mM KOAc, 30 mM MgOAc.	In vitro transcription was performed on 1 microgram of cDNA using the Enzo BioArray High Yield RNA transcript labelling kit (Enzo Diagnostics). The cRNA was cleaned using RNAeasy clean-up columns (Qiagen). The cRNA was fragmented by heating in 40 mM Tris-acetate pH 8.1, 100 mM KOAc, 30 mM MgOAc.	In vitro transcription was performed on 1 microgram of cDNA using the Enzo BioArray High Yield RNA transcript labelling kit (Enzo Diagnostics). The cRNA was cleaned using RNAeasy clean-up columns (Qiagen). The cRNA was fragmented by heating in 40 mM Tris-acetate pH 8.1, 100 mM KOAc, 30 mM MgOAc.	In vitro transcription was performed on 1 microgram of cDNA using the Enzo BioArray High Yield RNA transcript labelling kit (Enzo Diagnostics). The cRNA was cleaned using RNAeasy clean-up columns (Qiagen). The cRNA was fragmented by heating in 40 mM Tris-acetate pH 8.1, 100 mM KOAc, 30 mM MgOAc.	In vitro transcription was performed on 1 microgram of cDNA using the Enzo BioArray High Yield RNA transcript labelling kit (Enzo Diagnostics). The cRNA was cleaned using RNAeasy clean-up columns (Qiagen). The cRNA was fragmented by heating in 40 mM Tris-acetate pH 8.1, 100 mM KOAc, 30 mM MgOAc.	In vitro transcription was performed on 1 microgram of cDNA using the Enzo BioArray High Yield RNA transcript labelling kit (Enzo Diagnostics). The cRNA was cleaned using RNAeasy clean-up columns (Qiagen). The cRNA was fragmented by heating in 40 mM Tris-acetate pH 8.1, 100 mM KOAc, 30 mM MgOAc.	In vitro transcription was performed on 1 microgram of cDNA using the Enzo BioArray High Yield RNA transcript labelling kit (Enzo Diagnostics). The cRNA was cleaned using RNAeasy clean-up columns (Qiagen). The cRNA was fragmented by heating in 40 mM Tris-acetate pH 8.1, 100 mM KOAc, 30 mM MgOAc.	In vitro transcription was performed on 1 microgram of cDNA using the Enzo BioArray High Yield RNA transcript labelling kit (Enzo Diagnostics). The cRNA was cleaned using RNAeasy clean-up columns (Qiagen). The cRNA was fragmented by heating in 40 mM Tris-acetate pH 8.1, 100 mM KOAc, 30 mM MgOAc.	In vitro transcription was performed on 1 microgram of cDNA using the Enzo BioArray High Yield RNA transcript labelling kit (Enzo Diagnostics). The cRNA was cleaned using RNAeasy clean-up columns (Qiagen). The cRNA was fragmented by heating in 40 mM Tris-acetate pH 8.1, 100 mM KOAc, 30 mM MgOAc.	In vitro transcription was performed on 1 microgram of cDNA using the Enzo BioArray High Yield RNA transcript labelling kit (Enzo Diagnostics). The cRNA was cleaned using RNAeasy clean-up columns (Qiagen). The cRNA was fragmented by heating in 40 mM Tris-acetate pH 8.1, 100 mM KOAc, 30 mM MgOAc.	In vitro transcription was performed on 1 microgram of cDNA using the Enzo BioArray High Yield RNA transcript labelling kit (Enzo Diagnostics). The cRNA was cleaned using RNAeasy clean-up columns (Qiagen). The cRNA was fragmented by heating in 40 mM Tris-acetate pH 8.1, 100 mM KOAc, 30 mM MgOAc.	In vitro transcription was performed on 1 microgram of cDNA using the Enzo BioArray High Yield RNA transcript labelling kit (Enzo Diagnostics). The cRNA was cleaned using RNAeasy clean-up columns (Qiagen). The cRNA was fragmented by heating in 40 mM Tris-acetate pH 8.1, 100 mM KOAc, 30 mM MgOAc.	In vitro transcription was performed on 1 microgram of cDNA using the Enzo BioArray High Yield RNA transcript labelling kit (Enzo Diagnostics). The cRNA was cleaned using RNAeasy clean-up columns (Qiagen). The cRNA was fragmented by heating in 40 mM Tris-acetate pH 8.1, 100 mM KOAc, 30 mM MgOAc.	In vitro transcription was performed on 1 microgram of cDNA using the Enzo BioArray High Yield RNA transcript labelling kit (Enzo Diagnostics). The cRNA was cleaned using RNAeasy clean-up columns (Qiagen). The cRNA was fragmented by heating in 40 mM Tris-acetate pH 8.1, 100 mM KOAc, 30 mM MgOAc.	In vitro transcription was performed on 1 microgram of cDNA using the Enzo BioArray High Yield RNA transcript labelling kit (Enzo Diagnostics). The cRNA was cleaned using RNAeasy clean-up columns (Qiagen). The cRNA was fragmented by heating in 40 mM Tris-acetate pH 8.1, 100 mM KOAc, 30 mM MgOAc.	In vitro transcription was performed on 1 microgram of cDNA using the Enzo BioArray High Yield RNA transcript labelling kit (Enzo Diagnostics). The cRNA was cleaned using RNAeasy clean-up columns (Qiagen). The cRNA was fragmented by heating in 40 mM Tris-acetate pH 8.1, 100 mM KOAc, 30 mM MgOAc.	In vitro transcription was performed on 1 microgram of cDNA using the Enzo BioArray High Yield RNA transcript labelling kit (Enzo Diagnostics). The cRNA was cleaned using RNAeasy clean-up columns (Qiagen). The cRNA was fragmented by heating in 40 mM Tris-acetate pH 8.1, 100 mM KOAc, 30 mM MgOAc.	In vitro transcription was performed on 1 microgram of cDNA using the Enzo BioArray High Yield RNA transcript labelling kit (Enzo Diagnostics). The cRNA was cleaned using RNAeasy clean-up columns (Qiagen). The cRNA was fragmented by heating in 40 mM Tris-acetate pH 8.1, 100 mM KOAc, 30 mM MgOAc.	In vitro transcription was performed on 1 microgram of cDNA using the Enzo BioArray High Yield RNA transcript labelling kit (Enzo Diagnostics). The cRNA was cleaned using RNAeasy clean-up columns (Qiagen). The cRNA was fragmented by heating in 40 mM Tris-acetate pH 8.1, 100 mM KOAc, 30 mM MgOAc.	In vitro transcription was performed on 1 microgram of cDNA using the Enzo BioArray High Yield RNA transcript labelling kit (Enzo Diagnostics). The cRNA was cleaned using RNAeasy clean-up columns (Qiagen). The cRNA was fragmented by heating in 40 mM Tris-acetate pH 8.1, 100 mM KOAc, 30 mM MgOAc.	In vitro transcription was performed on 1 microgram of cDNA using the Enzo BioArray High Yield RNA transcript labelling kit (Enzo Diagnostics). The cRNA was cleaned using RNAeasy clean-up columns (Qiagen). The cRNA was fragmented by heating in 40 mM Tris-acetate pH 8.1, 100 mM KOAc, 30 mM MgOAc.	In vitro transcription was performed on 1 microgram of cDNA using the Enzo BioArray High Yield RNA transcript labelling kit (Enzo Diagnostics). The cRNA was cleaned using RNAeasy clean-up columns (Qiagen). The cRNA was fragmented by heating in 40 mM Tris-acetate pH 8.1, 100 mM KOAc, 30 mM MgOAc.	In vitro transcription was performed on 1 microgram of cDNA using the Enzo BioArray High Yield RNA transcript labelling kit (Enzo Diagnostics). The cRNA was cleaned using RNAeasy clean-up columns (Qiagen). The cRNA was fragmented by heating in 40 mM Tris-acetate pH 8.1, 100 mM KOAc, 30 mM MgOAc.	In vitro transcription was performed on 1 microgram of cDNA using the Enzo BioArray High Yield RNA transcript labelling kit (Enzo Diagnostics). The cRNA was cleaned using RNAeasy clean-up columns (Qiagen). The cRNA was fragmented by heating in 40 mM Tris-acetate pH 8.1, 100 mM KOAc, 30 mM MgOAc.	In vitro transcription was performed on 1 microgram of cDNA using the Enzo BioArray High Yield RNA transcript labelling kit (Enzo Diagnostics). The cRNA was cleaned using RNAeasy clean-up columns (Qiagen). The cRNA was fragmented by heating in 40 mM Tris-acetate pH 8.1, 100 mM KOAc, 30 mM MgOAc.	In vitro transcription was performed on 1 microgram of cDNA using the Enzo BioArray High Yield RNA transcript labelling kit (Enzo Diagnostics). The cRNA was cleaned using RNAeasy clean-up columns (Qiagen). The cRNA was fragmented by heating in 40 mM Tris-acetate pH 8.1, 100 mM KOAc, 30 mM MgOAc.
!Sample_taxid_ch1	9606	9606	9606	9606	9606	9606	9606	9606	9606	9606	9606	9606	9606	9606	9606	9606	9606	9606	9606	9606	9606	9606	9606	9606	9606	9606	9606	9606	9606
!Sample_hyb_protocol	10 micrograms of fragmented cRNA were hybridised (45degree CelsiusC, 16 hours). Hybridization was controled by use of the GeneChip Eukaryotic Hybridization Control Kit (Affymetrix). Washing and staining was performed in a Fluidics Station 450 (Affymetrix) using the protocol EukGE-WS2v4.	10 micrograms of fragmented cRNA were hybridised (45degree CelsiusC, 16 hours). Hybridization was controled by use of the GeneChip Eukaryotic Hybridization Control Kit (Affymetrix). Washing and staining was performed in a Fluidics Station 450 (Affymetrix) using the protocol EukGE-WS2v4.	10 micrograms of fragmented cRNA were hybridised (45degree CelsiusC, 16 hours). Hybridization was controled by use of the GeneChip Eukaryotic Hybridization Control Kit (Affymetrix). Washing and staining was performed in a Fluidics Station 450 (Affymetrix) using the protocol EukGE-WS2v4.	10 micrograms of fragmented cRNA were hybridised (45degree CelsiusC, 16 hours). Hybridization was controled by use of the GeneChip Eukaryotic Hybridization Control Kit (Affymetrix). Washing and staining was performed in a Fluidics Station 450 (Affymetrix) using the protocol EukGE-WS2v4.	10 micrograms of fragmented cRNA were hybridised (45degree CelsiusC, 16 hours). Hybridization was controled by use of the GeneChip Eukaryotic Hybridization Control Kit (Affymetrix). Washing and staining was performed in a Fluidics Station 450 (Affymetrix) using the protocol EukGE-WS2v4.	10 micrograms of fragmented cRNA were hybridised (45degree CelsiusC, 16 hours). Hybridization was controled by use of the GeneChip Eukaryotic Hybridization Control Kit (Affymetrix). Washing and staining was performed in a Fluidics Station 450 (Affymetrix) using the protocol EukGE-WS2v4.	10 micrograms of fragmented cRNA were hybridised (45degree CelsiusC, 16 hours). Hybridization was controled by use of the GeneChip Eukaryotic Hybridization Control Kit (Affymetrix). Washing and staining was performed in a Fluidics Station 450 (Affymetrix) using the protocol EukGE-WS2v4.	10 micrograms of fragmented cRNA were hybridised (45degree CelsiusC, 16 hours). Hybridization was controled by use of the GeneChip Eukaryotic Hybridization Control Kit (Affymetrix). Washing and staining was performed in a Fluidics Station 450 (Affymetrix) using the protocol EukGE-WS2v4.	10 micrograms of fragmented cRNA were hybridised (45degree CelsiusC, 16 hours). Hybridization was controled by use of the GeneChip Eukaryotic Hybridization Control Kit (Affymetrix). Washing and staining was performed in a Fluidics Station 450 (Affymetrix) using the protocol EukGE-WS2v4.	10 micrograms of fragmented cRNA were hybridised (45degree CelsiusC, 16 hours). Hybridization was controled by use of the GeneChip Eukaryotic Hybridization Control Kit (Affymetrix). Washing and staining was performed in a Fluidics Station 450 (Affymetrix) using the protocol EukGE-WS2v4.	10 micrograms of fragmented cRNA were hybridised (45degree CelsiusC, 16 hours). Hybridization was controled by use of the GeneChip Eukaryotic Hybridization Control Kit (Affymetrix). Washing and staining was performed in a Fluidics Station 450 (Affymetrix) using the protocol EukGE-WS2v4.	10 micrograms of fragmented cRNA were hybridised (45degree CelsiusC, 16 hours). Hybridization was controled by use of the GeneChip Eukaryotic Hybridization Control Kit (Affymetrix). Washing and staining was performed in a Fluidics Station 450 (Affymetrix) using the protocol EukGE-WS2v4.	10 micrograms of fragmented cRNA were hybridised (45degree CelsiusC, 16 hours). Hybridization was controled by use of the GeneChip Eukaryotic Hybridization Control Kit (Affymetrix). Washing and staining was performed in a Fluidics Station 450 (Affymetrix) using the protocol EukGE-WS2v4.	10 micrograms of fragmented cRNA were hybridised (45degree CelsiusC, 16 hours). Hybridization was controled by use of the GeneChip Eukaryotic Hybridization Control Kit (Affymetrix). Washing and staining was performed in a Fluidics Station 450 (Affymetrix) using the protocol EukGE-WS2v4.	10 micrograms of fragmented cRNA were hybridised (45degree CelsiusC, 16 hours). Hybridization was controled by use of the GeneChip Eukaryotic Hybridization Control Kit (Affymetrix). Washing and staining was performed in a Fluidics Station 450 (Affymetrix) using the protocol EukGE-WS2v4.	10 micrograms of fragmented cRNA were hybridised (45degree CelsiusC, 16 hours). Hybridization was controled by use of the GeneChip Eukaryotic Hybridization Control Kit (Affymetrix). Washing and staining was performed in a Fluidics Station 450 (Affymetrix) using the protocol EukGE-WS2v4.	10 micrograms of fragmented cRNA were hybridised (45degree CelsiusC, 16 hours). Hybridization was controled by use of the GeneChip Eukaryotic Hybridization Control Kit (Affymetrix). Washing and staining was performed in a Fluidics Station 450 (Affymetrix) using the protocol EukGE-WS2v4.	10 micrograms of fragmented cRNA were hybridised (45degree CelsiusC, 16 hours). Hybridization was controled by use of the GeneChip Eukaryotic Hybridization Control Kit (Affymetrix). Washing and staining was performed in a Fluidics Station 450 (Affymetrix) using the protocol EukGE-WS2v4.	10 micrograms of fragmented cRNA were hybridised (45degree CelsiusC, 16 hours). Hybridization was controled by use of the GeneChip Eukaryotic Hybridization Control Kit (Affymetrix). Washing and staining was performed in a Fluidics Station 450 (Affymetrix) using the protocol EukGE-WS2v4.	10 micrograms of fragmented cRNA were hybridised (45degree CelsiusC, 16 hours). Hybridization was controled by use of the GeneChip Eukaryotic Hybridization Control Kit (Affymetrix). Washing and staining was performed in a Fluidics Station 450 (Affymetrix) using the protocol EukGE-WS2v4.	10 micrograms of fragmented cRNA were hybridised (45degree CelsiusC, 16 hours). Hybridization was controled by use of the GeneChip Eukaryotic Hybridization Control Kit (Affymetrix). Washing and staining was performed in a Fluidics Station 450 (Affymetrix) using the protocol EukGE-WS2v4.	10 micrograms of fragmented cRNA were hybridised (45degree CelsiusC, 16 hours). Hybridization was controled by use of the GeneChip Eukaryotic Hybridization Control Kit (Affymetrix). Washing and staining was performed in a Fluidics Station 450 (Affymetrix) using the protocol EukGE-WS2v4.	10 micrograms of fragmented cRNA were hybridised (45degree CelsiusC, 16 hours). Hybridization was controled by use of the GeneChip Eukaryotic Hybridization Control Kit (Affymetrix). Washing and staining was performed in a Fluidics Station 450 (Affymetrix) using the protocol EukGE-WS2v4.	10 micrograms of fragmented cRNA were hybridised (45degree CelsiusC, 16 hours). Hybridization was controled by use of the GeneChip Eukaryotic Hybridization Control Kit (Affymetrix). Washing and staining was performed in a Fluidics Station 450 (Affymetrix) using the protocol EukGE-WS2v4.	10 micrograms of fragmented cRNA were hybridised (45degree CelsiusC, 16 hours). Hybridization was controled by use of the GeneChip Eukaryotic Hybridization Control Kit (Affymetrix). Washing and staining was performed in a Fluidics Station 450 (Affymetrix) using the protocol EukGE-WS2v4.	10 micrograms of fragmented cRNA were hybridised (45degree CelsiusC, 16 hours). Hybridization was controled by use of the GeneChip Eukaryotic Hybridization Control Kit (Affymetrix). Washing and staining was performed in a Fluidics Station 450 (Affymetrix) using the protocol EukGE-WS2v4.	10 micrograms of fragmented cRNA were hybridised (45degree CelsiusC, 16 hours). Hybridization was controled by use of the GeneChip Eukaryotic Hybridization Control Kit (Affymetrix). Washing and staining was performed in a Fluidics Station 450 (Affymetrix) using the protocol EukGE-WS2v4.	10 micrograms of fragmented cRNA were hybridised (45degree CelsiusC, 16 hours). Hybridization was controled by use of the GeneChip Eukaryotic Hybridization Control Kit (Affymetrix). Washing and staining was performed in a Fluidics Station 450 (Affymetrix) using the protocol EukGE-WS2v4.	10 micrograms of fragmented cRNA were hybridised (45degree CelsiusC, 16 hours). Hybridization was controled by use of the GeneChip Eukaryotic Hybridization Control Kit (Affymetrix). Washing and staining was performed in a Fluidics Station 450 (Affymetrix) using the protocol EukGE-WS2v4.
!Sample_scan_protocol	Scanning was performed in an Affymetrix GeneChip scanner 3000 7G.	Scanning was performed in an Affymetrix GeneChip scanner 3000 7G.	Scanning was performed in an Affymetrix GeneChip scanner 3000 7G.	Scanning was performed in an Affymetrix GeneChip scanner 3000 7G.	Scanning was performed in an Affymetrix GeneChip scanner 3000 7G.	Scanning was performed in an Affymetrix GeneChip scanner 3000 7G.	Scanning was performed in an Affymetrix GeneChip scanner 3000 7G.	Scanning was performed in an Affymetrix GeneChip scanner 3000 7G.	Scanning was performed in an Affymetrix GeneChip scanner 3000 7G.	Scanning was performed in an Affymetrix GeneChip scanner 3000 7G.	Scanning was performed in an Affymetrix GeneChip scanner 3000 7G.	Scanning was performed in an Affymetrix GeneChip scanner 3000 7G.	Scanning was performed in an Affymetrix GeneChip scanner 3000 7G.	Scanning was performed in an Affymetrix GeneChip scanner 3000 7G.	Scanning was performed in an Affymetrix GeneChip scanner 3000 7G.	Scanning was performed in an Affymetrix GeneChip scanner 3000 7G.	Scanning was performed in an Affymetrix GeneChip scanner 3000 7G.	Scanning was performed in an Affymetrix GeneChip scanner 3000 7G.	Scanning was performed in an Affymetrix GeneChip scanner 3000 7G.	Scanning was performed in an Affymetrix GeneChip scanner 3000 7G.	Scanning was performed in an Affymetrix GeneChip scanner 3000 7G.	Scanning was performed in an Affymetrix GeneChip scanner 3000 7G.	Scanning was performed in an Affymetrix GeneChip scanner 3000 7G.	Scanning was performed in an Affymetrix GeneChip scanner 3000 7G.	Scanning was performed in an Affymetrix GeneChip scanner 3000 7G.	Scanning was performed in an Affymetrix GeneChip scanner 3000 7G.	Scanning was performed in an Affymetrix GeneChip scanner 3000 7G.	Scanning was performed in an Affymetrix GeneChip scanner 3000 7G.	Scanning was performed in an Affymetrix GeneChip scanner 3000 7G.
!Sample_description	Histology : Small cell lung cancer	Histology : Small cell lung cancer	Histology : Small cell lung cancer	Histology : Small cell lung cancer	Histology : Small cell lung cancer	Histology : Small cell lung cancer	Histology : Small cell lung cancer	Histology : Small cell lung cancer	Histology : Small cell lung cancer	Histology : Small cell lung cancer	Histology : Small cell lung cancer	Histology : Small cell lung cancer	Histology : Large cell neuroendocrine carcinoma	Histology : Large cell neuroendocrine carcinoma	Histology : Small cell lung cancer	Histology : Small cell lung cancer	Histology : Small cell lung cancer	Histology : Small cell lung cancer	Histology : Small cell lung cancer	Histology : Small cell lung cancer	Histology : Small cell lung cancer	Histology : Small cell lung cancer	Histology : Large cell neuroendocrine carcinoma	Histology : Large cell neuroendocrine carcinoma	Histology : Large cell neuroendocrine carcinoma	Histology : Large cell neuroendocrine carcinoma	Histology : Large cell neuroendocrine carcinoma	Histology : Large cell neuroendocrine carcinoma	Histology : Large cell neuroendocrine carcinoma
!Sample_description	Expression profile : group 1 (unfavorable prognosis)	Expression profile : group 1 (unfavorable prognosis)	Expression profile : group 1 (unfavorable prognosis)	Expression profile : group 1 (unfavorable prognosis)	Expression profile : group 1 (unfavorable prognosis)	Expression profile : group 1 (unfavorable prognosis)	Expression profile : group 1 (unfavorable prognosis)	Expression profile : group 1 (unfavorable prognosis)	Expression profile : group 1 (unfavorable prognosis)	Expression profile : group 1 (unfavorable prognosis)	Expression profile : group 1 (unfavorable prognosis)	Expression profile : group 1 (unfavorable prognosis)	Expression profile : group 1 (unfavorable prognosis)	Expression profile : group 1 (unfavorable prognosis)	Expression profile : group 2 (favorable prognosis)	Expression profile : group 2 (favorable prognosis)	Expression profile : group 2 (favorable prognosis)	Expression profile : group 2 (favorable prognosis)	Expression profile : group 2 (favorable prognosis)	Expression profile : group 2 (favorable prognosis)	Expression profile : group 2 (favorable prognosis)	Expression profile : group 2 (favorable prognosis)	Expression profile : group 2 (favorable prognosis)	Expression profile : group 2 (favorable prognosis)	Expression profile : group 2 (favorable prognosis)	Expression profile : group 2 (favorable prognosis)	Expression profile : group 2 (favorable prognosis)	Expression profile : group 2 (favorable prognosis)	Expression profile : group 2 (favorable prognosis)
!Sample_data_processing	Affymetrix Microarray Suite v5.0 with target intensity=100	Affymetrix Microarray Suite v5.0 with target intensity=100	Affymetrix Microarray Suite v5.0 with target intensity=100	Affymetrix Microarray Suite v5.0 with target intensity=100	Affymetrix Microarray Suite v5.0 with target intensity=100	Affymetrix Microarray Suite v5.0 with target intensity=100	Affymetrix Microarray Suite v5.0 with target intensity=100	Affymetrix Microarray Suite v5.0 with target intensity=100	Affymetrix Microarray Suite v5.0 with target intensity=100	Affymetrix Microarray Suite v5.0 with target intensity=100	Affymetrix Microarray Suite v5.0 with target intensity=100	Affymetrix Microarray Suite v5.0 with target intensity=100	Affymetrix Microarray Suite v5.0 with target intensity=100	Affymetrix Microarray Suite v5.0 with target intensity=100	Affymetrix Microarray Suite v5.0 with target intensity=100	Affymetrix Microarray Suite v5.0 with target intensity=100	Affymetrix Microarray Suite v5.0 with target intensity=100	Affymetrix Microarray Suite v5.0 with target intensity=100	Affymetrix Microarray Suite v5.0 with target intensity=100	Affymetrix Microarray Suite v5.0 with target intensity=100	Affymetrix Microarray Suite v5.0 with target intensity=100	Affymetrix Microarray Suite v5.0 with target intensity=100	Affymetrix Microarray Suite v5.0 with target intensity=100	Affymetrix Microarray Suite v5.0 with target intensity=100	Affymetrix Microarray Suite v5.0 with target intensity=100	Affymetrix Microarray Suite v5.0 with target intensity=100	Affymetrix Microarray Suite v5.0 with target intensity=100	Affymetrix Microarray Suite v5.0 with target intensity=100	Affymetrix Microarray Suite v5.0 with target intensity=100
!Sample_platform_id	GPL570	GPL570	GPL570	GPL570	GPL570	GPL570	GPL570	GPL570	GPL570	GPL570	GPL570	GPL570	GPL570	GPL570	GPL570	GPL570	GPL570	GPL570	GPL570	GPL570	GPL570	GPL570	GPL570	GPL570	GPL570	GPL570	GPL570	GPL570	GPL570
!Sample_contact_name	Shogo,,Yamamoto	Shogo,,Yamamoto	Shogo,,Yamamoto	Shogo,,Yamamoto	Shogo,,Yamamoto	Shogo,,Yamamoto	Shogo,,Yamamoto	Shogo,,Yamamoto	Shogo,,Yamamoto	Shogo,,Yamamoto	Shogo,,Yamamoto	Shogo,,Yamamoto	Shogo,,Yamamoto	Shogo,,Yamamoto	Shogo,,Yamamoto	Shogo,,Yamamoto	Shogo,,Yamamoto	Shogo,,Yamamoto	Shogo,,Yamamoto	Shogo,,Yamamoto	Shogo,,Yamamoto	Shogo,,Yamamoto	Shogo,,Yamamoto	Shogo,,Yamamoto	Shogo,,Yamamoto	Shogo,,Yamamoto	Shogo,,Yamamoto	Shogo,,Yamamoto	Shogo,,Yamamoto
!Sample_contact_email	yamamoto@genome.rcast.u-tokyo.ac.jp	yamamoto@genome.rcast.u-tokyo.ac.jp	yamamoto@genome.rcast.u-tokyo.ac.jp	yamamoto@genome.rcast.u-tokyo.ac.jp	yamamoto@genome.rcast.u-tokyo.ac.jp	yamamoto@genome.rcast.u-tokyo.ac.jp	yamamoto@genome.rcast.u-tokyo.ac.jp	yamamoto@genome.rcast.u-tokyo.ac.jp	yamamoto@genome.rcast.u-tokyo.ac.jp	yamamoto@genome.rcast.u-tokyo.ac.jp	yamamoto@genome.rcast.u-tokyo.ac.jp	yamamoto@genome.rcast.u-tokyo.ac.jp	yamamoto@genome.rcast.u-tokyo.ac.jp	yamamoto@genome.rcast.u-tokyo.ac.jp	yamamoto@genome.rcast.u-tokyo.ac.jp	yamamoto@genome.rcast.u-tokyo.ac.jp	yamamoto@genome.rcast.u-tokyo.ac.jp	yamamoto@genome.rcast.u-tokyo.ac.jp	yamamoto@genome.rcast.u-tokyo.ac.jp	yamamoto@genome.rcast.u-tokyo.ac.jp	yamamoto@genome.rcast.u-tokyo.ac.jp	yamamoto@genome.rcast.u-tokyo.ac.jp	yamamoto@genome.rcast.u-tokyo.ac.jp	yamamoto@genome.rcast.u-tokyo.ac.jp	yamamoto@genome.rcast.u-tokyo.ac.jp	yamamoto@genome.rcast.u-tokyo.ac.jp	yamamoto@genome.rcast.u-tokyo.ac.jp	yamamoto@genome.rcast.u-tokyo.ac.jp	yamamoto@genome.rcast.u-tokyo.ac.jp
!Sample_contact_laboratory	Genomescience	Genomescience	Genomescience	Genomescience	Genomescience	Genomescience	Genomescience	Genomescience	Genomescience	Genomescience	Genomescience	Genomescience	Genomescience	Genomescience	Genomescience	Genomescience	Genomescience	Genomescience	Genomescience	Genomescience	Genomescience	Genomescience	Genomescience	Genomescience	Genomescience	Genomescience	Genomescience	Genomescience	Genomescience
!Sample_contact_department	Research Center for Advanced Science and Technology	Research Center for Advanced Science and Technology	Research Center for Advanced Science and Technology	Research Center for Advanced Science and Technology	Research Center for Advanced Science and Technology	Research Center for Advanced Science and Technology	Research Center for Advanced Science and Technology	Research Center for Advanced Science and Technology	Research Center for Advanced Science and Technology	Research Center for Advanced Science and Technology	Research Center for Advanced Science and Technology	Research Center for Advanced Science and Technology	Research Center for Advanced Science and Technology	Research Center for Advanced Science and Technology	Research Center for Advanced Science and Technology	Research Center for Advanced Science and Technology	Research Center for Advanced Science and Technology	Research Center for Advanced Science and Technology	Research Center for Advanced Science and Technology	Research Center for Advanced Science and Technology	Research Center for Advanced Science and Technology	Research Center for Advanced Science and Technology	Research Center for Advanced Science and Technology	Research Center for Advanced Science and Technology	Research Center for Advanced Science and Technology	Research Center for Advanced Science and Technology	Research Center for Advanced Science and Technology	Research Center for Advanced Science and Technology	Research Center for Advanced Science and Technology
!Sample_contact_institute	The University of Tokyo	The University of Tokyo	The University of Tokyo	The University of Tokyo	The University of Tokyo	The University of Tokyo	The University of Tokyo	The University of Tokyo	The University of Tokyo	The University of Tokyo	The University of Tokyo	The University of Tokyo	The University of Tokyo	The University of Tokyo	The University of Tokyo	The University of Tokyo	The University of Tokyo	The University of Tokyo	The University of Tokyo	The University of Tokyo	The University of Tokyo	The University of Tokyo	The University of Tokyo	The University of Tokyo	The University of Tokyo	The University of Tokyo	The University of Tokyo	The University of Tokyo	The University of Tokyo
!Sample_contact_address	4-6-1 Komaba, Megro-ku	4-6-1 Komaba, Megro-ku	4-6-1 Komaba, Megro-ku	4-6-1 Komaba, Megro-ku	4-6-1 Komaba, Megro-ku	4-6-1 Komaba, Megro-ku	4-6-1 Komaba, Megro-ku	4-6-1 Komaba, Megro-ku	4-6-1 Komaba, Megro-ku	4-6-1 Komaba, Megro-ku	4-6-1 Komaba, Megro-ku	4-6-1 Komaba, Megro-ku	4-6-1 Komaba, Megro-ku	4-6-1 Komaba, Megro-ku	4-6-1 Komaba, Megro-ku	4-6-1 Komaba, Megro-ku	4-6-1 Komaba, Megro-ku	4-6-1 Komaba, Megro-ku	4-6-1 Komaba, Megro-ku	4-6-1 Komaba, Megro-ku	4-6-1 Komaba, Megro-ku	4-6-1 Komaba, Megro-ku	4-6-1 Komaba, Megro-ku	4-6-1 Komaba, Megro-ku	4-6-1 Komaba, Megro-ku	4-6-1 Komaba, Megro-ku	4-6-1 Komaba, Megro-ku	4-6-1 Komaba, Megro-ku	4-6-1 Komaba, Megro-ku
!Sample_contact_city	Tokyo	Tokyo	Tokyo	Tokyo	Tokyo	Tokyo	Tokyo	Tokyo	Tokyo	Tokyo	Tokyo	Tokyo	Tokyo	Tokyo	Tokyo	Tokyo	Tokyo	Tokyo	Tokyo	Tokyo	Tokyo	Tokyo	Tokyo	Tokyo	Tokyo	Tokyo	Tokyo	Tokyo	Tokyo
!Sample_contact_zip/postal_code	1538904	1538904	1538904	1538904	1538904	1538904	1538904	1538904	1538904	1538904	1538904	1538904	1538904	1538904	1538904	1538904	1538904	1538904	1538904	1538904	1538904	1538904	1538904	1538904	1538904	1538904	1538904	1538904	1538904
!Sample_contact_country	Japan	Japan	Japan	Japan	Japan	Japan	Japan	Japan	Japan	Japan	Japan	Japan	Japan	Japan	Japan	Japan	Japan	Japan	Japan	Japan	Japan	Japan	Japan	Japan	Japan	Japan	Japan	Japan	Japan
!Sample_supplementary_file	ftp://ftp.ncbi.nlm.nih.gov/geo/samples/GSM230nnn/GSM230093/suppl/GSM230093.CEL.gz	ftp://ftp.ncbi.nlm.nih.gov/geo/samples/GSM230nnn/GSM230094/suppl/GSM230094.CEL.gz	ftp://ftp.ncbi.nlm.nih.gov/geo/samples/GSM230nnn/GSM230095/suppl/GSM230095.CEL.gz	ftp://ftp.ncbi.nlm.nih.gov/geo/samples/GSM230nnn/GSM230096/suppl/GSM230096.CEL.gz	ftp://ftp.ncbi.nlm.nih.gov/geo/samples/GSM230nnn/GSM230097/suppl/GSM230097.CEL.gz	ftp://ftp.ncbi.nlm.nih.gov/geo/samples/GSM230nnn/GSM230098/suppl/GSM230098.CEL.gz	ftp://ftp.ncbi.nlm.nih.gov/geo/samples/GSM230nnn/GSM230099/suppl/GSM230099.CEL.gz	ftp://ftp.ncbi.nlm.nih.gov/geo/samples/GSM230nnn/GSM230100/suppl/GSM230100.CEL.gz	ftp://ftp.ncbi.nlm.nih.gov/geo/samples/GSM230nnn/GSM230101/suppl/GSM230101.CEL.gz	ftp://ftp.ncbi.nlm.nih.gov/geo/samples/GSM230nnn/GSM230102/suppl/GSM230102.CEL.gz	ftp://ftp.ncbi.nlm.nih.gov/geo/samples/GSM230nnn/GSM230103/suppl/GSM230103.CEL.gz	ftp://ftp.ncbi.nlm.nih.gov/geo/samples/GSM230nnn/GSM230104/suppl/GSM230104.CEL.gz	ftp://ftp.ncbi.nlm.nih.gov/geo/samples/GSM230nnn/GSM230105/suppl/GSM230105.CEL.gz	ftp://ftp.ncbi.nlm.nih.gov/geo/samples/GSM230nnn/GSM230106/suppl/GSM230106.CEL.gz	ftp://ftp.ncbi.nlm.nih.gov/geo/samples/GSM230nnn/GSM230107/suppl/GSM230107.CEL.gz	ftp://ftp.ncbi.nlm.nih.gov/geo/samples/GSM230nnn/GSM230108/suppl/GSM230108.CEL.gz	ftp://ftp.ncbi.nlm.nih.gov/geo/samples/GSM230nnn/GSM230109/suppl/GSM230109.CEL.gz	ftp://ftp.ncbi.nlm.nih.gov/geo/samples/GSM230nnn/GSM230110/suppl/GSM230110.CEL.gz	ftp://ftp.ncbi.nlm.nih.gov/geo/samples/GSM230nnn/GSM230111/suppl/GSM230111.CEL.gz	ftp://ftp.ncbi.nlm.nih.gov/geo/samples/GSM230nnn/GSM230112/suppl/GSM230112.CEL.gz	ftp://ftp.ncbi.nlm.nih.gov/geo/samples/GSM230nnn/GSM230113/suppl/GSM230113.CEL.gz	ftp://ftp.ncbi.nlm.nih.gov/geo/samples/GSM230nnn/GSM230114/suppl/GSM230114.CEL.gz	ftp://ftp.ncbi.nlm.nih.gov/geo/samples/GSM230nnn/GSM230115/suppl/GSM230115.CEL.gz	ftp://ftp.ncbi.nlm.nih.gov/geo/samples/GSM230nnn/GSM230116/suppl/GSM230116.CEL.gz	ftp://ftp.ncbi.nlm.nih.gov/geo/samples/GSM230nnn/GSM230117/suppl/GSM230117.CEL.gz	ftp://ftp.ncbi.nlm.nih.gov/geo/samples/GSM230nnn/GSM230118/suppl/GSM230118.CEL.gz	ftp://ftp.ncbi.nlm.nih.gov/geo/samples/GSM230nnn/GSM230119/suppl/GSM230119.CEL.gz	ftp://ftp.ncbi.nlm.nih.gov/geo/samples/GSM230nnn/GSM230120/suppl/GSM230120.CEL.gz	ftp://ftp.ncbi.nlm.nih.gov/geo/samples/GSM230nnn/GSM230121/suppl/GSM230121.CEL.gz
!Sample_data_row_count	54675	54675	54675	54675	54675	54675	54675	54675	54675	54675	54675	54675	54675	54675	54675	54675	54675	54675	54675	54675	54675	54675	54675	54675	54675	54675	54675	54675	54675
!series_matrix_table_begin
ID_REF	GSM230093	GSM230094	GSM230095	GSM230096	GSM230097	GSM230098	GSM230099	GSM230100	GSM230101	GSM230102	GSM230103	GSM230104	GSM230105	GSM230106	GSM230107	GSM230108	GSM230109	GSM230110	GSM230111	GSM230112	GSM230113	GSM230114	GSM230115	GSM230116	GSM230117	GSM230118	GSM230119	GSM230120	GSM230121
1007_s_at	694.8	439.4	456.7	421.6	412.8	686.2	469.8	525.3	347.2	539.3	438.5	434.2	438	273.7	1221.4	561.2	375.4	376.7	724.9	332.4	581.2	441.3	246.5	292.9	410.6	285.7	422.5	291.8	192.2
1053_at	74	72.4	92.1	173.8	137.2	269.3	61.9	74.7	56.9	158.5	211.6	199.3	211	154.6	186.3	125.7	213.5	200.1	94.3	83.2	44.2	58.7	153.4	177	163.7	162.2	161.4	122.4	137.1
117_at	5.9	35.4	30.2	125.5	174.6	225.7	24.6	44.6	202.6	165.3	23.3	49.7	124.7	95.9	80	80.2	175	45.9	45	42.1	39.2	114.5	67.5	113	112.4	34.7	61.3	78.2	113.3
121_at	170.9	141.6	170.3	216.6	149.8	157.5	138.6	103.6	97.7	67.4	85.8	67.7	91.5	156.3	203.5	190.2	169.8	104.2	83.7	124.5	108.9	191.2	81.8	77.8	94.2	126.4	107.6	123.7	106.6
1255_g_at	22.8	21.8	9.7	14.1	15.9	11.3	12.7	12.1	11	7.3	1.7	8.3	10	12.6	20.2	35.5	9.2	25.7	14.3	3951.2	1.4	14.8	1.7	10.1	2.1	20.1	12.4	1.8	1.7
1294_at	62.5	88	64.2	70.4	67.1	59.1	46.6	61.4	43.7	70.1	113.8	70.1	121.7	103.5	67.5	116.2	24.9	86.4	49.5	73.8	77	96.7	122.9	74.5	40.2	41.3	193.1	102.7	128.5
1316_at	65.4	37.1	37.7	34.3	35.9	31.3	39.2	26.9	20.5	33.6	24.8	6.4	32.3	34.7	6.3	76.8	22.1	22.6	22.1	17.8	8.4	40.3	23.5	23.4	17.1	25.3	26.7	29.2	28
1320_at	20.6	17.4	2.1	22.6	6.9	21.6	9.6	7.4	6	1.4	3.7	6.1	10.9	21.4	3.3	8.6	21.4	7.5	19.3	8.7	2.5	16.1	20	4.8	4	3	7.6	12.7	3.2
1405_i_at	49.7	23.3	96.5	270.5	147.6	2.3	28.9	40.1	120.6	32.1	62.8	63.7	32	329.1	661.4	514.7	20.3	372.6	88.3	593.8	677.6	461.4	274.5	483.6	228.9	130.4	228.2	616.6	350.3
1431_at	36.4	33.9	9.3	13.2	1.3	13.2	12.6	11.6	5.9	23.5	10.5	11.5	20	12.1	33	15.9	1.1	0.8	8.3	13.7	3.8	8.9	11.8	12.7	16	22.9	17	16.7	9.2
1438_at	10.3	5.4	34.1	8.6	30.6	57.2	52.8	8	56.9	55	6.1	39.6	49.6	16.5	217.6	82	68.4	119.7	442.6	16	2.4	26.5	55.2	21.5	61.3	11.8	20.6	42.2	34.6
1487_at	168.2	93.7	123.7	101.3	187.5	134.7	98.7	161	141.2	123.2	71	70.8	147	69.1	262	153.9	163.1	81	122.6	108.5	90.1	168.2	84.1	98.1	137.1	173.7	84.3	98.5	150.7
1494_f_at	52.5	43.8	30.2	40.8	30.9	25.6	32.6	28.4	21.8	22.4	16.4	11.8	33	33.1	32.1	41.8	37.3	11.6	11.2	24.1	22.9	16.6	19.2	12.6	18.3	36.9	35.2	22	21
1552256_a_at	142.6	72.9	121.7	82.7	167.1	70.5	317.1	490.4	273.4	364.6	136.6	173	181	33.1	80.2	138.3	221.7	130.6	54.6	109.1	46	125.2	71.4	55.8	95.1	111	47.8	47.7	62.7
1552257_a_at	338.2	85.5	159.2	161.2	117.4	195.4	226	61.4	115.5	178.4	86.1	170.7	94.4	78	558.3	199.9	344.9	154.5	77.4	137.4	110.9	150.8	96.6	69.9	114.1	125.3	100.9	347.9	82.7
1552258_at	20.4	29.4	23.3	62.8	42.7	45.5	45.6	34.5	14.1	1	26.4	11.1	50.6	43	6.9	68.2	31.5	29.5	7.5	29.4	16.7	24.1	34.7	36.4	46.8	18.5	74.5	47.1	49.4
1552261_at	35.1	46.8	18.9	44.3	44.3	21.2	1.7	37.2	21.8	38.4	9.9	39	104.4	90.9	10.2	34.9	3.9	24.4	30.4	15.4	24.7	28.2	50.9	210.2	69.7	5.5	180.1	40.9	14.3
1552263_at	34.7	2.1	19.9	41.8	34.3	59	12.7	17.9	37.7	49.8	39.1	37.1	5.6	34.2	123.1	65.8	59.1	53.7	35.8	70.6	132.1	116.1	44.5	35.5	45.1	31.6	38	51.2	43.9
1552264_a_at	48.7	22	38.5	117.3	61.1	108.8	37.5	54.3	90.3	70.9	107.2	120.7	83.8	117.9	217	106.3	85.6	96	85	81.4	100.9	138.9	100.8	72.4	116.6	52.2	81.3	120	91.6
1552266_at	2.7	23.5	21.1	19.6	18.5	25.8	1.3	17.1	12.4	22.3	2.7	11.6	20.8	16.8	27.7	36.3	45.9	11.1	25.1	15.4	10.5	20.5	13	13	12.8	38.6	22.9	21.8	9.8
1552269_at	36.1	10.2	26.4	1.8	1.3	15.5	2.6	24.6	17.7	17.4	27.5	50.1	45.3	16.2	13.8	2	22	2.4	17.2	12.2	20.9	18.3	31.5	46.5	61.2	35.1	4.1	56.9	71.2
1552271_at	11.7	6.6	8.9	4.5	5.3	9.1	11.7	9.4	4.8	2	1.5	4.2	3.5	3.9	2.2	1.8	11.8	4.1	1	3.2	14	4.1	6	2.9	3.9	4.2	4.8	4.5	3.6
1552272_a_at	31.7	33.7	10.6	18.2	36	37.3	75.2	38.9	20.5	20.7	13.3	20.8	17.7	1.5	20.7	25.4	23.1	4.7	11.3	14.7	12.3	22.8	10.9	6	32.4	28.8	8.2	40.7	14.2
1552274_at	17.9	44.5	23.1	47.3	54.6	25.4	31.1	45.1	25	30.4	35.1	59	29.4	21.4	53.8	60.4	62.1	32.1	24.3	37	41.7	30.7	33.9	26.9	17.1	31.5	63.7	15.6	22.5
1552275_s_at	10	8.2	19.8	43.9	35	10.3	6.2	24.1	12.1	30	49.2	49.5	36.5	13.9	51.5	4.7	53.7	47	21.9	26.9	2	13.7	22	26.7	16.2	2.4	44	42.4	22.2
1552276_a_at	1.7	3.4	6.9	8.5	6	4.9	4.6	8.2	22.6	0.7	1.6	1.3	1.8	11.3	5.3	21.1	3.6	4.2	1.9	0.7	1.8	9.6	2.9	6	1.6	4.4	2.2	1.8	5.9
1552277_a_at	152.1	131	123.6	194.4	266.1	240.5	153.3	232.8	165.2	144	135.3	223.4	177.5	241	325.1	163.7	227.5	167.8	179.9	186	118.5	252.1	204.1	143.8	266.5	181.5	100.2	118.4	106
1552278_a_at	34.8	41.2	4.1	34.2	29.5	36	7.3	18.1	21.1	18.4	35.2	50.2	4.8	49.8	14	30.9	11.1	14.9	2.1	6.5	20.3	8	15.8	1.7	18.7	24.7	7.5	13.7	2.9
1552279_a_at	91.6	55.8	41.7	43.4	74.9	59.3	58.4	61.6	50.4	60.7	93.9	62	101.6	76.4	34.5	72	70.3	49.9	27.8	39.4	60.2	42	32.8	39.2	21.9	44	27.2	58.7	46.5
1552280_at	20.1	10.1	26.2	28.1	5.4	2.3	10.6	0.8	2	12	32.5	10.3	2.7	23.8	5	31.8	11	9.6	2.7	20.4	23.6	27.6	5.8	4.8	24.3	2.2	21.5	44.1	9
1552281_at	43.2	16	21.7	13.5	29.4	9.2	67.9	8.7	14.3	10.6	10.4	18.4	35.2	30.3	24.5	22.8	30.6	19.8	13.3	3.2	31.7	3.5	7.6	6.3	55.8	34.9	6	15.3	16.8
1552283_s_at	442.1	78.6	185.3	28.5	41.6	92.7	129.6	207.8	299.6	149.5	26.3	97.4	69.6	42.5	34.8	100.2	41.3	37.9	201.8	51.1	131.5	26.1	44.8	213.8	118.9	27.3	156.4	77.5	8
1552286_at	81.9	21.4	60.7	11.7	33.5	31.9	54.4	87.6	28.7	21.6	22.5	34	32.4	34.4	108.3	68.1	93.7	51.8	45.9	86.6	81.6	83	46.7	28	29.3	81.9	24.3	35.6	46
1552287_s_at	134.3	274.6	246.5	183	125.5	175.9	284.9	127	526.3	149	379.6	170.9	145.4	167.2	65.3	158.5	216.7	131.1	89.2	227.9	68.8	144.4	86.5	248	106.7	39.9	165.4	149.8	93.5
1552288_at	6.2	10.1	12.3	4.3	4.3	5.6	17.1	4.7	8.5	17.6	3	0.9	6.8	13	5.5	24.5	8.1	3.7	0.5	4.9	6.2	1.8	1.3	2.8	9.7	4.7	25.4	7.9	1.3
1552289_a_at	23.3	47.7	37.1	24.9	21	31.6	18.9	2.9	4.3	13.7	9.6	27.2	37.2	4.5	37.9	12.8	25.6	29.6	4.5	3.9	25.2	3.2	6.6	7.6	17.3	2.7	35.9	4.6	2.2
1552291_at	199.8	274.2	504.2	118.9	257.8	141.8	237.1	431.4	480.3	438.9	216.5	188.8	142.2	225.1	1257.1	229.5	225.7	189.9	564.1	300.1	259	250.2	162.1	145.8	164.1	218.8	102.8	302.5	86.9
1552293_at	6.5	6.1	6	3.7	6.7	4.8	4.7	12.6	19.2	10.4	3.5	2.4	3.6	3.1	4.2	3.7	4	3.3	15.3	2.5	4.8	2.3	1.3	21	3.3	2.6	2.7	3.7	1.8
1552295_a_at	103	105.4	67.2	80.6	121.8	82	116	88.5	117.9	67.8	63.8	85.5	81.3	92	106.8	84.1	59.6	60.7	101.6	40.6	87.9	36.7	59.6	84	74.5	77.3	97.8	55.1	101.8
1552296_at	7.2	3.2	8.6	30.6	3.9	2.5	14	12.4	25.5	8	7.6	2.1	41.3	9.5	7.3	5.2	24.9	6.4	1.7	6.8	2.3	15.9	6.3	3	3.8	31.3	1.6	7.3	4.2
1552299_at	18.1	55.9	72.6	54.2	45.4	58.2	34	72.2	45.4	18.2	88.2	48.2	40.4	25.7	3	39.1	24.5	48.5	139.6	53.1	8.6	24.2	28.3	52.9	50	3.2	22.7	20.4	34.6
1552301_a_at	63.8	33.5	40.8	58.5	36.2	39.1	39.3	23.8	28.4	15.3	19.8	16.4	35.6	48.3	20.6	46.2	33.2	26.6	25.3	25.2	19.6	27.7	29.1	37.9	27.9	40.9	34.7	38.4	25.1
1552302_at	16.3	2.8	30.4	7.5	21.4	13.9	31.3	14.6	18.6	11.6	18.2	14.2	15.2	42.9	9.2	28.7	11	20.7	8.7	17.2	21.2	18.4	25.3	22.5	21.6	8.1	28.4	6.4	17.5
1552303_a_at	21.9	6.5	18	10.6	15.5	14.2	13.1	10.9	23.7	4.8	17.7	20.4	35.3	41	22.4	32.6	12	32.9	11.9	12.3	4.5	19.8	36.6	29.9	35	18.5	20.3	34.7	22.5
1552304_at	23.6	6.7	12.6	29.9	6.8	4.6	8.5	38	10.8	15	9.4	9.5	1.2	21.7	17.1	23.4	43.9	13.4	7	24.2	18.4	19.2	25.6	12	46.6	11.6	21.5	10.5	31.9
1552306_at	20.8	21.4	19	35	32.4	10	0.6	31.5	28.7	14.8	25.4	18.5	21.9	56.3	54.7	30.1	62.8	31.3	30	28	25.2	21.6	32.2	30.4	82.3	45.1	19.5	33.1	46.4
1552307_a_at	47.9	31.6	53.6	67.5	81	50.7	82.9	47.5	56.5	23.1	1.6	10.1	125.7	29.5	75.3	111.9	61.3	63.4	50.5	81.5	65.4	141.7	71.2	61.6	99.6	155.7	115.7	60	75.4
1552309_a_at	51	40.3	0.8	22.2	39.9	17.7	22.6	20.6	11.1	9.8	14	20.6	23.9	68	53.5	84.8	25.6	184.6	48.4	57	26.1	28	56.5	30.7	15	21.8	234.1	25.3	32.4
1552310_at	122.2	103.7	126.4	128.8	90.4	106.2	105.3	194.1	328.2	241.4	74.4	185.3	112.3	217.9	154	202.8	300.9	160.9	320.9	252.5	175.7	278.9	111.9	129	208.7	187.4	184.4	108.7	92.9
1552311_a_at	101	51.7	53.6	47.1	43.5	49.5	33	49.4	38.5	28.2	16.7	25.6	40.2	53	59.5	51.5	64.8	4	32	6.8	24.3	21.2	9.9	20.6	28.2	39.7	3.8	47.2	22.7
1552312_a_at	8.9	8.5	18	30.1	28	48.9	12	24.6	25.4	23.1	45.3	56.5	31.6	50.3	62.8	41.9	16	31.3	40.8	23.6	30.3	20.9	22.5	36.5	36.6	12.4	41.3	47.6	68.9
1552314_a_at	34.1	47.8	30.9	63.2	66.6	59.7	20.3	30.3	16.9	6.4	20.1	18.7	31.4	32.8	2.6	35.6	32	26.3	25.1	23.3	28.4	42.4	23.9	36.9	196	10.9	34.3	44.8	58.2
1552315_at	2.2	32.2	17	17.8	3.5	3.4	21.6	34.1	25.9	9.7	13.6	19.3	13.9	29	32	37	20.3	26.2	14.3	60.9	38.8	24.2	34.1	33.5	23.7	15.4	21.8	27.5	12.5
1552316_a_at	28	37	16.3	32.9	37.8	14.2	22.9	45.8	51.6	17.6	8.8	17	4.6	43.3	67.5	60.3	16.7	75.1	34	141.1	191.5	48.9	53.2	38.9	34	40	43.3	35.6	33
1552318_at	16.4	13.9	29.1	21.4	19.2	16.4	26.6	30.2	30	10.5	19.6	21.9	6.4	21.2	26.1	30.4	26.8	28.1	24.3	89.6	87.3	23.3	73.6	11.1	34.2	13.8	11	31.4	15.3
1552319_a_at	21.3	17.6	14.6	5.7	12.8	7.3	21.6	1.3	2.6	9.7	13.7	7.4	4.8	13	118.1	18.8	23.2	8.2	11.1	6.6	3.7	2.2	16.6	14.8	4.7	12.4	13.3	17.6	5.7
1552320_a_at	12.5	8.5	16.4	2	12.4	10.2	18.3	3.9	4.1	8.2	9.7	15.1	20.7	9.4	9.3	6.6	0.4	1	10.5	3.5	13.3	1.1	12.2	1.6	10.4	16.1	8.7	21.1	1.4
1552321_a_at	22.6	0.4	6.2	1	1.1	2.1	3.3	1.8	1.3	0.3	2.7	1.7	2.2	4.6	0.8	2	10.4	3.2	1.9	1.1	13.4	0.7	1	1.2	2.9	4.9	0.7	14.1	7
1552322_at	7.7	10.6	21.5	19	12.2	5.5	30.5	15.5	12.4	11.9	13.3	13.2	23.8	22.8	8.7	12.4	11.2	8.6	12.2	11.3	0.3	9.7	7.5	2	5.8	9.8	24.1	20.6	10.4
1552323_s_at	60.4	90.4	83.9	58.8	51.1	35.7	90.3	66.5	63.3	34.5	62.4	33	45.8	55.7	41	34.6	39.2	41.4	30	74.6	39.3	35.3	55.4	31	49.9	11.8	64.3	13.3	29.9
1552325_at	8.8	6.7	6.7	1.7	12	3.2	18	7.1	5.1	1.1	8.7	12.6	4.9	0.8	9.5	1.5	3.3	9.5	4	5.7	17.8	7.7	8.9	0.4	4.2	18.7	7.4	51.7	0.9
1552326_a_at	98.9	37	51.1	26.9	21.9	12.1	83.1	28.8	47.3	11.1	44.9	23.2	22.9	3.5	51	9.4	18.1	30.6	75.2	5.6	138.2	9.3	9.1	15	11.4	3.1	20.5	231.4	10.8
1552327_at	51.5	48.7	71.7	23.2	38.5	27.5	110	23.5	41.3	38.2	45.2	109.7	31.6	61.4	3	30.7	9.8	15	21	23.9	14.2	17.5	65.7	38.8	41.6	20.6	29.7	26.2	16.5
1552329_at	60.3	81.2	71.2	68.4	127.2	78.2	56.1	214.4	197	115.8	78.3	76.2	81.8	147.9	153.2	99.4	174.6	97.2	215.9	132.2	63.2	132.5	67	147	88.7	48.6	63.4	92.8	52.3
1552330_at	28.1	34.2	48.5	60.3	50.3	76.4	51.5	68.1	90.6	55.3	36.4	49.4	22.7	18.9	60.2	42.8	130.7	102.7	54.8	38.5	35.6	31.8	19.7	60.3	20.8	97.1	23.6	31.6	10.5
1552332_at	18.4	7.1	45.9	6.5	26.9	39.5	18	15.3	8.5	39.8	62.4	60.8	11.3	7.9	11.1	13	106.9	7.7	6.8	29.9	7.8	116.7	17	41.7	71.7	2.8	45.6	13.3	33.3
1552334_at	12.7	22.7	32.6	46.6	22.9	60.9	72.3	39.4	48.3	55.3	70.3	128.9	53.6	35.4	27.4	49.5	88.3	21.6	24.5	35.9	11.1	47.7	45.3	28.7	37.2	7.2	27	29.1	69.4
1552335_at	3.7	2.8	3.7	21.3	5.6	41.5	5.9	3.2	4.3	8.6	2.7	17.2	10.5	3.4	10.2	8.2	46.8	16.3	14	1.1	19.9	4.4	2.4	12.9	16.4	5	4.4	9	12.8
1552337_s_at	7.2	18.2	2.4	1.7	57.6	13.2	45.4	16.9	4.5	8	19.5	36.1	39.7	19	10.3	1.6	1.6	0.5	1.6	0.6	1.1	1.6	7.5	3.5	15.4	5.1	9.2	2.8	7.8
1552338_at	1.4	1.4	1	1.3	1.3	1.1	34.8	1	0.8	18.1	1.2	43.3	2.2	4.6	1.1	1.2	1.1	0.6	0.9	0.9	0.7	3.2	0.8	0.7	1.1	0.8	5.5	1.2	1.5
1552340_at	25.2	4.6	3.4	14.2	8.5	2.6	3.5	13.8	1	7.9	2.2	10.6	2.9	2.9	15.2	5.8	6.7	19.9	1.9	1.5	1.9	14.4	6.9	3.1	3.2	2.8	2.2	1.6	2.9
1552343_s_at	77.1	126.2	67.7	143.3	68.5	85.1	129.8	47.6	44.3	50	116.1	78.3	44.4	78.9	16.5	162.7	89.5	72	23.9	58.4	29	57.5	47	138.1	52.4	28.5	37.1	37.6	62.6
1552344_s_at	109.7	107.5	82.9	210.5	195.9	189.4	131.3	161.1	211.6	142.6	121.7	65.8	202.8	277.5	120.3	78.6	99.6	141.6	277	128.5	58	78.6	224.5	260.2	247.6	175.9	178.8	99.9	250.2
1552347_at	414.9	197.8	299.9	164.3	210.2	223.7	329.9	313	195.4	134	148.3	353.7	126.7	144.6	53.7	232.2	127.9	140.2	234.4	234.4	156.3	187.7	170.2	136.6	231	40.7	108.3	125.4	167.2
1552348_at	6.4	19.6	41.7	11	38.2	2.2	7.8	5.7	10.1	8.6	2.8	19.3	7.3	24.3	2.4	41.5	47.7	9.7	62.1	2.5	22.6	14.2	7.9	11.1	41.9	17.6	7.8	3.3	11.1
1552349_a_at	15.3	4.3	3.4	3.2	12.4	5.7	20.4	3.1	10.8	3.4	14.6	5.9	12.4	1.4	16.2	26.9	16.1	9.8	21.7	11.7	2.1	34.7	13.4	8.2	16.5	17.4	9.6	7.1	1.3
1552354_at	5.4	7.5	2.5	14.8	2.4	5.8	2.6	3.6	2.1	2.3	1.6	2.7	4.4	4	8.1	4.9	5.7	2.5	2.7	3.3	2.7	7.7	2.6	2.7	4.1	3.3	1.8	3.3	2.6
1552355_s_at	6.7	5.4	1.7	4.2	2.6	2.4	4	3.2	2.9	2.6	4.7	1.2	5	2.1	3.7	4.7	1.6	2.6	11.4	20.9	1.4	6.9	3.3	7.2	3.7	14.1	7	8.8	3.8
1552359_at	8	12.1	14.7	9.5	0.5	2.7	0.5	8.4	0.4	0.5	20.3	10.9	13.2	10	3.9	8.1	9.5	1	13	0.5	13.6	0.4	3.7	1.2	7.1	9.3	0.3	6.2	3.8
1552360_a_at	61.4	41.8	72.9	28.8	26.1	27.1	48.9	134.8	83.9	53.3	13.6	42.7	77.4	21.2	50.8	31.7	74.1	43.8	103.9	66.1	176	82.1	31.4	24.8	16.9	45.6	31.2	31.9	22.7
1552362_a_at	60.9	91.4	125.9	107.5	61.8	47.1	122.7	61.7	83.3	129.4	71.6	59.3	90.5	37.4	41	89.5	85.3	77	36	80.1	49.5	142.4	40.5	71.8	42.3	38	46.6	42.4	40.8
1552364_s_at	20.2	19.5	9.5	33.6	63.9	71.7	53.9	45	43.1	48.7	51.1	58.3	41.7	80	73	71.8	94.2	26.1	76.4	36.4	49.6	56.4	32	43.6	95	41.1	53.8	49.5	24.3
1552365_at	220.4	418.1	309.8	17.8	88.5	41.3	408.8	411.2	34.3	14.7	203.6	272.6	377.9	154.4	85.9	28.5	32.1	31	914.4	24.9	267.1	26.2	31.5	17.5	49.2	164.8	303.7	34.8	20
1552367_a_at	4.4	58.6	45.4	0.6	14.4	0.7	39.4	28.5	0.7	0.4	66.5	83.4	119.4	24.8	25.2	0.5	1.1	16.9	235.4	13	8.7	10.7	6.3	5.3	12.1	61	64.2	1	1.4
1552368_at	2.7	17.7	11.9	16	4.5	6.6	11.3	11.7	9.1	7.2	14.2	5.9	12.7	15.8	1.1	4.3	1314	27.8	9.9	12.5	8.9	10.8	11.8	9.6	18	16.1	18.2	2.5	2.7
1552370_at	22.9	91	44.5	28.8	57	47.9	28.1	44.7	23.4	23.6	199.2	73.2	235.1	39.7	66.9	25.6	29.9	84.4	194	41.4	64.9	33	170.5	131.3	87.1	164	150.7	95.2	165.2
1552372_at	6.3	9.1	6.4	0.5	2.8	1.6	4.8	0.7	1.9	0.6	6.6	1.4	10.5	3.6	9	6.1	0.5	0.4	0.2	0.4	1.7	0.6	4.7	0.8	2.4	8	1.7	7.6	8.8
1552373_s_at	20.4	13.6	0.3	12.8	9.1	10.8	19.8	13.3	6.1	0.3	5.6	4.9	2.7	0.9	11.3	9.7	8.5	0.5	9.8	11.8	6.8	8.7	7.1	5.1	0.9	3.9	6.2	0.3	0.5
1552375_at	57.6	53.3	43.1	42.2	44.4	24.9	47.5	36.2	62.4	28.6	24.2	56.6	16.5	20.5	14.4	41.7	45.4	37	43.2	62.4	36.1	59.2	31.9	38.8	23.9	26.7	26	13.5	22.2
1552377_s_at	58.7	46.7	37.5	59.7	5.8	76.5	35.8	44	50.4	37.6	16.9	30.9	83.5	49.2	58.2	10	53.1	13.3	29.4	34.3	16.2	55.2	32.8	38.3	26.2	24.6	58.3	36.6	75.1
1552378_s_at	23.2	10	1.9	1.2	15.3	24.1	16.2	41.1	63.7	16.6	33.5	17.6	18.2	131.1	106.2	20.9	46.3	18.6	4.3	23.1	21.9	50.1	17.1	4.9	28.4	113.7	6.3	76.1	22
1552379_at	1.9	6	0.3	5.1	2.8	0.4	4.4	0.7	4.3	6.5	0.4	1.8	1.1	10.1	6.5	1.2	0.2	8.8	4	0.4	7.7	1	3.8	7.8	0.2	5.9	0.5	8.6	0.6
1552381_at	19.5	10.6	25.2	21.5	39.6	70.1	42.7	13.6	34.3	25.7	48.2	57.8	1.5	33.2	15.6	13	27.3	26.5	7.9	8.3	10.9	26.8	0.6	22.9	43.6	22.8	15.4	18.9	26.3
1552383_at	45.5	60.2	4.2	8.4	10.6	8.3	20.6	29.4	20.1	17.3	27.7	26.8	6.6	45.5	55.5	5.3	4.8	30	13.9	7.8	10.9	57.1	6.6	31.2	24	49.8	30.3	16.8	30.7
1552384_a_at	6.5	4.3	3.2	13	9.5	14.3	3.3	6.1	8.7	10.3	8.4	9.2	3.2	12.8	3.7	4.7	3.9	6.9	2.2	2.6	17.9	3.4	14.1	22.8	12.3	20.2	15.1	7.2	1.4
1552386_at	2	18.4	13.4	7.8	10.6	7.9	8	0.4	12.7	0.8	11.8	3.6	10.2	8	9.4	17.5	12.9	21.6	6.7	23.6	69.7	1.1	21.4	18.5	1.3	5	16.2	12.7	42
1552388_at	9	4.3	2.7	5.8	7.3	25.8	4.4	3.4	16.6	16.3	1.8	5.1	4.2	11.9	5.2	5.5	2.2	4.2	2.1	4.3	4.1	19.5	15.1	5.8	2.2	6.2	2.6	10.4	2
1552389_at	26.2	44.2	0.4	11.3	110.5	24.3	105.1	8.7	65.3	7.1	13.2	28.2	60.3	22.8	5	6.2	1.3	11.1	11	11	5.3	14.7	0.7	10.6	7.5	76.8	10	28.7	5.3
1552390_a_at	125.8	277.6	13.1	69.1	474.2	67.9	527.7	54.5	297.1	14.8	38.8	91.4	98	66.6	60.5	49.9	19.7	12	35.5	65.4	66.7	65.7	1	1.8	19.1	181.9	10.6	50.5	16.5
1552391_at	0.8	1.9	8.4	0.9	11.8	6.3	2.7	9.6	6.1	6.7	14.4	10.7	18	0.6	12.6	17.8	1.3	4.3	8.1	2.3	0.8	1.5	9	21.4	9.2	13.2	1.4	21	15.9
1552393_at	5.3	5.7	8	2.5	5.6	5.3	0.7	8.4	1	0.4	7.2	6.4	1.9	10.1	10.9	16.7	6.5	0.1	6.7	0.2	2.8	10.2	1.2	3.7	10.5	3.3	4.6	3.9	4.9
1552394_a_at	10.4	0.8	1	1.2	9.6	12.9	2	11.7	1.9	1.8	5.1	2.5	22.9	11.5	1.7	4.9	0.6	3.8	5.6	2.5	0.4	1.9	0.5	0.5	0.9	0.7	1.9	4.8	6
1552395_at	16.1	4	8.5	4	11.4	8.2	11.9	8.3	4.2	4.8	5.3	4.3	8.2	6.8	6	9.4	9.6	1.7	2	3.8	6.9	7.4	6.1	2.6	8.5	3.2	4.4	7.8	2.5
1552396_at	51	32.8	24.4	6	15.7	4.4	20.2	18.9	12.4	1.9	1.5	3.8	23.8	6.5	10.7	19	3.5	6.6	14.9	9.7	12.2	6.7	1.2	2.9	2.4	14.8	8.4	28.4	2.8
1552398_a_at	35.9	27.4	63.8	40.8	35	11.6	14	15.7	11	7.3	13.7	7.4	3.4	46.3	48.8	29.1	18.4	27.7	19	59.1	98.3	11.1	59.1	69.4	175.6	79.3	19.3	62.4	95.7
1552399_a_at	5.5	1.9	3.4	11.9	1.2	4.3	13.3	0.5	1.3	4.9	3	8.3	10	7.1	2.3	15.7	16.4	2	6.5	6.8	1.7	1.4	3.5	10.2	10.1	7.8	2.7	10.2	8.3
1552400_a_at	31.5	25.8	16.8	39.2	29.3	9.1	25.3	4.7	11.4	2.5	8.1	1.5	28.2	31.4	12.7	33.4	15.3	10.1	7.2	25.3	27.2	18.3	16	26.4	29.7	36.2	17.8	5.3	9.1
1552401_a_at	31.3	4.8	14.1	15	13.8	4.9	28.8	6.1	13.6	8.1	10.3	13.9	25.3	29.3	6.4	13.4	2.4	8.9	8.7	15.6	15.6	20	22.3	12.5	6.5	1.8	15.4	7.3	16.7
1552402_at	3	1	0.5	2	2.6	2.4	5.7	1	1.9	6.3	12	2.7	29.1	0.8	7.4	28.3	6.9	0.7	1.2	1.4	4.6	2.5	1	2.5	1.8	2.9	1	6.4	1.4
1552405_at	6.4	13.9	2.3	5.2	37.7	12.6	17.2	12.7	2.8	12.5	14.2	4.9	14.4	19.7	3.4	18.4	28.1	26.8	7.3	16.1	2.4	15.5	1.5	3.1	2.8	20.3	7.5	1.7	10.2
1552408_at	5.4	16.4	11.2	15	0.6	6.2	19.6	13.4	3.9	1.7	8.5	13	15.3	2.2	6.2	5.4	5.3	0.6	3.9	6.9	11.4	2.8	10.5	0.7	0.8	1.9	5.3	1.3	2.8
1552409_a_at	8.6	6	3.8	8.8	2.5	17.6	28.7	16.5	7.7	2.9	4.5	3.8	36.9	27.9	7.4	16.9	2.1	5.3	7.1	9.3	30.8	16.6	29.3	6.7	6.7	7.8	9.7	6	11.9
1552410_at	40	55.9	27.6	23.4	30.4	32.9	14.7	16.5	22.3	13.4	15.9	10	18.8	28.9	22	14.5	17.2	17.2	1.8	15.6	7.4	27.9	12.5	17.2	17.4	16.5	14.5	9.1	15
1552411_at	59.3	81	52.8	78.9	65.9	69.1	58.4	49.4	24.2	19.2	12	25.6	63.8	35	50.1	53.2	47.6	30.1	23.9	18.1	19.1	48	29.3	12.1	20	14.6	30.8	42.9	33.2
1552412_a_at	3.9	13.1	1.4	13.9	1.4	1.5	10.7	0.9	1.4	0.8	1.4	0.9	21.9	13	0.9	36	9.6	1.8	1.2	5.2	1.2	1.3	11.8	1.7	3	4	7.5	9.1	1.9
1552414_at	25.9	13.3	12.6	19.6	8.6	9.4	23.2	11.2	18.8	7.7	13	1.8	4.5	14.7	20.5	11.3	25.6	10.6	12.5	18.8	14	10.6	6.1	17.7	10.9	20.1	18	0.9	17.6
1552415_a_at	23	19.5	20.1	41.5	16.9	3.2	22.9	10.7	19.3	3.2	3.2	10	26	10.3	6.8	13	10	17.4	10.1	12	3.3	17.2	0.6	5.4	11.4	6.7	3.4	31.9	9.8
1552417_a_at	35.5	28.1	24.5	179.8	110.4	91.4	44.2	52.9	30.5	21.3	169.5	67.6	190.5	111.7	51.7	84.1	81.8	91.4	77	36.2	5	25.7	135.2	139.3	164.7	40	34.9	128.6	231.2
1552418_at	3.1	1.4	1.7	6.4	3	13.9	2.2	0.9	1.3	1.3	1.7	0.7	2.9	1.4	4.8	3.5	3.1	2.7	2.4	0.6	1.7	4.8	1.1	3.1	2.3	5.2	1	1.8	2.8
1552419_s_at	55.6	70.4	63	73.1	60.8	83.6	57	57.9	30.2	27.6	19.2	16	38.6	25.3	47.1	27.9	65.8	7.3	21.3	30.7	54.9	34.9	47.6	24.5	39.2	58.3	35.4	36.8	39.7
1552421_a_at	1.6	0.6	0.8	1.5	2.3	0.8	3.7	1.9	2.1	14	1.5	1.8	3	10.6	1.8	8.1	9.1	3.9	4	2.3	1.5	17.9	0.9	2.4	4.9	9.1	1.6	8.1	1.7
1552422_at	18.6	16.5	42.1	12.2	4	8.1	13.4	8.8	15.7	22.3	3.7	3.8	7.1	5.3	2.1	7.2	6.9	20	38.8	15.5	16.5	44.7	15.5	3.6	15.9	11.1	14.2	19	4.3
1552423_at	16.8	11.4	39.6	47.4	34.9	42.3	17.8	19.4	18	13	7.1	27.4	55.4	35.9	34.8	19.4	47.8	16.9	15.2	22	17	56.3	41.5	35.1	67.2	18.5	41.9	83.1	31.8
1552424_at	1.9	1.5	0.5	1.6	13.2	0.7	1	0.9	0.3	0.6	1.8	0.7	2.1	0.8	1	3.7	0.4	3.7	1	0.9	0.6	7.6	0.6	0.5	0.6	1.1	0.7	0.9	0.5
1552425_a_at	13	33.6	3.5	18.2	14.9	13.8	33.6	1	12	1.6	16.8	10.2	24.5	22	19.9	30	5.6	7.7	6	4.4	15.1	17.4	7	7.4	14.2	12.9	18.6	2	16.4
1552426_a_at	529.5	479.4	329	569.3	455.9	365	438.3	902.3	426	761.6	639.5	696.7	308.3	407.1	974.7	734.4	838.1	584.7	858.6	688.1	712	886.8	464.8	413.7	778.7	1152.3	450.3	483.9	510.1
1552427_at	8.3	13.5	25.5	26.4	13	21.3	11.9	13.6	19.2	11.8	17.8	10.3	21.7	9.9	15.5	14	15.6	15	53.2	23.7	26.1	41	19.4	34.3	38.4	16.1	21.7	12	28.8
1552430_at	4.6	13.3	17.2	13.8	18.7	10	19.9	16.1	10.3	20.9	28.3	14.2	42.7	32.8	3.6	15	6.1	6.8	8.4	7.1	6.6	7.6	21.8	33.5	3	1.6	6.6	11	9.3
1552432_at	2.8	2	2.7	4.4	3.6	3.9	3.2	4.3	4.5	2	2.9	4.3	10.6	25.9	3.2	3.6	2.6	8.4	9.4	1.1	4.7	3	5.1	1.8	21.2	2	5.9	1.7	5
1552436_a_at	0.7	2.4	0.8	1.2	1.9	5.9	1	0.8	4.3	1.4	9.3	7.5	1.2	4.2	1.6	6.3	3.3	1.3	0.7	0.7	2	1.4	2	1.1	1.7	1.8	9.8	2.2	9
1552438_a_at	14.4	21	19.7	17.8	20	22.3	39.2	6.2	14.3	1.1	6.6	1.7	2.8	7.4	9.9	17.7	16.4	15.6	1.3	10.2	2.9	4.2	8	6.4	13.4	4.4	10.7	10.7	23.8
1552439_s_at	26.3	63.4	67.7	71.5	5.7	1.5	42.9	134.1	23.2	12.1	28.7	116.2	5.2	35	0.7	48.6	4.2	15.4	5.7	44.8	9.4	24.6	20.4	193	37.6	0.7	6.7	1.2	126.4
1552440_at	20.5	0.8	13.5	1	21.8	12.7	13	9.8	8	1.4	21	15.1	26.2	33.7	3.5	20.3	5.6	5	8.1	14.9	16.2	16.4	12.5	13.8	17.8	12.4	3.5	15.4	21.6
1552445_a_at	13.2	2.3	2.1	15.9	10.4	18.5	11.2	9.9	1.4	10.6	11.2	15.2	6.5	0.7	10.1	4.2	12	0.2	1.9	6.9	9	15.7	17.9	4.3	20.2	8	5.5	8.3	4.5
1552448_a_at	43	7.7	2.1	34.7	10.3	3.3	72.6	1.3	14.9	10.6	0.9	0.5	4.5	2.1	1	3.3	1.1	1.5	1	2.8	1.8	0.8	2.4	0.4	11.6	0.9	12.6	5	0.4
1552449_a_at	0.8	1.9	0.7	3.9	0.9	5.7	0.9	0.8	0.6	0.2	0.6	0.5	1.1	14.8	1.3	2	0.5	3.1	0.5	0.4	0.5	1.1	1.1	0.7	3.2	4.4	0.8	1.3	5.6
1552450_a_at	25.4	11.5	17.4	46	20.6	37.8	31.7	1.2	9.6	6.8	12.8	13.2	47.3	15.7	16.5	2.9	5	2.7	12.6	1.2	4.1	5	9.7	9.6	2.4	20.3	13.4	4.4	2.5
1552452_at	2.4	1.7	2.4	1.5	3.6	2.1	10.2	2.5	1.4	0.6	2	1.3	1.4	1.3	1	2.7	1.6	2.6	2.8	3.6	2.8	3.5	0.8	1.5	2.2	1.6	2.1	3.7	2
1552453_a_at	2.1	1.3	2	1.3	2.3	1.1	2.2	0.9	0.5	3.5	0.9	2	0.9	0.8	1.9	1.9	1.4	0.7	2.4	0.5	6.2	2.9	0.7	4.5	0.5	2.3	6.3	2.7	5.4
1552455_at	196.3	198.6	276.9	4.2	264.6	20.9	54.8	150.3	360.8	124.3	145	64.2	503.2	91.4	10.2	4.3	61.1	11.7	0.6	23.2	3.9	10	14.8	207.9	6.7	11.5	20.3	1.9	13.6
1552456_a_at	10.5	4.6	2.5	2.5	3.2	4.4	1.6	1.5	2.5	0.7	1.1	1.9	10.8	4.5	1.5	2.4	2.4	1.1	1.2	1.7	3	5	7.7	1.7	1.3	4.4	5.6	1.8	1.5
1552457_a_at	88.5	35.2	1	1.9	43.6	10.5	2.3	21.4	38.3	2.1	1.9	2.2	16.9	1.7	1.6	1.7	2.1	3.7	0.6	1.1	1.1	1.5	1	0.5	2.4	2	10.8	6	1.8
1552458_at	2.6	0.4	11	7.6	14.7	12.9	11.2	6.9	1.3	0.3	20.4	3.3	14.9	4.7	9.5	9.7	6.2	2.9	1.9	4.2	1.4	0.5	12	11.6	12.2	7.6	4.9	14.9	13.2
1552459_a_at	3.5	1.8	2	1.2	16.9	1.4	0.6	18.8	1	4.9	2.3	5.9	16.6	9.2	9.5	17.1	1.1	8.4	5.1	9.1	9.4	4.5	10.4	9.6	16.6	13.5	2	1.7	0.9
1552461_at	13.3	21	14.8	10.7	1.1	10.6	6.4	6.7	2.8	2.2	0.4	0.3	13.8	1.3	7	14.9	7.5	0.3	7.1	4.2	5.8	15.9	3.2	0.5	9.2	1.1	10.4	12.3	9.1
1552463_at	17	12	17.1	6.5	35.2	20.2	20.8	24.7	2.7	4.1	5.5	9.1	18.8	20.8	28.9	17.6	10.2	2.8	6.7	10.2	1.3	21.3	2.1	0.7	7.1	15.4	10.8	76.3	7.5
1552466_x_at	0.9	1.7	1.7	5	10.6	1.7	0.5	6.6	4.7	7.3	0.2	0.4	1	1.1	8.3	3.1	13.7	3.6	6.8	2.2	1.5	10.5	9	1	8.4	0.5	0.9	10	0.3
1552467_at	60.3	12.1	22.5	34	6.8	10	26.4	32.8	42.1	18.2	5.7	7.6	15.3	24.1	3.9	46.6	25.4	23.5	31.6	15.4	16	59.4	18.5	10.8	20.1	3.1	33.1	5.1	3.7
1552468_a_at	12.5	23.5	8	35.1	4.3	4.1	12.5	11.6	6	3.7	2.2	17.1	2.1	25.3	32.7	15.4	29.8	17	18.7	3.7	3	6	4.3	22.4	9.7	15.6	5.9	21.1	17.7
1552470_a_at	1	0.6	0.5	1.5	0.8	0.7	17.8	23.6	25	13.4	11	17.4	23.6	1.4	1	8.4	35.1	0.5	13.3	1.5	0.5	0.5	3.5	11.7	0.6	1.3	3.9	0.7	1.4
1552472_a_at	49.5	80.5	165.7	160.6	178.6	137.2	126	91	110.8	128.2	67.9	60.5	201.2	205.4	453.2	80	89	123.1	71.7	102.7	78.9	104.4	104.9	138.8	131.1	61	65.4	427.7	98.2
1552473_at	25	8.6	54.6	84.8	22	28.5	50.5	11.9	9.3	8.3	47.9	25.6	62.2	11.6	60.1	23.5	8.5	26.7	4.9	4.9	11.7	10.9	3.9	16.7	11.1	15.7	11.4	7.8	14.9
1552474_a_at	59.8	45.5	28.9	25.7	4.8	133.1	234.7	57.1	133.3	50.2	49.5	123.6	79.6	34.8	101	13.5	41.3	5.2	7.3	13.2	41.3	16.5	2	20.1	15.7	39.9	42.2	23.9	30.3
1552476_s_at	30.8	65.3	9.8	14.4	19.4	25	8.9	35.4	6.8	8.3	2.3	20.2	39.2	19	36.6	56.9	12.3	15.5	23.4	3.8	7.9	46.9	8.7	9.9	6	6.8	15.1	9.4	17.8
1552477_a_at	74.4	76.2	61.6	182.5	127.9	613.6	63.9	43.5	38.6	312.6	36.4	109	53.4	57.5	643.9	43.8	47.5	89.9	53.9	29.5	45.8	88.2	40.9	58.9	57.7	66.3	54.1	166.6	46.2
1552478_a_at	11.3	2.5	7.4	55.8	15.7	171.9	17	2.5	7.5	44.7	9.9	33	17.6	23.4	137.1	15.3	11.6	21.5	19	20.6	1.7	26.6	22.4	20.4	9	23	16.7	31	18.2
1552480_s_at	4.1	0.2	0.3	7.9	1.1	2	2.9	2.4	0.3	1.5	1	9	2.7	6.1	10.7	0.7	0.8	6.5	0.5	11.3	0.2	13.4	11.1	2.5	0.2	6.3	3.3	8.5	0.5
1552481_s_at	6.9	5.8	8.4	12	25.7	31.8	16.7	7.4	13.3	12.5	10.7	9.8	35.4	35.8	2.5	25.6	19.5	7.6	14.7	22.4	6.3	1.7	11.2	16.8	38.1	2.8	29.7	12.8	16.2
1552482_at	15.2	30.6	38.5	25.4	28.3	25.2	62.1	40.7	29	30.5	26.1	33.6	27.2	32.3	11.4	59.7	13.9	24	22.1	44.7	18.7	80.8	43.1	43.6	29.7	23.7	44.4	24.9	51.1
1552484_at	7.2	7.2	14.8	12.7	6.5	11.2	21.6	11.8	4.3	1.5	2.7	5.5	8.3	15.7	9.2	18.3	11.7	1.2	9.9	1.9	17.2	7.1	7.2	3.8	6.1	2.6	3.9	29.6	5
1552485_at	28.1	10.5	33	48.4	24	44.7	54	27.3	26.7	26.5	18.9	40.4	45.2	31.5	100.1	63.2	51.8	64.6	38.8	30.6	50.2	93.6	51	30	104.2	32.3	60.3	38.3	56.7
1552486_s_at	20.8	20.9	36.1	27.1	22.6	31.1	28.5	28.6	17.6	21.7	33.5	25.3	18.8	45.7	79.8	46.3	25.9	62.2	41.7	56.9	32.1	70.3	43.7	45.2	82.9	28.8	33.5	65.5	58.2
1552487_a_at	0.7	0.5	0.8	0.4	1.1	0.6	1.3	0.2	1.1	0.1	11.8	8.7	0.6	1.2	311.9	1.7	0.6	0.4	0.5	0.7	0.1	2.7	4	5.3	0.9	1.8	0.7	54.8	0.5
1552489_s_at	6.2	9.5	0.5	6.5	8	8.8	8.7	0.3	0.2	11.9	2.4	3.8	5.1	6.7	6.9	0.9	10.2	2.2	1.5	10.4	0.5	19.7	3.9	10.4	6.7	8.5	1.2	26.2	6.9
1552490_at	25.5	19.4	24.9	38.4	27.3	26.1	31.6	31.3	19.3	14.9	14.1	10.9	26.3	32.7	16.3	12.6	11.6	15.8	20.8	20.7	11.8	36.9	8.2	14.7	26.1	14.2	19.9	34.9	18.5
1552491_at	2.2	20.6	30.1	10.5	5.2	3.4	2.2	12.1	5.1	2.2	2.6	7.7	6.3	1.4	6.3	8.5	1.8	7.6	4.6	4.3	3.1	3.5	19	1.8	18.1	2.7	9	9.1	17.8
1552493_s_at	1.8	3.5	2.7	19.5	3	3.6	4.1	1.3	1.7	0.7	2	1.3	1.6	1.5	4	2.4	4.2	1.9	1.6	10.8	2	4.6	1	1.8	2.5	7.3	1.8	1.8	1.2
1552494_at	3.4	1.5	4	2	2.9	2.3	10.9	1.3	0.5	0.5	1.8	1.9	6.2	7.4	1.5	8.5	4.8	2.6	5	0.8	0.6	6.6	2.9	4	3.1	1.6	2.5	5.6	1.6
1552496_a_at	48.9	5.6	4	21.7	93.7	2.2	25.3	18.9	14.5	99.6	24.2	55	114.4	11.9	0.8	15.4	11.4	5.6	25.6	0.8	10.5	0.8	26.8	7.6	34.4	12.4	32.6	2.1	13
1552497_a_at	80.2	74.8	38.2	99.1	78.9	76.4	71	54.2	32.5	22.5	22.4	15.9	44.4	55.7	47.9	59.2	40.4	61.5	35.8	27.1	57.3	36.3	52.1	52.6	25.7	41.3	55.6	67.8	58.9
1552498_at	25.9	0.8	13.7	20.7	2	23.2	12.7	19.7	23.8	16.3	9.6	9.8	22	12	22.5	21.4	10.4	14.8	3.3	8.6	10.9	16.2	20.6	4	7.3	7.7	10.3	17.1	2.1
1552499_a_at	26.4	15.6	5	22.9	26.3	16.7	4	31.3	10.1	12.1	14.1	8.3	10.5	19	11.6	33.1	8	20.3	7.9	10.8	19.6	25.3	9	8.3	20	2.4	24.4	21.3	18.9
1552501_a_at	48.9	3	4.2	3.1	12.8	6.4	28.6	16.4	1.1	3.9	11.6	21	9.5	9.5	16.7	7.9	0.9	6.6	12.6	7.5	2.3	18.1	3.2	9.7	2.2	14.7	2.1	4.7	2.9
1552502_s_at	25.3	1.6	1.5	16.5	12.2	14.1	8.7	0.9	7.2	13.7	12.1	1.2	21	35.6	166.4	8.9	5.4	14.6	12.8	11.7	15.7	15.6	13.8	7.6	18.1	34.4	11.3	20.1	30.7
1552503_at	6.2	14.5	5.7	6.2	29.3	13.5	3.9	22.1	18.4	9.3	31.2	3.4	15.3	16.3	3.1	3.4	8.1	1.1	1.1	1.6	2.3	29.2	24.8	3.7	11.9	30	8	8.3	8.6
1552504_a_at	9.8	45.3	46.5	71.6	63	37.7	26.7	31.8	56.8	41.2	22.5	71.4	9.2	5.3	45.6	66.3	30.1	29.6	24.3	26.3	4.5	10.2	30	48.8	33.1	7.3	24.3	36.2	17.6
1552506_at	9.5	12.8	2.6	2.9	16.4	11.1	12	11.7	7.3	5.8	12.2	1.5	1.3	3.8	3.2	1.8	11.6	0.5	0.5	5.9	0.6	1.8	1.8	0.5	0.6	11.3	1.2	1.7	17.6
1552507_at	9	19.2	12.4	33.2	18	25.9	11.3	4.2	4.1	4.5	8	12.6	5.2	6	4.6	8.3	4	2.9	7.3	14.4	2.4	26.8	34.2	4.3	5	42.8	14.8	7.4	14.2
1552508_at	31.6	24.7	23.8	23.1	8.9	19.1	3.9	0.6	12.6	5.7	4.6	1.7	30	15.5	1.6	16.6	2.1	19.2	18.1	11.9	3.8	3.6	34.5	8.5	9.1	32.9	1.3	12.2	15.6
1552509_a_at	38.8	19	11	29.6	14.7	14.2	7.2	13.6	1.7	3.9	0.9	6.4	22.7	15	8.8	20.6	18.6	11.3	4.1	4	6.1	12.3	19.4	1.7	10	0.4	24.5	13.1	9.2
1552510_at	164.8	217.9	94.9	204.5	197.8	188.6	175	113.5	62	51.6	67.3	62.2	120.6	69.1	125.1	132.2	126.1	68.7	48.8	30.7	75.7	62.3	8.9	61.1	50.8	85.8	84.2	47.9	79.1
1552511_a_at	4.8	2.2	1	0.9	3.4	1.2	1.5	0.4	0.8	5.2	0.7	0.3	5.5	1.6	79.7	22	1.4	1.7	4.4	0.6	2.4	12.6	0.5	0.8	1.6	0.5	34.5	0.6	2
1552514_at	9.9	1.4	10.6	46.5	15.5	17.3	1.8	10.4	10.3	2.6	18.4	22.4	23	2	7.9	11.5	4	1.3	22	22.7	14	5.8	13	2.2	11.8	16.2	6.2	8.1	15
1552515_at	6.9	20	10.2	28.1	10.7	14.5	1.1	3.9	13.2	14.3	15.7	11.9	26.9	14.8	13	16.5	14.5	4.1	10.9	9.4	9.2	2.9	4.8	11.2	20.4	29.2	6.6	9.1	12.9
1552516_a_at	1.9	3.4	3.1	27.1	11.4	25.4	16.6	16.3	45.2	34.5	20.2	23.9	18.9	5.4	10.8	6.9	42.7	14.3	14	15.4	2.8	17.5	24.7	27.3	43.7	1.6	7.6	18.1	30.4
1552518_s_at	27.9	38	32.3	90.2	44.3	97.6	51	42.1	37.6	44.3	47	27.9	21.1	44.1	5.9	28.6	53.8	16.6	163.1	62.7	15.1	29.6	21.8	72.4	64.2	21	21.1	47.9	82.7
1552519_at	96.2	61.8	7.3	280.6	43.6	71.3	53.4	210.1	81	20.7	206.2	38.9	205	24.2	48	32.3	29.6	12.9	140.9	33.3	20.4	110.4	28.8	36.6	41	1.9	24.8	67.5	35.9
1552520_at	86.7	22.7	18.7	109.9	45.7	20	99.2	178.3	47	42	18.1	56.4	16.4	11.4	19.8	23.6	17.9	11.4	11.4	22.1	8.7	30.2	8.9	22	9.5	25.9	18.9	14.3	8.3
1552521_a_at	57.9	8.5	8.8	69	52.2	2.2	46.2	90.8	56.3	19.5	23.7	53.7	21.6	6.7	1.4	1.3	2.2	0.3	2	19.6	18.3	0.3	3.9	19.3	4	41.6	11.1	11.5	8.2
1552522_at	14.7	8.5	30.5	26.3	9.3	6.9	34.1	40.7	21.2	10.3	28.4	8.9	22.4	25.6	14.4	9	0.7	12.8	17.2	17.8	3.6	24.8	12.4	8.8	11.5	26.6	16	1	7.8
1552523_a_at	6.8	13.9	6.7	18.2	12.4	5.4	18.6	17.1	11.6	11.1	34.8	17.4	37.8	18.2	2.9	5.7	5.8	14	26.9	11.8	11.4	27.4	17.1	16.1	15.8	28.3	12.8	21.9	9.8
1552524_at	11	6.8	9.2	6	5.2	6.5	10.3	10.8	7.6	9.3	2.2	4.3	4.3	2.4	6.4	6.5	5.4	3.2	3.9	2.3	1.6	3.4	5.8	4.9	6.2	4.6	9	4.9	3.7
1552526_at	8.3	2.8	1.3	6.2	3	1.2	1.2	0.9	8.4	0.7	1.3	2.4	3	4.3	1	9.7	3.8	0.8	2.4	2.3	3.1	1.2	1.7	0.7	1.6	9.7	1.3	1.2	1.5
1552528_at	7.1	7.9	27.1	9.1	7.7	6.1	8.6	3.6	2	0.9	3.2	3.2	5.4	3.9	2.9	28.2	3	12.1	5.8	1.2	1.3	14.5	1.8	2.3	4.4	10.3	3.2	7.7	3.6
1552531_a_at	61	135.5	55.5	105.1	158.9	2.8	5.7	83.8	106.3	1.4	58.1	149.7	113.6	10.3	1.9	72.6	4.3	140.6	11.8	72	1.5	7.3	13.1	2.2	2	7.9	2.7	1.8	8.6
1552532_a_at	32.3	1.7	17.4	13	16.6	1.7	28.4	12.7	18.1	1	5.3	26.5	44.9	16.4	17.2	5.4	6.6	2.3	1	21.2	1.5	57	27.4	4.8	22.1	13.1	5.7	12.7	72.3
1552535_at	29.2	29.6	29.2	39.1	52	34.5	32.9	27.9	9.4	14.4	6.5	1.8	24	21.1	16.4	23.5	26.9	4.4	3.8	1.8	1.5	9.8	1.9	2.2	17.3	20.6	2.9	17.7	7.4
1552536_at	48.7	41.6	30.5	42.6	37.9	16.8	58.3	35.1	27.4	15.5	25.8	25.2	30.6	25.6	32.2	49.2	30.5	8.1	15.2	36.2	22.9	37	15.2	27.2	12.5	8.6	26.4	28.9	20.7
1552538_a_at	14.4	0.5	1.4	0.8	1	1.7	1.9	1	1.4	5.8	1.7	8.9	1.4	4.9	1.5	1.7	2.3	1.3	5.5	12.6	2.3	1.8	5.2	1.2	2.2	2.8	1.5	1.2	1.7
1552540_s_at	44.3	34.2	47.1	35.4	3.5	20.5	45	27.3	7.9	30.2	45.6	57.9	37.5	4.5	5.2	34.3	7.6	17.9	18.1	21.3	22.7	20.4	10.7	37.5	32.8	34.8	28.7	13.2	13.4
1552541_at	34.2	28.4	10.1	44.6	18.3	10.4	5.8	6.8	11.4	14.8	28.5	23	39.1	47.3	33.5	19.7	10.7	27	4.4	10.1	30.7	23.9	39.9	43.1	53.7	56.3	27.5	24.6	44.7
1552542_s_at	10.4	2.2	34.4	77	14.9	18.1	15.8	5.5	11.3	14.5	17.8	24	17.6	41.7	16.5	29.7	24.3	18.7	5.9	13.3	2.4	31.8	23.4	16.1	21.9	15.1	26.3	26.6	28.2
1552543_a_at	16.9	23.6	19.1	21.9	28	33.5	19.8	16.1	8.2	16	3	13.8	20	21.6	22.3	28.5	22.7	11.1	11	0.4	6.9	23.6	15.3	3.4	1.8	20.7	4.4	15.4	10.1
1552544_at	13.8	18.5	1.6	23.9	24.1	29.4	23.5	20.1	12.9	9.4	10.6	14.8	12.7	14.8	11.4	3.3	10.6	11.2	1.5	3.5	4.3	4.9	25.8	21.7	11	3.7	24	21.8	5.8
1552546_a_at	10.4	8.8	12	20.6	4.9	26.3	13.3	18.5	9.8	8.5	13.7	19.2	34.5	6.5	11.3	14.2	27.1	6.4	5.8	6.7	1.2	1.3	0.4	1.5	1.3	14.3	10.5	18.7	8.4
1552548_at	32.1	16	15.5	28.1	17.3	5.6	5.4	1.4	9.7	16.5	14.9	7.9	2.9	1.8	27.9	15.9	2	18.2	12.3	13.5	13.1	14.5	11.3	9.7	6.1	13.8	12	19.9	5.2
1552549_a_at	24.6	19.5	12.2	4.9	8.7	23.4	9.1	17.2	1.7	16	12.4	20.4	28.5	23.8	15.3	10.9	13.2	12.2	10.7	9.4	4.2	15.9	19.2	17.4	17.1	3.9	20.6	5.6	11.8
1552552_s_at	9.9	12.7	18.2	1.6	14.6	13	9.7	10.8	6.4	4	1.1	0.6	1.5	17.1	13.4	7	12.4	7.1	0.3	26.3	21.9	3.6	1	13.7	5.7	15.8	14.1	11	18.2
1552553_a_at	32	15.6	35.1	6.3	12.1	3.6	7	9.4	12.6	9.5	6.7	12.9	24.5	2.2	18.5	22.5	2.3	33.1	15.7	40.1	49.2	31.6	64.5	24.1	12.6	21.6	24.2	29.3	39.8
1552554_a_at	2.3	21.6	17.5	1.7	15.1	6.6	1.9	11.2	0.7	0.7	14.1	0.5	2.7	10.2	7	13.8	5.3	14.5	0.8	1.8	1.2	8.5	13.5	17.7	14.8	2	1.2	12.2	2.2
1552555_at	72.2	28.5	8.9	11.3	10.7	32.9	79.7	26.7	3.6	38.6	16.8	17.6	50.8	15.6	39.5	42.1	87.7	14.8	37.7	5.3	43.2	48.1	1.2	17.2	2.7	5.5	20.2	7.2	22.3
1552557_a_at	70.1	109.8	101.8	93.2	50.6	76	105.6	15.9	123.3	37.8	76.2	99.4	19	45.7	1	10.5	15.9	17.4	7.3	14.8	19	15.3	18.2	6.8	11	7.8	16.2	22.9	11.2
1552558_a_at	60.5	34.1	29.4	67.8	64.4	63.7	12.6	27.6	32	35.4	40.4	47.4	79.1	36.7	40.7	46.9	59.6	35.4	19	49	18.3	64.8	44.1	48.3	53.4	45.9	29.4	43.1	35.7
1552559_a_at	6.3	6.5	8.2	8	4.6	3.7	5.3	3.7	2	3.3	2.1	1.8	4.2	4.1	3.9	4.5	4	2.7	2.1	1.7	7.7	9.5	4.6	1.1	2.3	5	3.5	4.3	2.6
1552562_at	25.7	47	39.3	47	44.2	22.4	67.5	49.2	32.9	28.8	15.2	0.9	36.8	45.9	19.9	24.5	24.3	27.5	68.1	40.2	39.7	29.7	15.3	35.3	89.9	15	28.2	37	29.5
1552563_a_at	29.7	39.7	80.4	31.1	31	1.6	26	39	39.6	3.2	3.8	14.6	56.4	2.6	7.4	30.4	25.8	0.5	1.2	21	2.7	6	25.4	1.9	6.1	15.8	19.6	7.1	21.8
1552564_at	12.6	33.6	13	2.7	12.1	12	14.4	19.5	11	14.8	14.5	3.2	3.7	10.4	20	2.7	4.9	1.5	9	1.8	2	20.6	6.1	7.9	13	4.6	13.6	15.7	11
1552566_at	0.9	0.9	0.7	0.8	1.8	0.8	0.4	0.4	0.5	0.5	0.7	1.6	0.9	0.8	1	2.6	0.9	0.9	0.5	0.5	0.6	1.7	1	1.7	0.6	1.4	0.8	1.5	0.6
1552568_at	1.7	0.8	1.6	1.5	1.9	1.2	1.9	9.1	1.8	3.9	15.2	19.6	5	1.9	1.8	1.5	1.1	22.5	3.1	2.2	7.5	4.1	20.7	16.3	22.3	11.9	2.6	1.8	1.2
1552569_a_at	3.4	3	2.2	4.8	4	4.2	1.7	14	0.6	1	1.5	1.4	1.8	3.2	36.9	2.2	0.7	5.3	4.8	1.5	1	14.1	0.7	8.6	1.1	6.2	1.3	3.9	24.4
1552570_at	27.9	10.8	27.2	17.4	1.7	14.2	14	1.7	8.6	7.2	1	2.4	28.4	22.6	13.4	1.6	17.8	11.9	16.2	8.4	21.1	19.2	1.5	11.5	5.2	0.7	2.3	16.2	7.4
1552572_a_at	1.5	2.4	11.2	18.9	13.3	16.2	16.7	9.2	11.6	11.9	17.2	23.5	66.5	71	15.5	15.9	3.2	17.4	10.3	9.6	14.3	25.4	16.5	8.6	36.2	2.8	8.8	22.6	9.4
1552573_s_at	17.1	22.4	16	23.6	43.2	45.7	29.4	14.3	25.5	16.3	40.2	38.3	141	103.5	17.2	22.7	20.7	31.2	27.4	2.1	15	18.2	31.8	21	32.7	12	9.5	25.1	27.2
1552575_a_at	4.9	148	10.5	27.6	65	209.4	9.3	150.3	141.2	52.3	173.3	17.2	78.5	81	18	269.5	98.1	129.4	25.1	630.9	53.9	106.3	235.1	143.8	418.6	4.2	30.9	22.9	94.3
1552576_at	13.3	23.2	50.9	14	8.4	3.4	5.6	24.3	40.8	10.8	1.9	10.4	9.1	8	13.4	4.5	9.7	3.6	4.1	15.2	9.3	13.6	3.3	11	4.5	24.3	18.1	3.8	15.3
1552578_a_at	8.9	6.6	0.6	1.7	8.7	19.9	14.2	0.8	5.6	1.1	1.3	1.7	13.5	0.9	4.1	0.5	13.7	8.3	0.2	5.3	5.7	0.5	4.3	11.2	1.3	0.5	17.8	2.1	8.5
1552579_a_at	2.6	1.2	14.1	8.6	2.9	8.5	23	2.6	6.5	5.2	4.7	1.4	26.4	13.6	10.5	13.1	16.9	12.8	4.3	6	8.6	10.5	5.8	2.8	15.8	0.9	1.1	5.9	16.5
1552580_at	10	0.9	0.8	0.9	2.3	1.1	11.7	1.3	1.7	0.7	0.8	1.4	0.7	1.1	1.2	1.2	1.7	11.7	0.5	6	2.5	0.9	1.9	5.4	4.7	1.1	13.4	1.8	1.2
1552582_at	16.3	6.5	17.2	23	16.7	4.1	23	19.8	3	7.7	1.7	4.9	20.5	14.9	10.4	18.4	12.3	10.6	5.8	19.7	35.7	31	14	3.6	19.3	1.3	3.3	12.3	11
1552583_s_at	16.6	15.6	4.3	3.9	3.9	15.7	2.2	4.5	4.3	4.6	12.1	2	21.4	6.3	19.1	7.1	2.2	3.2	13.6	8.3	12.9	11.1	8.9	5.5	10.3	24.7	14.6	1.2	3.7
1552584_at	41.9	39.8	24.6	43.1	29.6	25.2	12.3	28.2	34.8	16.4	11.8	17	21.1	2.8	95.3	63.2	20.6	79.5	28.4	112.8	94.6	68.1	29.7	31.5	14.7	41.2	14.7	31.7	18
1552585_s_at	0.9	5.3	18.2	6.2	16.1	14.7	27.9	9.2	9.9	1.5	25.8	5.2	11.2	23.6	2.6	20.5	18.7	10.9	2	17.6	10	41.7	0.6	6.4	19.1	14.5	13.4	8.4	8.6
1552586_at	13.5	18.4	7.1	16.7	25.8	18	9.2	9	5.6	15.6	12.4	4.5	33.8	18.2	27.3	26.8	15	15.2	6.1	1.4	12	16.6	15.6	3.5	19.5	25.1	12.8	26.3	7.3
1552587_at	14.3	34.4	19.2	18.2	21	6.8	28.1	8.1	19.5	4.6	1.7	3.2	1.5	16.9	9.8	12.6	16.5	6.1	10.3	10.7	10.4	18.2	4.7	21.2	7.9	18.6	0.4	13	5.3
1552588_a_at	0.9	20	14.2	13.1	1.3	8.2	0.7	8.9	1	0.8	1.2	0.7	1.1	21.3	2.8	14.3	2.6	1.3	0.8	4.1	5.7	9.4	2.3	1.2	3.3	8.1	1.1	0.5	8.5
1552590_a_at	2.3	4.8	3.5	7.9	0.8	10.9	0.7	10.7	2.7	2.1	1.8	0.3	2.7	2	3.7	4	1	9.2	0.3	0.5	0.9	2.7	0.5	4.6	0.9	8.7	1.1	3.2	6.7
1552592_at	23.6	3.9	0.5	3.3	2.3	8.3	10.7	2.2	6	6.9	9.4	1	10.1	1	1.2	8.4	10.2	0.8	0.4	1.4	15.8	0.3	0.8	5.7	0.7	8.4	2.2	10.8	1.4
1552594_at	48.9	4.8	7.1	3.5	2.4	2.9	20.7	1.6	44.1	9.5	13.1	12.5	7.9	4.2	21.5	5.8	2.1	4.9	16.1	9.7	98.5	17.3	4.1	21.1	2.4	5.3	15.2	56.3	4.2
1552596_at	28.2	7	20.6	33.4	22.6	5.3	6.7	5.7	3.7	15.6	11.3	5.7	44.8	8.4	23.1	12.1	49	29.9	8.3	6	4.5	18.8	11	21.4	6.9	32.1	6.1	15.3	3.9
1552598_at	37.7	37.6	27.2	37.2	20.9	28	28.8	18.2	2.2	1.1	8.2	14.2	8.8	28.1	24.1	18.9	10.3	1.4	2.8	1.4	6.1	2	26.5	3.6	4.9	17.6	20.7	4.1	2.4
1552599_at	14.4	14.2	12.4	11.4	18	18.7	13.9	7.9	8.2	4.3	1.1	9	17.2	9.6	22.6	8.7	11	1.4	1.4	13.1	5.7	13	8.7	2.7	14	0.5	16.7	22.3	7.3
1552602_at	22.6	40.4	19.7	70.6	12.5	42	35.9	35.5	28	13.1	12.4	3	18.2	36.8	19.2	34.1	35.6	14.1	4.6	24	23.6	18	10.9	4.5	4.7	11.8	11.3	20.8	21.2
1552604_at	4.7	13.9	1.7	1.2	1.9	5.3	1.5	0.9	1.2	10.9	10.1	1.7	3.4	13.9	1.2	0.8	3.8	0.6	4.8	0.4	6.1	25.2	1	5.8	4.3	11.8	8.2	0.8	1.6
1552605_s_at	25.9	7.1	7.2	19.2	15	11.1	20.2	8.4	6	1.4	6.1	16.4	17	15.1	8.7	22.4	18.8	10.4	9.5	5.2	0.5	13.9	7.9	11.3	3	28.2	8.9	16.5	0.5
1552607_at	23.3	19.2	36.9	11.2	1.7	16.3	37.1	13.7	19	10.1	12.6	23.9	18.1	18.5	4	30.4	12.2	5.3	10.5	18.3	12.3	8.6	4.6	1.2	21.3	15.4	48.2	16.8	3.5
1552608_at	18.2	2.4	28.5	1.4	4.7	3.6	1.1	2.1	0.6	1.8	0.7	1.8	31.2	9.9	3.7	8.6	20	2.2	1.3	1.8	1.2	2.6	12.6	1.9	1.2	4	9.7	2.4	2.6
1552609_s_at	2.5	1.7	6.6	11.6	2.9	10.1	6.1	3.7	5.9	5.1	10.6	7.2	9.4	1.2	20.9	3	12	7.5	9	1.9	13.8	2.8	19.1	1.7	12	13.2	18.6	15.7	4.5
1552610_a_at	15.8	47.5	28.8	238.7	89	310.7	38.4	40.8	35.6	97.3	147.4	201.3	182.4	169.7	69.5	171.2	96.6	343	528.1	61.5	17.7	47.4	385.9	334.3	391.9	75	203.6	234.2	325.1
1552611_a_at	40.4	20.6	15.2	28.8	40	94	22.3	18.8	24.3	23.5	31.6	50.3	48	24.1	35.2	47.9	12.6	57.9	81.6	28	27.1	32.6	48.8	57.3	98.8	7.9	34.7	47	69.4
1552612_at	66.3	70.7	105.3	141.8	93.4	139	101.5	62.2	48.1	34.2	176.5	125.9	77.9	99.5	49.8	118.4	49.9	42.8	54.7	39.9	57.3	52.6	87.1	135.7	261.5	45.2	82.9	83.9	129.3
1552613_s_at	15.8	18.8	52.4	76.4	68.2	96.2	18.8	32.4	50.1	45.6	140.7	54.1	151.4	101.8	59.7	124.2	34	80.6	80.8	58.5	61.6	70.6	119.7	162.1	398.4	55.2	72.8	106.1	130.6
1552615_at	141.6	204.3	114.9	199.8	174.5	142.3	150.7	88.7	70.6	66.6	45.1	11.8	106.8	28.6	146.4	149.6	126.7	62.8	50.4	77.6	137.8	198.6	64.2	51.6	69.1	68.1	69.5	69.1	76.9
1552616_a_at	1.3	2.7	8.9	12.5	3.6	4.3	19.5	3.8	20.1	1.9	11.3	11	3.4	4.2	2.1	2.6	3	14.1	16.3	8.6	2.2	1.1	6.9	7	20.5	8.3	3.9	9.9	15.2
1552617_a_at	95.8	121.3	120	247.4	198.8	290	126.5	193.2	206.9	302.9	236.9	360.7	191.1	277.4	307.5	225.4	274.7	311.3	305.8	386.7	197.2	314.6	403.4	353.9	399.4	485.4	241.5	362.6	495.4
1552618_at	80.8	55.3	80.3	111.5	122.5	223.7	49.3	76.8	73.3	216	128.7	157.1	66.4	111.7	155.3	106.6	147.7	186.6	81.4	118.7	150.4	65.6	107	174.7	252.6	119.9	52	140.1	124
1552619_a_at	60.5	66.9	97.6	316.7	336.7	353.8	54.1	95	98.9	56	544	215.4	594.7	361.3	110.8	368.4	131.7	293.6	237.5	69.4	22.9	152.6	629.8	473.1	743.8	98.2	355.6	734.9	1295.9
1552620_at	121	101.3	125.2	103.7	87	121.6	119.4	73.8	32	33.7	26	43.7	85.6	48.6	290.7	95.4	128.6	54	36.4	24.8	50.8	76.5	23.4	47.1	44.2	32.2	39	49.9	9
1552621_at	62.5	68.8	243.7	338.6	191.2	225.6	365.6	289.8	175.8	486	312.8	366.5	643.8	221.3	78.5	263.8	338.4	115.7	155.1	172.4	36.3	128.8	237.9	319.7	346.6	34	222.2	341	266.8
1552622_s_at	18.1	31.1	104.5	165.1	56	108.8	174.8	171.4	109	289.7	162.9	162.4	352.8	134.4	29.4	137.4	190.2	46.5	69.4	71	7.2	55	179.9	163.3	173.4	21.6	164.9	199.9	132.5
1552623_at	4	1.5	4.2	14.9	31.9	1.4	6.3	2.9	1.2	8.8	14.2	10.3	10.2	3.2	17.7	18.8	17	17.3	0.5	2.1	4.5	13.6	13.8	6.1	12.9	8.7	44	13.9	19.9
1552625_a_at	41.7	39.3	17.4	48.1	87	35.1	26.7	35.6	38.3	49.7	106.5	66.7	118.8	210.2	129.1	59.2	63.4	71.3	134.2	41.5	43.9	68.6	68.9	135.8	144.8	90.5	90.5	166.1	179.4
1552626_a_at	72.2	48.3	53	57.1	130	107.8	62.3	122.5	24.1	12	26	66.5	80.3	23.5	57.7	48.4	61.4	31.5	28.3	62.9	70.5	66.7	68.8	29.4	23.9	166	38.6	91.7	40.7
1552627_a_at	10.1	21.9	14.4	130.4	70.4	134.4	24.7	34	25.9	48.9	153.9	112.3	127.6	283.7	73.7	27	45.7	49.6	79.3	24.6	9.3	6.5	93	98	209.7	55.8	63	261.8	115.2
1552628_a_at	106.1	95.6	171.4	223.7	283.8	184.2	178.8	170.2	144.9	273.4	194.5	188.7	262.1	253.9	279.9	336.9	263.3	249.1	327.2	227.3	256.2	291.3	413.8	227.1	239.3	571.2	362	368.7	265.9
1552629_a_at	3	2.2	1.2	4.6	3.6	1.3	3.1	6.6	1.4	1.5	0.9	3.6	8.5	2.2	1.5	9.6	4.9	0.4	1.1	1	1.1	2.5	0.9	5.2	1.8	2	3.2	3.1	1.5
1552630_a_at	3.3	1.7	4	3.2	7	14.8	3.3	1.5	8.8	29	2	15.5	2.6	4.5	4.1	1.8	3.9	11.5	4.1	1.1	0.8	3.6	5.6	2.8	15.6	2.5	4.4	18.2	4.2
1552631_a_at	15	23.5	33.5	25.7	14.6	17.5	40	36.6	22.3	32.3	7.1	15.7	23	25.1	26.7	19.3	26.6	23.7	0.9	9.1	38.2	25.1	20.4	18	20	1.9	22	11.7	36.7
1552632_a_at	35.3	23.8	14.8	17.9	3.1	24.1	20	9.4	13.9	14.6	30	30.6	4.9	11.8	10	21.3	5	12.7	10.3	6.7	14.8	26.5	13.8	12.2	8.8	14.6	7.1	7.4	4.6
1552633_at	51.8	39.9	59.6	33.9	35.3	27.4	36.7	36.9	33.1	37.5	47.5	41.2	36.4	50.1	71.9	66.9	58.2	47.9	68.9	79.8	53.7	85.7	61.6	83.2	57	51.2	34.9	50.6	55
1552634_a_at	63.3	35.6	40.2	53.5	58.5	28.4	25.7	33.7	41.7	17.4	44.4	39.8	51.8	46.2	94.5	102	63.4	57.4	48.2	97.9	73.8	97.4	99.1	77.6	114.6	82	34.8	66.3	117.2
1552637_at	1.3	2.1	4.3	20.3	15.3	7	1.6	12.8	1.1	7.4	6	10.9	0.8	2	12.4	2.1	16.1	2	4.4	0.7	3.7	15.4	0.5	16.6	9.3	1.3	0.8	21.7	7
1552639_at	18.2	26.4	21.4	3.6	31.7	15.5	16.4	3.8	8.4	11.4	16.1	2.1	16.7	2.6	22.3	5.4	18.8	28	10.6	19.1	8.3	64.8	1.6	15.3	1.4	20.9	4.8	20.4	4
1552641_s_at	3.2	5	5	7.1	31.8	49.9	99.6	59.6	100.6	56.3	73.6	66.4	11.1	48.1	6.2	4.9	87.8	47.3	38.6	20.2	2.8	16.4	44.6	77.4	62.7	55.8	79.8	82.9	121
1552643_at	55	97.6	27	86.6	104.2	16.9	42.7	70.4	11.8	81.6	83.6	12.5	47	54.7	22.1	45.9	44.5	38.9	207.9	36.3	49.2	31.6	109.4	70.2	117.8	54	41.9	61	195.9
1552644_a_at	23.8	7.6	31.1	22.5	27.9	29.7	20.2	14.2	16.8	35	14.5	22.8	19	53.6	56.3	28.4	20.5	47	41.6	37	31.3	38	27.2	26.7	55.1	24.3	38.5	50.2	27.8
1552646_at	52.3	56.1	45.5	11.8	77.8	64.7	52.4	52.5	32.9	30.9	45	65.5	103.3	49.4	39.5	59.8	31.4	30.5	24.7	21.2	40	74.9	36.1	23.7	51.8	31.1	65.1	44.6	40.6
1552648_a_at	14.3	30.4	15.7	19	12.5	25.9	10.6	17.2	11.1	26.1	8.6	16.3	40.3	26.1	53.2	19.7	43.8	39.6	13	20.9	3.8	19.8	22.7	22.1	17.6	38.9	17.5	18.1	25.4
1552649_a_at	6.2	11.1	1.1	14.7	12.9	10.4	16.3	3.8	0.5	8.2	1.5	11.4	22.9	11	29.6	8.8	4.2	6.4	6.9	0.5	6.5	15.6	10	8.5	17.9	2.5	10.1	13	12.2
1552651_a_at	10.8	11.9	14.5	10.5	11.9	40.6	9.6	42.6	3.8	12.5	20	15.8	9.4	42.6	69.4	6	11.7	23.2	37.7	17.3	37.1	7.3	42	22.9	32.9	18	25.9	12	19.6
1552652_at	89.1	65.3	49	75.2	36.1	55.5	67.3	61.6	61.7	45.2	58.2	46	90.8	62.4	59.1	61	86.9	18.8	31.4	42	69.3	56.8	32.1	22	34.5	27.5	36.2	36.9	51.1
1552656_s_at	28.9	15.1	28	55.5	32.3	52.1	16.2	32.3	53.5	31.8	48.4	31	23	52.5	58.4	44.9	26.8	20.3	25.1	24.6	15.7	17.4	39.7	39.7	82.6	23.2	52.7	59.1	70
1552657_a_at	2.4	4.7	11.4	6.6	19	25.2	6.6	29.5	6.8	14.3	1.6	14.5	11.9	3.8	25.5	19.5	30	1.3	19.5	5.2	10.6	18.3	10.1	8.4	13.2	3.2	11.6	7.2	6
1552658_a_at	11.6	18.1	7.1	28.5	15.3	46	10.4	27.3	10.3	5.8	11.3	9.7	22	18	14.7	38	5.2	29.7	8.3	19.5	1	14.4	34.1	140.8	23.7	2.2	62.6	11.9	25.4
1552660_a_at	44	25.1	27.9	78.7	94.2	131	32.1	62.4	31.5	156.3	93.3	130.4	235.5	284.2	69	58.2	60.6	132	86.3	36.8	38	37.4	87.5	240.8	481.2	97.5	80	199.2	150.4
1552661_at	5.7	4.1	9.4	0.1	0.3	1.7	2.5	12.1	0.2	4.8	0.4	0.2	0.4	8.7	1.5	12.7	5.1	0.1	13	1.8	3.1	10.3	5.5	0.4	0.2	0.8	0.7	0.1	2.5
1552662_a_at	3.3	3.2	5.2	3.7	3.7	3.4	2	6.2	1.5	1.3	12.2	0.5	28.1	0.9	2.3	12.4	7.3	8.3	8.7	5.8	6.8	6.1	10.8	1.6	1	1.8	6.5	1.3	19.2
1552663_a_at	69.4	68.9	48.3	56.3	34.7	70.9	51.8	49.6	14.6	38.9	14.4	26.8	72.3	53.6	92.6	38.2	44.6	33.8	27.7	36.3	11	25.6	33.5	39.8	35.3	14.8	30.7	31	9.2
1552664_at	106.6	66	120	70.1	104.1	98.7	141.9	109.1	76	54.2	30.8	137.6	109.5	61.4	33.6	85.8	56.8	52.8	39.5	41.7	71.1	91.2	58.9	63.5	77	57.1	59.3	33.6	24.7
1552665_at	25.1	37.6	41.4	27.2	20.8	33.1	31.9	46.6	31.1	16.6	19.8	21.3	31.1	42.2	21.5	6.6	13.2	23.6	27	23.8	43.8	19.2	17.9	23.8	32.4	7.2	33.7	30.6	5.5
1552666_a_at	17.4	1.7	1.3	19.5	0.9	34.9	23.5	1.1	4.3	3.7	24.8	14.6	25.8	11.6	0.7	2.4	8	1	4.6	0.7	5.9	1.7	95.9	3.7	1.2	2.1	2.4	13.4	4.5
1552667_a_at	4.2	16.5	3.9	8.1	5.4	69.3	6.1	36.2	17.2	15.1	11.7	18.3	26.1	3.4	16.7	1.9	15.6	4.1	1.9	27.1	18.9	2.4	8.1	2.9	1.1	8.8	1.4	10.4	5.7
1552669_at	28.3	14.4	2.2	16.1	13.1	18.3	3.1	3.7	1.5	9.5	8.3	3.6	24.5	5.4	7.1	4	16.2	10.3	14.6	2.1	6.7	2.9	8.6	9.8	19.6	14.9	3.1	15.1	6.1
1552670_a_at	13.6	21	10	51.3	30.8	112.2	32.5	22	13.1	297.5	43.9	28.5	79.5	90.8	23.4	60	23.2	30.9	67.4	10.7	10.5	16.3	22.5	25.3	26.2	144.5	161.2	86.8	18.2
1552671_a_at	3.7	1.1	0.9	3.3	3.2	3	3.2	0.9	2.1	1.4	4.7	2.6	11.4	2.3	4.1	2.4	11.6	2.7	1	0.4	2.1	13.6	20.7	7.8	7.4	8.7	0.7	7.6	2.3
1552672_a_at	5.1	2.2	4	1.7	4.5	3	1.1	3.5	1.5	13.5	2.4	1.5	4.2	1.5	13.4	2.2	5.5	2.8	5.3	0.8	1.3	23.5	2	1.9	4	2.2	10.9	2.3	1.9
1552673_at	14	1.9	1.2	15.7	11.2	7.8	5.4	5.7	5.5	4.7	4.9	6.7	2.5	17.4	9.2	4.2	1.2	5.8	2.5	5.2	0.3	2	1.2	0.5	3.1	167	2.9	8.1	8.8
1552674_at	1.9	14	10.2	10.6	14.1	6.7	15.8	8.6	7.7	2.6	7.7	9.1	25.8	30.3	5.4	6	2.1	8.2	1	13	2.3	12.9	2.9	9.5	9.7	2.7	1	11.2	4.5
1552675_at	5.8	4.8	0.9	22	10.2	9.2	0.7	0.3	6.3	5.5	9.8	0.3	9.3	12.8	9.1	1	1.6	0.3	1.2	9.7	8.1	12.8	0.8	0.8	7.7	10.3	0.3	13.6	1.3
1552676_at	47	56.4	43.3	39.7	16.1	35.9	83.7	26.2	10	4	20.4	14.4	51.9	5.7	45.3	34.6	35	19	18.2	21.6	15.1	32.2	20.7	32	36.5	22.2	4.1	41.2	30.6
1552677_a_at	4.2	6.8	21.2	21.1	19.1	54.8	21.1	5.6	27.8	35	36.4	35.5	33.2	38	3.6	6.7	26.2	15.2	35.3	7.7	14.1	4.8	32.2	36.8	30.4	16.7	18.7	3	21
1552678_a_at	32.8	15	30.1	75.5	76.8	106.6	43.2	58.5	36.6	51.5	52.4	47.7	61.6	60.3	71.7	47.1	136.4	46.4	127.9	43.5	38.8	91.4	38.3	87.6	63.4	22.1	68.5	102.2	57.4
1552680_a_at	34.1	19.4	40.3	52.7	51.8	26.2	39.6	26.3	41.2	46.2	43.8	47.2	49.4	39.6	11.4	64	43.7	18.6	3.2	35.1	22.9	63.9	44.2	68.1	47.3	33.8	37.4	83.8	50.1
1552682_a_at	10.3	5.2	24.5	31.9	54	15.5	14.2	6.9	19.3	27.7	23.7	31.8	34.1	37.7	26.5	15.4	23.9	14.9	14.5	19.6	35.9	35.5	18.6	28	38.1	14.7	5.6	61.4	19.7
1552684_a_at	6.8	2.4	12.4	20.8	37.8	26.8	1.5	13.7	15.5	16.3	13.3	33.8	22.5	33.5	17.3	37.8	20.5	26.5	28.1	4.8	17.2	14.3	28.6	22.4	22.4	31.1	26.2	15.3	22.7
1552685_a_at	17.1	22.8	30.3	36.1	24.7	88.4	25.2	38.7	17.5	6.7	45.5	7	25.2	145.6	159.9	35.2	41.4	15.1	13.6	20.7	14.9	32.9	38.3	14.3	93.1	31.4	111.8	196.8	46.5
1552686_at	2.6	2.2	3.9	4	8.4	24	11	13.5	1.4	2	2.6	12.9	14.8	3	3	26.3	8.6	10.1	0.6	0.6	15.4	18.2	1.2	1.8	13.3	2.6	4.2	1.7	2.8
1552687_a_at	6	29.8	18.9	3.1	17.2	13.6	3.9	27.5	1.9	2.4	1.7	18.5	32.2	3.2	2.9	10.7	15.7	10.4	11.9	1.8	1.1	13.2	2.4	1.3	5.9	4.7	3.9	20.2	10.3
1552689_at	4.2	10	45.4	5.4	7.4	76.3	6.3	23.7	49.1	39.5	3.8	20.2	5.7	4.6	7.2	5.2	26.2	4.1	24.6	4.5	3.1	3.8	2.3	2.7	5.5	5.6	2	4.3	3.7
1552690_a_at	4.8	30.5	14.6	41.1	32.6	20.3	30.5	22.8	6.4	9.8	21.2	13.6	29.7	18.9	23.3	32.1	14	9.8	6.2	0.9	20.7	26.6	11.5	8.8	8.2	20.4	16.8	19	21.6
1552691_at	11.2	0.3	10.1	0.9	6.2	4.8	0.5	14.3	8.3	7.1	4.4	42.9	3.9	11.9	68.8	27.2	2.7	23.4	58.1	6.7	4.4	7.1	19.4	7.9	17.3	76.8	10.3	24.4	24
1552693_at	7.3	0.9	1	1	7.4	0.9	6.8	3.7	0.3	0.2	11.3	0.4	1.8	1.6	1.8	10.4	15.6	0.7	0.8	0.2	3.8	11.7	5.8	0.6	3.1	5.6	0.4	9.7	10.5
1552694_at	0.3	6.2	0.6	0.8	8	12.7	0.3	10.9	13.8	0.8	9.5	8.4	32.2	32.6	1.2	0.5	1.2	0.9	1.2	11.3	9.6	1.6	32.3	14	22.6	9.5	17.2	22.4	7.8
1552695_a_at	1.9	39.9	22	12.2	29	44	2.1	60	61.9	6.9	28.8	28.6	66.9	68.3	22.5	20.6	12.4	10.2	0.6	42.1	15.6	31.1	59.3	27.8	37.7	20.6	30.4	44.3	27.2
1552696_at	5.7	15.8	8.5	13.1	30.5	17.8	0.7	10.5	13.3	31.7	17.8	18.4	15.7	30	45.3	27.8	11.3	25.8	16.4	9.6	12.8	28.7	16.9	19	29.6	13.4	13.2	7.8	13.3
1552698_at	29.2	7.4	46.1	41.8	9.1	38.5	85.1	67.8	35.1	37.9	123.3	73.9	56.8	17.3	18.5	15.7	22.6	1.6	25.4	11	11.7	43.6	16.5	39.4	15	22.5	2.6	3.3	3.5
1552701_a_at	86.1	104.9	62.1	218.8	114.1	3	124.3	100	130.9	86.5	67.6	48.1	108.1	215.9	425	281.5	128.7	352.9	393.8	559.3	994.9	483.1	522.7	222.4	307.4	365.3	134.7	386.5	392.2
1552703_s_at	94.1	62.9	103.9	232.8	108.3	18.4	78.7	88.8	149.8	59.9	140.7	66.3	102.1	245.6	712.8	326.9	108.3	369.2	362.6	391.9	501.1	220.8	586.7	273.9	436.1	269.9	156.3	352.8	517.6
1552705_at	33.7	19.4	64.1	28.7	23.2	9.3	55.6	66.5	25	18	9.2	10.9	12.2	8.1	16.1	30.5	37	13	53.7	35.2	18	15	13.1	11.5	5.6	7.5	11.2	18.5	5.8
1552708_a_at	18.7	5.7	13.4	16.1	12.9	5.4	1.2	19.5	12.6	5.6	17.9	5.6	12.8	13.7	0.7	12.2	8.5	9.8	15.7	1	14.6	0.9	13.7	11.3	16.3	12.4	1.5	10	8.7
1552711_a_at	141.3	68.3	109.8	41.1	74.7	64.1	82.1	52.2	61.6	35.2	38.6	163.6	78.3	53.2	34.2	53.4	33	43.1	87.6	99.9	127.4	92.1	36.7	21.7	81.9	12.1	60.4	36.1	36.8
1552712_a_at	51.4	21.1	49.8	35.9	19.8	77	63.8	8.5	22.7	43.8	29.4	83.5	5.7	33.4	27.5	24.4	25.4	6.2	17.7	8.8	40.6	8.2	13	23	13.3	19.3	34.8	14.1	6
1552713_a_at	37.1	22.3	20.5	27.8	17.5	26.7	10.8	16.8	1.3	13.4	27.8	15.9	28.4	27	21.3	18.3	17.7	1.7	8.2	16.1	9.9	27.6	5.1	20	12.2	19.9	31.5	11.8	15.3
1552714_at	8.5	14.2	1.2	2.6	12.4	9.5	1.9	15.6	1	0.5	1.8	1.6	12.3	17.6	0.5	9.8	1.7	4.7	6.1	3.8	7.7	1.5	1.4	10.3	11.4	5.5	4	2.5	3.2
1552715_a_at	8.4	18.8	3.4	5.6	6.7	1.9	10.9	1.2	3.8	0.8	16.7	2.5	13.7	15.5	6.5	1.5	5.9	7.2	3.7	5.5	8.9	12.1	18.6	5.2	7.2	8	1.8	10.8	12.6
1552716_at	23.3	23.1	9.7	14.1	2	36.8	6.7	19	36.3	102.7	104	38.8	1.5	90.3	21.8	133	58	55.4	19.5	51.9	65	45.4	92	43.2	194.3	4.3	75.3	379.3	117.4
1552717_s_at	14	15.2	23.1	78.8	40.5	206	7.6	18.5	15.9	14.4	93.5	136.8	73.7	90.5	13.7	36.6	39.7	42.8	33.2	11.8	4	2.6	132	184.8	132.5	2.1	81.5	76.4	94.6
1552718_at	47	41.3	21	42.6	20.6	35.8	34.5	17.6	19.6	19	8.2	30.6	30	12.2	30.3	28.3	11.7	20.4	19.7	21.7	5.3	35.1	6.1	20.4	25.6	28.9	12.2	27.7	22.6
1552719_at	40.2	17.2	29.7	76.4	41.5	16.8	82.8	41.1	40.8	26.1	25.1	21.6	7.2	44.1	4.1	51.8	46.8	16.4	23	28.9	23.7	54.6	30.5	32.7	11.4	13.1	32.4	40.1	37.4
1552721_a_at	10.9	1.6	8	14.3	1.7	2.1	9.9	3.5	9.6	4.6	1.4	1.5	16.8	2.3	10	2.2	8.4	56.9	47.4	0.8	7.5	20.7	18.2	1.3	1.7	0.6	17.2	12.2	3.7
1552722_at	6.9	5.4	3.4	8.6	9	10.8	5.2	1.6	0.1	4.5	3.8	7.8	6.1	13.3	2.6	2.1	18.9	3.8	3.4	5.4	0.6	5.7	0.6	3.6	0.9	0.6	4.2	5.6	9.7
1552724_at	58.9	49.7	19.6	22.9	31.2	27.4	87.1	16.2	20.2	29.6	22.6	19.2	36.3	13.6	17.2	42	16.3	14.9	32.6	34.8	28.5	28.5	10.1	31.3	19.8	20.2	32.3	39.4	49.5
1552725_s_at	1.8	13.4	4	18.5	24.6	0.9	10.1	22.9	16.2	11.2	18	9.7	14.7	16.4	26.2	8.1	20.1	20.5	7.6	10.2	0.6	31.5	19.3	27.2	15.7	5.8	11.7	6.6	5.4
1552726_at	17.9	10.1	7.9	7.4	38.2	22.5	10.8	2.6	6	12.3	1.9	3.1	12.1	9.5	7.4	14	6.7	51.2	13.9	13.2	2.5	30.2	13.8	14.8	25.1	2.8	8.2	37.7	10.4
1552727_s_at	47.1	47.5	29.2	11.1	96.6	31.5	49.6	21.8	3.2	25.2	11.7	18.1	14.2	4.6	18.7	48.4	28.4	59.7	52.4	42.7	26	62.1	26.2	1.9	33.6	2.8	11.6	39.2	25.4
1552729_at	15.2	30.1	30	46.6	44.2	25.3	28.7	52.2	18.3	38	40.6	49.3	53.7	24	44	67.1	9.9	14.8	34.5	24.2	24	73.1	21	48	33.9	23.1	20.6	34.8	38.2
1552730_at	21.3	6.1	7.8	16.3	1.9	13.1	18.1	13.5	1.8	7.9	2.3	2.3	1.7	2.3	20.8	23.4	8.8	5	3	11.3	6.9	5.5	20	3.5	3.2	11.1	11.6	5.3	5.7
1552731_at	2.4	6	11.3	0.8	0.9	0.9	1.2	0.8	0.7	0.3	1	6.6	0.9	0.5	0.4	2.7	7	5.4	0.4	0.3	0.6	7.8	7.9	0.6	1.7	0.7	0.5	1.5	3.3
1552732_at	19.6	6.8	12.3	12.9	17.6	1.6	7.1	8.3	0.4	4.2	9.1	4.5	6.7	1.3	10.3	7.7	4.7	0.6	2.8	4.8	2.1	11.6	7.1	0.6	8.9	4.3	11.1	12.4	0.7
1552733_at	52.8	211.2	93.6	108.2	102.3	54.3	198.4	62.5	90.6	106.5	50.3	190.8	115.2	104.8	19.5	64.3	61.7	50.8	99.9	71.5	88	47	49.6	60.2	29.1	36.1	80.9	44.6	43.6
1552734_at	1.8	14.5	5.6	28	34.6	11	10.7	18.8	15.5	26.2	14.3	16.7	65.7	24.8	2.3	16.2	22.9	5.8	7.5	17.6	10.4	15.3	26.8	33.6	59.8	31.7	31.8	12	12.1
1552735_at	40.9	853.8	22.8	761.9	1285.3	32.1	448.4	65.2	89.2	41.1	62.2	152.9	49.4	119.8	58.2	66.1	39.7	97.6	936.6	38.6	48.6	51.7	18.8	155.2	34.8	53.7	56	26.9	84
1552736_a_at	20.2	12.6	12.3	3.5	27.1	13.7	15.2	51.9	13.4	28	41.7	9.1	41.9	10.9	12.6	24.5	16.2	22.1	3.6	8.8	4.7	24.2	4.3	10.1	13.1	5.2	43	13.7	1.5
1552737_s_at	6.8	3.2	2.9	2.8	8.7	9.9	18.2	0.7	1.4	10.9	2.2	18.9	2.1	11.4	20.8	1.1	2.8	22.2	23.2	1.3	1	1.2	5.3	9	13.9	2.4	11	14.7	1.2
1552738_a_at	36.5	61.5	52.5	20.1	57.5	14	35.4	67.5	51.4	95.3	34.8	33.5	18	42.5	24.1	45.1	81.4	44	47.2	42.7	43.6	67.1	28.7	22.7	46.6	17.6	27.7	32.9	27.7
1552739_s_at	31.6	66.3	55.4	101.2	62	74.8	82.8	53.4	72	61.2	82.2	64.6	46	86	32.4	74.6	60	70.3	57.4	35	42	36.4	46.5	43	57.8	53.5	75.3	39.6	64.6
1552740_at	7.9	27.6	28.6	39.4	47	21.5	31.3	27.7	10.6	19.8	15.5	19.5	4	18.8	0.6	16.2	10.9	13.4	22.9	1.3	1.6	4.8	8.3	14.6	13.9	28.6	10.1	13.3	24.2
1552742_at	109	321.6	112.9	116.5	64.2	28.9	29.9	97.8	66.2	37.6	198.1	76.6	80.9	102.2	1.9	70.2	150.2	39.4	56.2	13.6	13.4	12.3	114.4	175.3	34.2	17.6	12	89.4	7.4
1552743_at	8.3	12.8	5.4	8.1	3.7	37.2	8.8	2.7	1.5	8.2	3.1	2.2	25.8	2.9	3.9	3	8	7.2	3.7	2.7	8	4.9	2.9	5.5	9.8	3.7	0.9	4	2.8
1552745_at	11.2	5.3	14.7	64.2	24.6	18.1	24.5	22.9	5.6	9.5	82.3	23.3	14.1	24.1	18	8	25.4	21.9	48.4	15.2	7.7	18.1	9.4	106.6	30	0.6	4.3	15.3	29.8
1552747_a_at	16.7	1.2	10	17.6	17.5	6.4	6.5	1	4.1	1.9	9.8	0.4	9.9	13.6	9.5	13.5	8.7	2.4	7.2	8.7	1.2	16.2	8.3	7.3	5.8	1.3	5.4	11.5	8
1552749_a_at	10.6	20.3	8	12.8	14.9	6.6	48.4	7.6	27.5	20.9	13.6	5.8	73.2	6.9	10.5	44.1	13.4	20.2	23.8	4.9	6.7	10.8	5.3	28.2	11	3.7	4.3	5.5	16.7
1552750_at	1.5	1.2	1	1.9	12.3	2.7	1	1	0.5	0.5	0.3	0.6	0.8	1.6	8.1	3.7	10.9	0.7	3	1.3	1.8	2.1	2.4	5.4	4	17.7	0.8	16.4	1.5
1552751_a_at	17.1	11.7	14.2	26.4	22.7	26.4	28.9	19.5	19.1	4.6	13.5	4.8	6.4	25.6	26.5	25	12.8	1.6	3.3	7.3	20	8.8	22.2	12.4	5	14.4	16.3	23.5	7.4
1552752_a_at	27.8	56.3	33.9	25.3	38.1	75.7	24.5	36.9	38.9	11.4	47.4	9.1	44.5	57.1	17	24.8	26.2	11.2	10.5	1.8	21.2	20	19.8	31.3	15.6	27.7	11.1	19.7	10.4
1552754_a_at	76.9	236.6	54.7	19.1	73.2	107.9	27.9	40.4	76	25.1	79.6	20.2	39.7	74.9	4.3	12.2	7.4	5	5.8	8.3	16	18.4	46.8	42.7	5.6	7.3	6.9	5.8	0.9
1552755_at	4.3	1.8	0.6	4.1	2.5	1.6	16.8	41.4	22.8	34.8	25	5.1	44.7	4.6	3.4	9.7	3.2	4	8.6	18.9	19.6	95.4	1.7	2.6	3.5	1	1.6	2	9.6
1552757_s_at	17.7	1.4	9.1	1.5	2.4	1.2	1.5	7.3	0.9	16.3	1.6	4.4	14.7	1.6	7.8	1.6	0.8	0.9	1.4	8.6	22.8	20.4	3.6	0.7	0.7	1	1.7	0.9	2.7
1552758_at	3.8	1.6	17.1	5.5	3.7	17.1	12.3	0.8	6.1	10.3	1	0.9	11.2	1.7	2.5	9.2	1.1	8.5	1	11.7	3.4	11.4	0.7	10.8	15.3	0.8	16.3	3.7	3.6
1552760_at	1.3	12.8	25.3	0.7	16.7	14.5	2	6.2	1.5	0.6	8.7	12.6	20.9	2.8	0.8	25.5	4.5	3.7	0.3	4	0.3	21	7.5	8.2	1.4	1.8	0.6	20.1	1
1552761_at	42	55.2	39	40.5	30.1	35.8	5.3	19.7	39.5	8.6	3.6	21.4	7.7	9.5	26.7	19.3	29.8	27.2	43.1	34.8	21.5	28.1	12.5	36.2	24.2	31.9	19.8	18.4	12.9
1552763_at	9.3	12.6	0.4	13.2	6.6	5.4	11.3	11.7	4.3	4.6	6.3	10.7	3.5	0.8	0.6	22.9	4.2	1.6	10.8	9.1	9	1.2	5.9	20.7	0.3	1	9.2	0.5	17.9
1552765_x_at	32.8	19.6	10.8	42.4	16.1	12.9	26.5	29.1	19.1	2.9	26.7	14.5	18.6	16	3.9	4.2	20.3	1.5	32.3	11.7	9.8	6.5	24.5	29.1	15.3	18.7	15.8	25.6	6.1
1552766_at	3.8	0.3	3.7	9.4	11.4	27.3	1.7	6.4	45.9	11.4	27	10.6	26.9	107.5	6.6	14.1	30.2	17.5	2.3	1.7	8.2	1.1	6.6	9.5	47.2	80.6	151.3	30.3	16.9
1552767_a_at	176.4	20.3	0.6	9.8	16.4	123.2	32.6	27.5	1049.6	230.3	156.6	49.6	156.4	815	22.9	91.2	372.5	135.3	34.9	213	922.3	144.7	97.2	41.2	210.4	1258.9	1654.5	215.3	118.7
1552768_at	9.1	5.2	7.5	7.8	6.7	7.5	10.2	6.1	2.6	4.4	2.1	4.9	3.9	5.9	4.4	4	4.5	1.9	3.2	2.5	2.4	5.2	1.6	1.3	1.6	5.7	1.8	9.3	2
1552769_at	24.5	19.8	33.5	30.5	34.5	13.7	31.9	26.9	15.5	18.4	35.2	37	20.9	41.8	15.2	40.9	43.7	14.4	29.7	4.8	16	32.9	17.3	29	19.9	21.9	35.4	29.2	21.1
1552770_s_at	39.1	26.9	24.9	18	29	26.5	44.1	15.4	0.9	14.7	27.1	39.1	26	9.8	1.6	47.1	49.1	23	27.8	4.8	25.6	25.3	18.6	25.1	18.5	19.2	19.4	19.8	21
1552771_a_at	2.8	1.3	5	0.9	0.4	0.3	0.7	1.2	0.4	2.8	5.5	0.4	7.9	0.6	0.3	1.6	1.4	3.2	0.9	2.9	1.7	11.8	3.8	3.6	1.1	0.9	1.8	1	4
1552772_at	2.6	4.6	3.2	2.6	12.3	4.1	2.9	13.6	9.6	13.7	12.9	10.6	29.6	16	12.9	19.9	7.4	11.5	2.2	8.6	14.9	9.6	10.5	2.4	7.8	22	16.9	20.1	16.1
1552773_at	14.9	14.7	10.7	50.6	25.1	22.1	6.6	23.8	7.5	8.3	10	7.1	20.2	6.4	13	18.1	15.6	10	23.7	5.7	7.3	8.5	16.8	12.2	20.3	41.5	13.2	21.5	18.9
1552774_a_at	42.5	10	2.1	18.5	37.6	21.2	24.6	37.1	25.3	14.1	251	67	63.1	49.9	12.4	11	2.4	13.2	62.8	23.4	4.6	15.2	17.9	63.2	94.1	2.2	32.4	1.9	41
1552775_at	3.5	5.3	4.9	11.8	21.7	13.3	10	3.3	1.4	11.4	2.1	13.2	18.4	7.4	3.6	6.2	1.8	6.2	5.7	7.1	2.2	15.1	8.1	2.3	2.5	3.8	8.9	5.3	3.1
1552777_a_at	23	2.1	3.8	12	13.5	22.1	1.4	8.7	4.8	2	10.3	0.9	30.6	14.1	7.5	18.5	1.4	1.7	1.2	2	1.4	1.8	8.3	6.7	4.3	2.1	1.4	11.7	21.2
1552779_a_at	26.9	20.5	4.4	26.3	28.4	44.4	8.1	14.5	5.4	5.4	9.3	7.4	10.9	26.9	17.6	12.1	9.5	7.1	44.2	0.4	14.6	25.4	19.1	52.6	11.4	16	26.5	51.7	34.7
1552782_at	16	30.7	15.3	48.3	22.8	56.7	5.9	69.6	7.7	5.6	11.9	13.3	6.9	41.9	18.1	16.1	26.3	1.2	49.1	19.6	9.3	12.2	16.9	88.8	11.7	10.9	68.7	60.8	52.6
1552783_at	0.6	11.1	1.9	13.1	8.3	13.3	7.5	11	8.5	11	1.4	7.9	11.1	12.4	0.4	5.4	10.1	2.8	4.5	7.9	11	8.8	10.8	5.8	6.3	1.1	6.7	7	7.5
1552785_at	12.7	23	50.4	30.7	8.4	30.3	24.3	8.7	26.1	15.8	15.6	8.4	30.8	20	10.2	1.8	2.5	10.5	16.8	19.3	10.5	18.8	11.2	12.3	18	12.4	15.2	3.1	10.3
1552787_at	2	21.9	6	27	14.1	27.8	9	5.9	8.7	10.4	9.1	2.7	14.7	2	15	25.2	12.9	17.3	9.5	3.6	12.4	42.3	12.2	26.1	9.6	17.3	1.2	21	18.9
1552788_a_at	10.2	14.9	15.3	31.1	7.8	13.3	2.4	16.2	9.8	8.7	9.2	0.9	38.9	7.6	26.1	19	27.8	18.3	21.2	20.6	24.6	13.5	19.3	21.2	35.7	4.7	2.5	15.3	27
1552789_at	32.9	38	242.1	30.8	20.3	7.8	50.2	80.9	102.5	68.9	59.2	121.8	39.4	25.1	26	37.5	16.4	48.3	306.1	55.1	223.2	27.6	82.5	61.2	18.1	51.4	42	7.8	43.4
1552790_a_at	289.5	256.2	565.3	154	97.6	44.8	186.7	193.1	304.9	205.4	168.6	343.2	127.1	144.7	85.8	170.8	167.3	215.8	647.5	281.2	540.8	203.7	168.4	153.8	75.9	272.9	226.1	104	120.2
1552791_a_at	8	10.9	0.6	9.8	3.1	3.6	6.5	0.5	3.5	3.4	1.2	2.9	0.9	0.4	6.6	17.3	1.5	8.1	115.1	0.4	4.9	5.1	5.5	1.5	7.4	0.4	0.9	10.2	7.7
1552792_at	7.6	7.9	4.9	41.4	73.3	29.8	15.6	11.5	16.1	5.3	31.6	36.1	34.8	101.9	31.1	10	25.8	3.7	6.9	27.2	13.6	27.5	25.4	27.7	41.6	12.3	14.6	55.5	37.1
1552793_at	6.2	11.3	34.4	6.7	7.3	20.6	3.8	4.6	3	6.6	5.2	25.5	5.8	5.3	10.3	4.9	20.1	2.4	1.1	0.5	2.6	4.3	2.8	8.1	2.9	11.2	28.6	15	15.9
1552794_a_at	32	42.9	46.4	38.9	17.9	25.3	41	24.1	36.5	13.2	13	21.1	18.8	21.1	20.3	11.1	3.1	20.6	28.2	24.9	9.7	18.3	16.8	10.1	12.2	13	11.8	7.6	24.4
1552796_a_at	24.3	24.8	14.6	24.3	21.6	17.1	13.5	14.4	2.3	0.4	12.3	17	104.9	15.8	17.3	2.6	1.2	14.7	24.3	7.9	0.8	9.8	0.7	9.8	19.4	11.7	24.1	14	15.9
1552797_s_at	144.1	153.4	198.6	13.6	30.6	133.9	140.3	72.4	154.5	329.9	137.2	95.6	21.6	146.7	326.2	213.8	155.8	108	40.3	141.2	355.5	285.1	133.7	54.8	30.9	60.5	104.9	42.9	105.9
1552798_a_at	5.5	5.3	2.8	15.8	3.4	2.6	8.7	1.4	11.3	15.5	27.9	1.4	69.1	24.8	6.7	40.1	11.7	60.2	21.7	16.2	35	1.4	46.2	54.9	48.4	6.3	15.4	158.4	59.5
1552799_at	11.4	3.9	3.4	7.1	8.2	7.7	10	7.1	2.3	4	5.5	2.4	18	15	4.7	7.6	9.8	2.1	8.2	5.1	4.1	1	1.8	2.3	4.5	3.6	4.9	3.6	9.7
1552800_at	26.7	47.8	27.1	12.9	13.2	11.2	19.4	15.5	2.2	34	7.2	31.8	24.3	16.8	46.3	7.4	46.2	20	25.5	3.4	4.6	19	11.9	4.1	9.1	20.4	35	27.5	5.5
1552801_at	13.6	13.3	3.6	5.5	14.7	10.5	36.6	2.7	6.7	1	6.7	0.9	6	3.4	1.5	33.7	7.8	1.6	14.1	2.2	8	39.2	23.2	19.4	18.8	15.2	17.7	9.6	9.5
1552803_a_at	143.9	93.1	230	20.1	4.1	18	67.5	60.5	10.9	39.6	19.4	26.8	12.6	28.9	4.7	33.1	32.3	23.9	37.8	86.3	15.4	31.5	21.4	50.2	6	2.7	2.7	17	15.5
1552804_a_at	24.8	19.8	27.3	14.2	15.4	25	37.6	11.2	7.4	7.4	15.8	17.2	29.8	14.1	19.5	25.1	10.8	12.6	20.3	9.4	4.3	3.4	2.4	6.3	6.1	1.5	8.9	11.1	20.9
1552806_a_at	12.7	22.2	6.5	10.6	11.8	6.3	1.9	2.5	7.9	2.3	16	1.1	3.3	11.9	20.7	8.7	14.2	15.3	1.4	7	1.5	13.8	17.9	14.1	10.8	8.6	4.7	12.4	19.9
1552807_a_at	32.3	68.4	24.8	153.3	88.1	14.9	32.7	102.9	81.7	42.4	20.4	20.3	43.9	107.5	65.4	87.4	10.6	139.7	25.5	146.3	157.4	104.1	70.9	52.6	64.2	8.2	44	87.4	70.7
1552808_at	19.3	13	16.6	8.8	22.5	7.2	4.8	9.9	7.2	6.2	1.1	1.7	13	1.2	0.4	5	18.2	2.2	5.6	2.4	5	1.4	6.8	5.6	1.3	3.3	2.3	3.4	3.4
1552809_at	31.7	6.5	21.8	26.2	23.5	2	22.7	10.6	18.2	16.6	7.5	13.7	33.3	26.6	5.9	26	15.5	9.5	4.4	17.7	1.2	32.1	18.7	7	19.3	4.9	14.3	14.8	11.7
1552811_at	13	26.3	32.3	6.2	28.8	7.8	3.1	26.1	34.4	26.2	26.2	10.4	7.7	24.9	4	9.3	4.3	5.2	16.9	5.4	8.2	31.9	4.5	16.9	25.4	5	5	7.7	5.6
1552812_a_at	30.5	28	23.5	104.3	35.5	52.4	10.8	35.1	16.2	11	100.1	47.4	80.7	64.4	7.2	47.3	21.9	49.8	46.4	17.6	12.8	21.3	51	85.6	166.6	29	31.8	64.8	136.9
1552813_at	17.7	5.6	4.4	3.9	4.8	2.5	8.8	2.1	3.2	12.8	1.8	1	8.5	2.6	6	1.8	2.1	3.5	2.5	1	1.5	4.8	2.3	13	2.7	3.2	5.3	0.9	3.1
1552814_a_at	31.7	19.9	15.5	1.1	16.1	32.1	11.7	9.8	19.6	1.7	14.8	1.4	25	7.4	1.3	3.5	11.9	17.6	7.2	5.7	2.2	1.6	1	1.9	15.4	4.3	18.2	13.9	16
1552816_at	16.8	16.4	21.2	14.4	16.4	12.5	10.9	12.8	0.3	4.3	14.1	0.7	21.3	13.4	19.6	25.4	9.4	6.3	11.1	5.9	6.8	24	12.2	8.1	13.4	0.2	16.4	24.6	28.2
1552818_a_at	0.9	1.9	1.5	1.9	3.3	18.3	2	0.8	0.2	0.7	1.4	7.3	0.9	1.2	0.6	1.6	0.8	0.7	6.8	0.9	0.6	1.1	0.4	0.4	0.4	1.3	4.7	0.6	0.4
1552819_at	15.2	29.6	12.7	26.7	34.9	24.6	27.9	9.1	19.2	10	18.2	19.4	33.3	4	7.9	2.9	11.6	12.2	7.7	11.2	9.9	35.1	8.8	12.8	2.3	14	28.8	24.9	10.5
1552822_at	32.3	46.1	31.2	49.3	36.3	16.4	19.7	68	57.9	22.1	8.1	7.8	92.9	39.2	14.7	36.5	22.7	12	28	25.6	19.6	167.5	13.8	26.3	15	5.9	33	17.7	14.4
1552825_at	68.2	59.5	49.2	27	31.9	20.1	86.4	100.4	68.6	33.9	26.4	38.6	44	28.6	13.2	35.9	22.1	14.5	103.8	34.4	21.6	12.7	12.3	22.7	19.8	35.5	17.9	19.4	22
1552826_at	3.1	5.6	3.3	8.9	0.7	4.3	4.7	11.8	2.1	1.1	6.5	0.4	0.2	6.1	4.8	24.8	5.9	10.6	0.4	0.1	1.6	0.4	2	0.4	6.8	9.9	0.6	2.8	10.4
1552827_s_at	24	31.4	27	41.5	20.9	11.8	46.1	6.9	11.1	11.2	7.5	7.1	15.5	4.4	3.6	8.7	1.5	1.1	11.4	10.8	17.8	15.9	10.7	3.7	11.6	17.1	4.8	10.2	11.2
1552828_at	7.6	11.9	2.7	17.3	6.6	15.9	1.3	6.1	12	4.8	14.2	2	2.5	8.5	18.9	10.8	4.7	8.2	18.5	1.1	2.2	3	10.9	19	28.9	4.7	10.6	9.2	2.6
1552829_at	38.2	27.2	5.9	42	23	57.1	29.7	22.1	0.6	12.2	20.2	13.2	27.9	47.7	12.8	33.2	4.3	23.4	33	33	21.3	58.4	100.5	12.8	38.8	18	59.1	55.9	143.6
1552830_at	1.2	6.4	19.7	20.5	9.5	22.6	1.4	7	13.2	11.5	2.1	10.3	5.1	0.9	23.4	14.1	2.5	6.3	6.7	8.1	8.2	0.8	8.8	0.5	20.7	1.8	10.8	11.2	10
1552833_at	5	21.7	6.9	7.2	13.3	4.7	5.4	8.2	3.5	14.9	4.5	8.6	23.5	5.9	6	4.5	1.3	2.4	20	1.3	3.7	14.5	16	4	3.2	5	0.8	5	3.6
1552834_at	4.3	8.5	2.8	1.8	5.3	23.4	2.1	6.2	7.8	14.8	21.3	29.2	21.9	24.3	10	18.1	18.6	2.4	4.9	9.4	17.2	3.4	9.5	18.6	11.3	1.8	18.2	2.7	6.5
1552835_at	5.6	3.7	13.2	26.1	10.7	14.7	14.2	22.1	18.4	8.1	25.9	2.1	24.1	3.5	15.3	26.7	1.6	14.1	13.3	14.1	12.7	13.7	17.7	25.7	11.9	13.3	17.6	17.1	13.3
1552836_at	1.3	29.7	22.9	22.7	44.6	29	21.5	36.1	17.9	42.5	21.5	10.6	37.8	32.4	42	2.6	9.8	22.4	16.7	5	26.9	75.5	14.7	4.4	3.4	13.4	29.1	22.5	9.1
1552837_at	2.7	3.2	0.1	1.8	1	2	9.2	2	0.4	4.7	2.4	3.4	9.9	8.6	1.7	5.3	6.8	0.3	3.1	0.3	0.6	7	7.5	0.7	0.7	0.4	11.5	7.7	8.2
1552839_at	16.8	7.2	3.5	31.3	30.1	7.9	18.6	17.5	23	1.5	10.4	9.8	0.8	11.4	12.2	3.2	4	10.1	8.2	9.7	17.4	16.2	9.4	1.1	13.9	16.7	20.5	9	7.6
1552841_s_at	12.5	29.2	11.5	24.2	18.5	18.3	11.1	13.6	7.4	4.6	2.9	1.2	9.8	10	4.1	12.9	10.6	3.3	4.8	8.3	0.4	6	6.2	7.1	5.5	9.3	0.6	15.9	6.7
1552842_at	5.3	3.9	4.7	3.6	5.1	4.4	5.6	6.9	8.5	6.7	1	3.9	4	6.4	3.1	10.2	1	1.6	2.8	5.4	1.8	10.2	7.4	1.9	7.9	12.9	2.6	12.2	2.6
1552843_at	3.8	4.2	0.6	1.3	2.4	0.9	10.4	2.9	2.7	2.2	0.8	0.6	0.8	1.4	4.8	2.9	13	5.6	1.9	2.4	4.3	1.5	2	7.8	0.8	3.7	1.3	1.2	1.4
1552845_at	6.1	52.5	57.8	57.1	13.3	46	81.5	36.2	27.2	29.5	20.7	32.4	62.1	48.7	22.5	56.6	35.3	4.7	5.1	27.2	16.6	4.2	27	4.3	23.5	5.3	50.5	41.1	8.5
1552846_s_at	8.8	46.9	85.8	99.4	77.9	59.1	33.8	66.6	40.4	51.2	40.4	61.4	79.1	71.3	86.2	99.7	16.3	95.8	33.9	78.5	82.1	117.9	85.6	56	111.6	53.3	58.9	57.1	45
1552848_a_at	3	31.4	19.1	26.3	26.9	113.2	89.7	10.4	47.1	361.2	39.4	24.1	51.7	190.6	9.4	18.3	11	6.3	9.9	12.5	16.2	20	16.9	8.1	9.6	7	30.5	80.6	27.8
1552849_at	1	14.6	8.7	0.7	0.7	0.9	0.7	2.6	5.3	0.4	3	3.9	1.8	0.3	10.2	3.6	0.9	3.6	4	1.6	0.5	6.2	1.2	1.4	2.9	4.6	3.1	1.3	8.9
1552851_at	6	2	0.4	19	9.4	1.4	2.7	1	1.3	0.2	5	0.3	11.9	1.4	0.5	9	1.6	5	15.9	1.2	4.9	0.5	0.3	0.5	1.8	8	20	1	0.4
1552852_a_at	4.8	18.6	1.8	6.1	13.2	2.3	27.8	11.6	5.6	6.1	8.7	6	2.6	13.9	9.3	3.9	3.8	2.3	21.9	2	9.9	8.1	10.1	0.8	2.6	2.5	15.7	1.8	2.3
1552853_at	7.5	6.5	23.5	5	1.6	2.3	2.4	2.4	8.5	8.3	1.5	7.7	3.5	25.9	2.6	6.1	4.2	2.2	2.1	1.6	2.8	4.2	1.7	7.8	14.7	21.3	7.1	6.9	18.5
1552854_a_at	1.5	2.6	11	2.6	1.3	1.8	3.8	1	1.8	1.7	10.8	1.1	2.4	0.9	2.4	3.1	3	1.6	1.7	1.8	1.8	25.4	1	0.9	1.2	2.1	1.5	0.8	1.7
1552856_at	15.8	4.5	12.7	12.6	16	16.5	7.2	13.5	5.2	2.5	5.9	6.6	3.6	1.2	9.7	1.4	3.7	1.5	11.4	1.5	13.9	20.1	5.6	1.6	6.7	16.6	1.2	3	20.2
1552857_a_at	1.5	3.8	1.4	2.2	1.1	2.6	1.6	0.7	1.8	0.4	1.4	0.7	4.2	2.7	6.4	0.8	1	1.9	7.7	1.1	2.4	0.9	1	4.2	5.2	1.5	2.2	10.8	0.7
1552858_at	3.5	5.4	0.9	5	0.1	0.4	1.4	5.3	3	0.2	8	0.3	1	0.5	6	3.8	0.5	0.4	1.9	1.4	0.4	0.4	0.5	5.4	4.5	4.9	6.6	0.2	4.9
1552860_at	3.6	1.3	8.9	2	1	1.4	2.8	3.8	0.8	0.7	7.5	0.8	6.3	15.1	1.4	7.9	1.9	1.5	1.8	0.8	1.7	3.4	4.2	2	14.6	3.4	1	2.7	5.2
1552862_at	32.8	30.8	36.8	17.2	48.5	26.2	41.1	23.8	32.4	21.1	40.3	53.7	61.1	40.8	1.5	41.8	40.8	21.3	15.7	37.6	14.6	30.3	30.7	22.2	26.5	16.3	40.6	28	20.3
1552863_a_at	150.8	159.1	93.2	107.4	119.8	99.5	86.5	77.8	47.4	20.7	65.3	43.1	99.8	76.1	118.9	120.6	126.6	32.9	40.3	61.9	45.3	83	40.6	57.6	47.6	40.1	63.2	76.7	58.6
1552865_a_at	59.6	20.7	32.6	47.1	35.7	34.3	12	30.5	13.9	13.3	23.8	22.1	18.1	12.7	26.8	40.7	1.2	14.3	19.2	9.3	16.6	42.7	17.4	15.1	8.1	24.4	25	34.9	3.6
1552867_at	83.2	21.5	42.9	43.1	26.9	65.5	172.7	38.8	14.9	44.1	6.5	37.2	34.7	25.2	15.9	60.3	77.3	6.4	25.3	48.7	2.6	60.4	17.7	44.2	19.7	14.3	19.3	20.3	3.5
1552868_at	10.4	13.3	16	24	24.6	3.6	48.3	6.7	5.7	9	15.3	20.4	24.4	3.4	7.1	20.2	25.4	7.7	3.7	25.6	9.6	50.3	18.6	3.5	5.7	6.5	3.5	6.7	4.5
1552870_s_at	16.6	1	10.4	0.3	0.4	3.9	10.1	1.8	7.6	6.1	10.7	7.3	9.2	0.8	136.5	0.4	2.8	0.9	2.4	4.7	2.3	14.7	5.1	8	18.6	11.8	14	5.7	13.2
1552872_at	3.5	3.9	2.7	4.6	14.2	7.7	31.2	3.5	6.3	5.6	5	3.2	7.9	15.5	7.7	9.4	12	2.7	31.1	4.6	15	3.8	13.5	20.3	48.9	6.3	4.5	10.4	10.3
1552873_s_at	68.3	48.5	45.4	35	51.8	28.9	12.5	75.8	48.7	46.5	37.3	26.3	45.5	49.2	43.9	69.9	36	21	50.7	24.2	30.7	83.3	5.6	12.7	138.2	37.1	25	39.9	39.6
1552875_a_at	2.6	4.1	2.5	3.7	2.5	13.6	0.7	0.4	1.9	5.8	8	10.5	1.1	3.6	0.2	13.1	0.9	6.3	1.5	4	1.2	15.4	6.1	10	17.4	0.9	0.7	20	15.1
1552876_at	12.9	14.8	1.7	16.8	17.5	13.2	15.4	8.5	9.6	4.7	15.4	7.8	19.7	18.6	15.7	1.7	3.5	9.9	0.7	9.6	0.4	7.7	6.2	7.1	10.9	8	8.7	14.8	3
1552877_s_at	34.3	31.5	8.4	9.6	20.9	4.7	7.9	14.6	8.5	10.9	18	1.4	26.6	11.4	15.8	25.8	18.1	5.5	16.3	2.6	21.4	3.1	2.1	15.1	12.4	4	10.1	5.3	17.6
1552878_at	34.1	4	32.6	87.3	6.6	60.6	266.9	8.9	24.8	284.5	852.2	491.1	17.7	38.2	11.1	6.3	8.1	0.9	25	6	0.7	12.7	7.2	8.6	12	15.8	1.7	7.9	6.1
1552879_a_at	108.1	40.5	170.1	196.6	33.4	112.1	569.1	13.3	59.7	960.1	2085.5	1624.5	38.2	56.6	12.3	16.4	2.2	14.8	20	54.9	15.1	3.7	3.3	6.4	22.4	42.8	12.6	11.1	23.6
1552880_at	0.6	12.4	1.8	4.1	9.6	9.3	11.4	5.9	0.8	12.9	13.1	4.1	22.8	10.7	29.6	11.1	20.2	10.6	17.1	10	15.3	17.4	24.8	1.6	23.4	0.9	20.3	17.6	12.7
1552882_a_at	9.1	0.8	5.6	29.9	6.4	6.2	2.1	3	3.4	5.2	3.4	12.8	12.5	31.5	1.4	35.8	3.3	10.8	5.4	4.9	8.6	5.5	10.5	3.5	22.6	4.2	17.1	5.3	2.6
1552884_at	6.6	16.7	21.2	21.9	31	21.8	5.6	6.4	11.1	1.7	10.1	1.8	23.5	5.3	23.4	7.4	20.5	17.6	12.8	9.5	17.7	26.9	15.8	16.4	18.1	5.7	4.7	14.2	4.8
1552885_a_at	73.7	9.2	31.3	63.2	10.5	37.7	8.7	7.9	5.2	15.2	9.4	13.7	55.6	4.4	33.6	57.8	31.2	9.8	7.3	26.7	6.4	66	35.5	37.1	14.1	9.9	36.6	25	7.7
1552887_at	47	16.7	17.6	46.6	50.2	20.6	23	22.1	13.3	23.1	20.4	4.4	17.2	33.1	10.6	39.7	20	13	19.4	25.1	57.6	25.9	16.3	21.2	15.6	27	1	18.2	18.8
1552889_a_at	173.4	101.8	95	140.2	95.1	100.2	144	109.6	74	68.5	43.7	42.5	90.9	83.3	63.7	120.6	91.9	46	37.8	52.5	78.1	117.5	46.2	35.9	38.9	27.1	59.3	58.6	34.8
1552890_a_at	3.2	3.1	7.2	3.6	2.4	2.1	0.9	1.6	10.8	1	17.2	0.9	23.6	3.1	3.2	16	2.8	2.6	9.2	1.9	7.4	5.7	3.6	3.3	7.7	8.2	1	1.8	2
1552892_at	43.6	5.8	4.9	19.7	5.3	5.2	41.8	8.7	2.5	5	36.3	13.4	13.9	8.3	4.4	8.7	29.8	6.6	4.8	6.3	12.2	27.8	6.1	13.1	40.7	20	12.7	8.9	12.3
1552893_at	35.8	30.1	44.7	51.1	29.3	53.6	47.4	58.8	42.6	49.3	28.3	46.2	38	49.5	29.6	36.7	43.9	36.5	4.7	18.7	28.2	46.9	14.5	29.9	26.8	35.6	8.9	36.4	10.2
1552895_a_at	17.6	6.7	18.4	16.4	16.9	10.6	1.1	9.6	11.7	8.4	8.6	22.5	2.9	30.2	12.7	18.8	7.8	8.9	9.3	13.3	0.9	30.7	6.7	7.5	15	6.5	1.3	21.3	18
1552897_a_at	54.3	87.8	48.1	28.3	57.8	50	26.6	125.5	124.3	35.2	40.1	17.7	101.9	36.8	34	13.1	76.4	27	14.8	61.5	15.6	198.4	14.9	24.5	71.2	0.5	7.9	21.6	21.4
1552898_a_at	3.9	10.9	3.1	11.9	18.1	4.3	3.3	6.9	1.8	6.4	17	3.3	25.1	12	1.8	2.9	1.9	8.9	5.2	0.4	7.8	16.9	5	8.8	9.8	2.5	7.3	2.9	13
1552899_at	36.4	23.2	20.4	14.2	30.8	14.9	21.7	5.6	18.4	11.8	22.3	17.1	18.3	32.7	19.6	27	16	19.6	17.8	17	26.6	26.2	17.8	8.8	26.7	15.1	16.7	19.9	28.2
1552900_a_at	32.6	9.7	10.2	17.1	22.1	11.8	11.8	12.6	9.7	10.8	27.9	0.2	1.6	6.6	10.9	23	0.9	2.8	6.2	2.5	6.6	15.2	7.9	2.7	8.8	4.4	11.1	18.4	1
1552902_a_at	23.8	3.5	5.8	1.1	18.1	21.7	1.5	7.1	1.7	1.6	19.4	5.4	60.4	2.3	3.5	2.9	1	1.3	4.7	2.4	2.1	1.5	4.1	2.9	2.5	23.8	2.3	10.2	6.2
1552903_at	5	12.2	12.6	5.2	13.7	3.9	23	4.7	3	12.5	1.8	2.8	13	2.1	8	5.4	2.4	9.1	2.3	1.5	21.2	12.3	1.2	6.5	8.7	21.8	13	4.6	10.4
1552904_at	7.6	0.2	8.7	0.3	2.5	5.3	5.5	0.1	0.1	1.6	0.9	0.5	13.9	2.5	0.4	16.4	0.8	3.5	1.2	1.7	0.2	0.5	1.4	1.2	3.9	1.9	0.5	2.3	0.8
1552906_at	2.1	0.3	7.2	2.4	0.4	0.7	0.3	0.6	2.1	1.6	8.3	8.2	8.6	5.1	3.4	10.8	13.2	10.7	5.4	1.3	0.2	16.8	3.1	4.7	5.3	9	0.8	1.7	0.7
1552908_at	9.6	11.4	11.3	20.5	12	6.3	6.3	14.6	3.7	3.6	7.9	3.6	12.8	15	11.6	2.4	6.9	0.9	0.8	0.2	1.6	6	13.5	2.8	10.5	5.4	6.6	5.3	0.6
1552910_at	22.6	19	14.6	2.8	20.1	1.3	18.9	3.1	1.6	7.1	13	11.2	17.9	13.5	7.4	10.3	2	16.1	2.3	0.7	12.4	4.6	29.1	0.9	7.9	22	18.4	15.8	13.3
1552911_at	1.1	0.8	15.8	1.1	4.4	1.2	1.1	3.1	10.2	0.9	13.1	2.6	1.9	1.9	2	3	5.1	0.6	6.3	0.7	1	1.2	0.7	1	3.3	1.5	3.1	4.1	1
1552912_a_at	4.7	3	8.9	7.9	2.2	13.2	3.7	13.8	5.6	10	16.5	15.5	2.1	14.9	2.6	14.8	4.3	11.2	1.3	4.1	5.7	2.7	11.1	2	15.4	4.7	15	7.3	20.2
1552913_at	5.8	0.1	5.4	8.3	7.1	1.2	2.3	1.5	1.9	5.8	0.3	4.4	0.5	7.5	0.2	0.8	3.7	0.4	6.3	1.5	0.4	1.5	6	0.4	10.4	4.5	8.8	4.4	9.1
1552914_a_at	3	1.3	3.6	3.7	1.3	3.4	2.9	6.3	1.4	1.8	1.4	4.4	3.4	1.6	1.9	1.4	1.9	3.8	1.3	2.5	1.5	5.7	5.4	3.8	5.1	6.7	3.4	1.4	4.4
1552915_at	6	4.4	6.1	14.7	28.6	18.7	25.4	30.4	11.6	4.2	1.8	3	29.8	23.4	22.4	23.5	4.8	0.9	9.8	6.8	20.1	1.1	1.1	15.4	21.2	2.6	5.1	18.9	10.2
1552917_at	34	29	38	18.8	32.6	26.6	8	25.2	16.3	1.8	2.1	1.6	7.1	23.4	38	1.9	2.3	8.1	18.9	2.4	14.1	22.2	7.8	14.2	14.3	4.8	17.6	18.8	13.1
1552919_at	0.9	4.9	4.2	3.3	3.8	8.2	5.4	0.2	8.7	2.2	8.9	3.1	13.9	1.7	7	1	11.3	6.4	9.6	9.9	0.5	2.8	4.3	2.9	19.4	12.8	8.3	15.2	6.8
1552921_a_at	27.6	40.1	46.4	130.1	141.7	115.8	34.9	44.1	45.4	33.8	436.3	139.6	281.5	231.4	49.6	86.4	57.7	76.1	61.9	29.9	24.6	44.6	98.4	133	187.7	66.4	83.2	180.7	264.3
1552922_at	1.7	0.7	10.8	1.6	1.1	2.1	1.9	8.4	0.4	2.9	1.1	2.9	1.2	2.7	4.5	2.8	20	3.9	0.2	1.1	1.8	1.8	7.1	1.7	3.1	2.8	0.5	0.8	0.6
1552923_a_at	24.2	2.2	23.8	7.3	39	40.4	48.4	23.1	12.3	11.3	10.2	2.3	54.2	47.3	13.6	6	16.6	8.7	16.8	14.7	12.6	5.6	21.1	11.9	6.6	14.1	21.1	4.8	31.7
1552924_a_at	41.3	4.6	4.5	22.6	51.3	40.8	176	24.3	6.3	30.6	42.9	15.2	22.4	66.4	9.2	52.4	12.2	39.1	71	13.3	5.6	20.6	49.6	34.5	3.4	5.8	17.1	1	48.6
1552925_at	6.1	3.7	2.8	2.9	4.9	21.3	18.1	8.6	4.6	5.1	3.5	1.7	3.9	1.8	11	4.6	8.1	1.8	5.1	1.6	0.9	6.9	1.3	8.9	2.3	0.8	11.6	13.3	5.7
1552927_at	3.5	7.4	7.4	9.3	20.3	24.6	14.4	10.1	11.2	11.4	26.6	26.3	44.3	45.5	9.5	25.2	0.9	7.1	9.9	14.6	12.9	47.6	41	43.8	33.7	26.4	24.2	28.1	47
1552928_s_at	24.5	11.2	25.3	34.1	14.1	28.8	5.5	21.5	7.3	10.7	14.9	35.2	20.5	62	15.7	1.1	8	7.1	17.5	12.9	2.1	12.7	41.3	27.1	60.3	29.5	37.2	27.2	39.6
1552929_at	11.4	0.4	4.6	2.5	11.4	0.8	1.4	2.1	7.9	0.4	0.5	0.6	4.8	7.4	1.8	11	7.4	10.7	1	1.7	0.4	4.5	9.9	1.6	9	2	1.1	8.6	6.6
1552930_at	105.7	32.5	59.5	44.7	43.6	41.1	65.9	110.5	42.3	50.2	32.7	46.9	25.9	53.9	47.5	120.4	113.2	62	38.2	46.1	53.1	107.7	33.3	28.7	74.4	56.4	30.8	35.6	39
1552931_a_at	6.9	10	8.1	67.3	43.3	45.5	22.2	29.6	21.4	26.1	57.3	56	96.8	78.2	36.5	35.5	21.3	40.9	31.6	35.7	12.8	37.7	71.7	101.7	150.2	40	105.8	74.6	90.5
1552932_at	6.7	3	9.5	20	4.1	23.7	0.8	0.5	5.8	6.7	10.3	1.3	11.8	0.9	6.4	2.8	1.6	1.6	7.9	6.3	7.9	3.1	1.4	1.2	10.3	1.2	7.8	1.1	2.3
1552933_at	2.8	24.1	18.6	30.4	6.9	17.9	11.3	1.1	1.5	11.5	8.6	5	21.5	5.2	12.4	1.7	17.7	14.1	8.4	0.8	10.3	18.4	16.2	1.3	8.2	14.9	10.8	1.2	21.5
1552935_at	13.1	21.8	17.1	34	20.7	30.3	17	31.2	13.6	13.2	3.2	6	24.7	29.9	47	24.3	12.4	16.6	10.1	20.5	19.8	5.9	16.3	17.1	2.3	28.3	20.1	22.1	20.2
1552937_s_at	51	38.9	11.6	41.3	36.2	28.1	25.6	17.7	29.9	38.9	67.7	68.3	50.1	46.2	45.5	25.5	26.7	34.1	14.6	19.4	30	35.5	20.5	37.8	23	30.3	43	39.9	14.9
1552938_at	29.6	23.4	27.7	46.7	36.9	27.5	48.6	22.2	12.7	77.7	54.5	129.2	14.9	1.4	16.5	13.6	5.9	2.1	13.5	11.8	23.3	22.9	21.3	19.7	22.5	2.5	3.1	5.3	23.9
1552939_at	6.1	6.7	1.6	13.1	0.2	6.1	9.7	0.8	5.3	2.7	0.7	7.5	16.2	2.3	6.8	9.2	3	0.8	9.3	6.2	8	10.6	8.2	4.4	5.8	4.2	2.2	10.7	7.8
1552940_at	3.1	0.6	7.8	5.7	6.4	2.8	10.4	2.4	10.9	0.9	11.9	1.6	1.2	13.6	2.2	17.8	5.6	4.4	6.1	0.4	1.5	17.8	6.8	4.8	0.6	4	12.9	1.5	15.5
1552942_at	86.8	54.6	48.2	88.3	62.9	73.5	58.4	42.6	26.2	27.6	30.7	23.5	44.9	36.1	32	78.6	38.4	18.7	23.4	15.5	34.1	52.5	12.7	23.7	23.5	28.5	19.7	32.5	37.4
1552943_at	4.3	7	1.3	11.2	5.9	9.9	0.8	3.8	4.9	0.3	7.2	1.1	4	6.6	0.6	0.6	8.6	1.9	8.1	4.2	4.3	6.7	0.4	3.7	0.4	13	1	8.4	6
1552944_a_at	25.2	17.9	8.6	15.4	16.1	14.9	15.3	27.6	7.4	17.7	9.7	7.7	8.2	11.7	14.4	7.5	10.7	7.1	7.7	8.5	7.1	9.6	8.7	5.7	13.7	7.1	31.7	8.4	5.7
1552946_at	15.6	37.1	88.4	25	42.9	50.8	66.3	7.8	35.4	41.4	23.3	45.8	21.1	90.2	45	58.3	55.9	28.6	1.3	33.4	23.9	2.2	0.8	0.3	34.1	10	23.2	50.8	5.1
1552947_x_at	13.8	24.3	70.3	20.5	17.9	59.9	19.6	12.2	38.6	38.1	14.9	35.2	2	77.9	32.7	38	36.5	24.4	1.2	19.9	12.8	11.7	14.9	3.9	17.9	7.2	27	38	15.4
1552948_at	2.4	2.4	10.5	11	1.2	1.2	5.7	1.2	5.8	3.8	2.5	9.4	1.9	2	0.9	1.5	2.1	7.6	0.8	2.5	8.4	2.2	1.1	1.1	0.5	1.7	1.4	1.3	6.9
1552950_at	1.1	17.3	0.8	7.5	3.1	2	8.2	5.3	9.8	0.9	1.3	1.6	17.2	17.3	1.2	0.6	18	1.8	1.3	11.3	11.1	8.4	0.4	0.4	3.5	2.6	1.9	23.3	1.1
1552952_at	18.1	18.8	17.9	13.3	13.9	13.8	10.3	9.5	6.1	2.9	30.1	12.8	16.2	9.7	20.5	19.4	10.4	5	6.3	5.9	1.6	14	9.5	13.6	12.4	8.3	10.2	20.6	13.5
1552953_a_at	64	23	28.6	108.2	19.7	49.2	57.9	26.7	14.9	1.4	12.2	26.3	22.3	18.4	25.8	14.2	11.8	10.6	0.6	6.3	21.8	30	15.4	17	18	0.8	6.7	22.7	17.4
1552954_at	17.4	1.8	15.3	5.1	20.3	7.4	19	0.9	8.3	1.6	2.8	1.4	15.8	21.4	9	3.1	5.8	1.7	6.3	6.7	2.9	0.9	7.2	14.6	11.6	16.6	1	23.1	11
1552955_at	39.3	8	30.7	7.5	24.4	5.7	51.6	28.7	13.5	12.7	15.5	1.2	5	5.6	7.8	18.4	0.7	3.9	12	10	14.1	14	9.1	14.8	13.4	5.9	5.6	28.1	20.5
1552957_at	28.9	2.2	16.2	11.9	5.7	20.8	12.7	5.9	4.6	5.7	1.9	23	15.5	6.5	7.1	7.6	7.1	8.7	10	7.2	17.5	11.2	1	1.5	5.4	24.5	20.2	14.5	1.1
1552960_at	7.9	3	6.8	5.6	1.2	3.1	12.2	3.2	12.9	1.3	11	2.9	23.1	12.1	5.1	7.1	2.1	0.6	11.4	3.9	12.9	1.5	6.5	3.6	11.9	12.4	1.3	18.7	2.2
1552961_at	16.9	13.2	14.4	20.1	21.2	15.2	10.4	4.6	11.4	12.1	10	3.1	5.5	28.8	4.9	15.3	1.7	12.8	15.7	18.9	10.2	22.7	10.4	9.6	11.9	4	6.8	12.5	14.5
1552964_at	3.4	8.1	6.8	4.4	4.3	1.4	4.9	6.3	2.3	4.3	1.9	1.3	10	1.2	3.6	3.3	9.5	1.2	2.3	1.1	3.3	2.2	1.4	1.8	3.2	2.3	1.9	21.2	1.6
1552965_a_at	6.3	1.8	1.9	2.4	1	2.6	1.2	0.8	0.6	0.6	0.7	1.2	2.1	4.1	3.5	2	1.3	0.6	0.7	0.7	2.1	0.9	15.9	2	1.8	2.2	2	7.8	0.9
1552967_at	26.8	27.6	6.5	15.1	14	23.3	20.6	11.3	15.6	3.7	12.5	16.2	35.5	16.9	25.1	24.8	3.6	8.8	7.6	14.4	27.8	20.9	14	11.5	13	12.9	15.8	12.7	24.7
1552969_a_at	26.3	15.3	7.7	11.9	10.1	20	1.3	20.8	11.5	5.8	3.4	2.6	1.2	12.5	1.7	25.9	17	17.3	9	2.2	10.9	1.5	8.7	10.4	17.1	1.6	7.2	19.8	17.4
1552970_s_at	19.4	10.6	19.1	24.4	24	8.3	1.5	6	12.1	10.4	14.4	3.7	11.3	21.6	6.6	3.7	14.6	11.9	3	9.4	9.5	2.1	1.2	14.6	16.9	1.9	2.1	11.6	15.5
1552971_at	4.9	0.8	1.3	6	11.5	11.9	1.8	8.3	0.6	3.4	9.7	4	9.8	10.4	5.2	14.1	7.1	0.9	7.8	6	5.7	0.7	4.4	4.1	10.1	6.5	6	9.4	10.3
1552972_at	3.2	0.7	16.2	7.8	3.9	0.7	10.4	0.3	9.3	0.4	1.9	0.5	11.1	0.9	4.9	0.6	9	4.8	0.2	0.5	3.5	5.5	0.8	2.6	1.1	11.6	2.1	5.1	0.3
1552973_at	3.5	2.4	3.8	4.2	4.3	4.2	3	2.2	2.2	1	3.5	0.9	3.5	2.5	3.9	1.7	2.2	4	2.4	1.3	0.7	5.6	1.5	1.2	12	8.1	5.1	1.2	5.3
1552974_at	0.4	0.7	5	5.1	7	0.8	4.3	2	7.1	5.5	10.5	7.6	1.1	2.7	3.3	0.4	0.5	0.5	4.7	4.9	0.4	1	4.7	3	0.5	0.6	1.2	1.3	6.3
1552975_x_at	10.4	7.5	0.5	1.1	2.1	7.8	0.5	7	0.9	1.9	1.1	8.8	1	0.8	17.1	16.9	0.3	1.5	0.8	0.6	4.8	16.1	9.1	0.9	12	1.9	5.1	4.3	11.8
1552976_at	72.6	28.8	32.5	24.3	75.4	42.2	52.1	51	37.7	21.1	31.2	25.6	43.4	25.8	77.9	62	78.2	37.9	28.9	4	31.7	1.8	25	15.1	11	27.6	41.2	36.9	31.8
1552977_a_at	23	32	28.1	51	47	67.1	102.4	61.3	91.1	133.8	106	116.8	48.9	123.9	226.2	72.2	123	96.1	161.6	50.1	29.6	21.3	62.7	119.7	107.7	84.7	60.5	45.5	81.3
1552978_a_at	29.8	37	67.2	117.9	83.2	153.5	54.1	63.7	104.1	156	530.8	398.6	284.3	178.3	140.8	55.1	63.1	113.9	104.1	28.7	25.1	35.4	229.2	280	560.6	59.4	113.8	140.7	466.7
1552979_at	4.3	10.2	13.5	1.4	5.6	1.9	1.8	6.7	1.6	3.4	4.3	10.9	8.5	2.4	0.3	0.5	1.6	2.2	8.8	1.1	1.4	1.5	1.7	8.4	0.7	2.2	0.5	2.4	0.8
1552980_at	11.7	11.7	3.2	21.7	16.4	25.3	19.5	17.2	8.6	17.5	26.2	20.4	23	5.8	21.3	18.5	14.5	29.7	25.5	14.6	15.2	3.5	13.8	24.8	7.7	43.5	14.2	13.2	11
1552982_a_at	37	8.2	5.7	2.7	2.5	33.4	3.7	1.6	12.8	2.2	2.7	9.1	20.5	1.7	4.5	22.9	3.4	5.2	12.1	1.3	3.2	2.3	1.3	3.5	1.7	5.7	2.2	2.9	14.1
1552985_at	14.8	17.5	23.2	22.3	18	27.6	54.2	18.3	11	11.7	20.1	14.9	13.5	3.4	25.1	17.3	8.8	4	17.3	8	10.3	7.5	10	0.8	8.1	14	1.9	3.4	13.5
1552986_at	3.9	26.5	23.8	11.2	4.5	15.5	5.6	2.3	2.2	46	0.9	7.1	14.4	3.3	2.5	14.1	11.1	1.4	1.5	4.2	0.9	2.7	8.6	0.8	6.3	23.5	6	1.5	1.3
1552987_a_at	1.3	4.6	2.5	1.1	0.3	6.4	14.3	7.9	5.6	0.2	5.6	5	0.7	14	3.4	0.9	0.2	0.5	6.1	1.8	1.9	1.3	8.4	4	0.3	16.3	2.2	0.2	0.3
1552988_at	1.7	1.1	10	7.2	1.1	0.7	10.9	14.3	5	4.9	8.4	1.1	1.5	4.7	24.7	16.5	30.8	21.2	12.3	11	6.7	8.5	5.6	14.2	35.9	13.5	16.8	1	4
1552990_at	2.7	1.5	3.1	1.6	1.9	1.2	0.8	1	0.6	0.6	2.5	0.5	3	0.9	1.4	0.7	0.9	0.6	0.7	0.9	0.6	1.2	0.8	0.5	0.9	1	0.6	0.6	0.9
1552991_at	36.5	17	10.4	15.4	28.9	17.1	25.5	2.1	7.3	1.7	2.1	7.6	28.4	11.7	2.7	4.5	7.6	7.9	6.3	5.1	1.2	4	15.1	11.5	0.7	7.5	14.5	3.7	10.6
1552993_at	13.2	7.8	12.9	0.9	6.8	0.8	1.3	2.4	0.8	0.8	8.1	0.6	8.1	9.8	4.1	0.8	1.5	9.6	0.5	7.8	18.8	5.9	1.2	0.3	1.1	2.1	1.8	10.1	0.6
1552995_at	29.5	9.4	46.9	10.5	2.5	2	3.2	7.4	1.3	3	9.9	3.9	29.4	2	6.9	2.4	34.4	5.9	1.2	8	5.5	2.1	1.3	1.3	4.3	5.2	1.4	1.8	3.7
1552997_a_at	30.9	16.6	27.3	34.9	32.1	33.5	7.4	16.5	10.7	10.1	23.8	23.2	24.9	33.7	23.9	9.9	18.9	3.2	14.2	1	2.9	4.1	17.1	12.2	3.5	12.1	3.6	21.3	13.2
1552998_at	0.9	3.1	1.8	4.4	1.8	1.5	2.4	0.8	0.5	0.3	2.1	0.3	0.9	0.8	3.5	2.7	4.5	0.6	3.6	5.3	1.9	0.8	0.7	1.4	0.6	12.2	5.3	2.6	5.7
1552999_a_at	4.9	2.5	8.1	2.2	1.6	3.3	2.9	4.6	3.2	0.7	0.7	5.4	2.9	4.4	0.5	4.3	2.2	1.1	1.7	0.6	2.8	2	5.1	1.2	10.4	4.9	2.9	2.9	2
1553002_at	18.5	12.7	1.8	17.4	7.4	0.9	4.2	9.6	3.8	1.8	14.6	5	5.6	14.9	10.5	5.9	3.9	4.6	4	0.6	4.7	26.4	13.3	22.2	13.4	5.3	22	11.4	18.3
1553003_at	47.5	15	9.6	25.5	10.8	31.4	14.4	27.1	15	12.7	18.9	24	29.7	19.9	14	15.2	1.7	10.8	12.5	13.2	6	25.4	1.5	8.2	11.5	1.5	7.4	2.2	22.4
1553004_at	25	23.7	1.8	15.7	18.5	10.1	3.1	9.2	8.3	3	9.8	10.2	1.1	24.4	16	16.1	1.6	11.1	6.1	11.5	0.9	2.4	1.3	5.2	12.7	2.8	5.9	9.4	0.6
1553006_at	3.8	4.4	2	3.9	2.3	11.5	3.2	3.7	1.3	0.8	1.3	3.4	2	2	1	8.9	3.8	3.4	0.7	5.9	0.9	4.9	1	1.4	4.7	1.4	14	16	1.3
1553007_a_at	1.1	2	3.4	1.1	1.1	1.2	1.1	0.7	1.4	1.2	0.8	2	1.4	0.8	0.7	1.3	1.5	2.1	0.9	12.4	1.3	1.4	2.7	0.6	1.8	7.1	2	1.6	2.1
1553009_s_at	1	1.8	1.1	2	2.2	1.5	1.3	1.2	1.8	0.4	1	0.7	1.8	0.9	0.9	1.8	17.9	1.4	0.5	0.5	0.8	4.8	0.8	2.5	0.8	0.8	3.9	1.2	1.2
1553011_at	28.2	8.1	43	46.9	29.8	20.6	4.7	22.1	14.9	18.2	12.4	19.1	21.6	33.1	16	27.2	24.8	9.9	27.6	21.1	6.5	55.8	16.4	10.1	34.1	17.9	29	9	43.4
1553013_at	16.1	9.3	36.4	18.6	17.9	66.7	1.8	37.7	2.5	46.6	42.3	1.9	28.3	19.1	14.6	18.9	2.8	9.8	9.1	2.2	4.6	11.1	1.4	8.6	4.1	14	14.3	7.1	10.8
1553015_a_at	119.7	126.5	131.9	142.2	133.9	201.6	446.9	91.1	180.9	119.2	131.1	132.2	81.3	142	49.6	102.1	215.2	49	18.7	65.9	40.7	81.1	50.1	114.2	88.8	82.4	50.4	212.5	81.3
1553016_at	2.5	35.7	10.3	27.5	27.3	12.9	3.1	15	3.3	0.9	6.2	2.1	26.5	13.6	12.7	2.1	6.6	18	17.2	1.6	6.9	12.5	13.4	8.1	5.2	31.6	1.3	3.5	15.6
1553019_at	6.9	18.7	3.7	13.3	7.7	35.7	13.4	16.1	2.7	3	1.6	3	17	20.5	19.3	9.7	25.8	3.8	6.7	13.1	9.1	4.7	3	3.3	6.7	5.1	13.9	4.3	15.2
1553020_at	32.3	20.1	20.5	25.1	21.7	18.7	12.2	2.4	19.7	11.9	12.5	20.4	27.6	14	27.4	57.6	17	2.1	9	16.6	24.8	27.2	7.4	18.9	12.9	13.9	19	8	7.8
1553021_s_at	1.1	2.2	12.3	2.9	1.4	12.9	3.8	9.2	21	23.4	5.3	10.3	19.7	16.8	83.6	2.6	17.9	12	23.4	1.6	6.7	3.8	13.1	9.5	8.8	18	22.3	27.4	9.9
1553022_at	10.4	1.7	1.5	3.1	11.3	8.4	8	5.8	9.4	0.1	1.5	1.1	8.2	11.4	0.6	3.5	13.8	9.5	6.3	0.5	0.3	10.3	4.2	0.3	1.3	2.3	0.9	0.7	2.7
1553023_a_at	6.1	24.6	12.3	26.3	17.7	21.9	14.6	24.5	10.1	1.1	26	17.6	12.3	7.5	22.4	22.4	9.7	16.9	7.6	2.3	6.9	20.6	7.6	18.3	18.1	20	22.3	12.2	18.6
1553024_at	1.1	0.3	3.1	5.8	0.3	6.2	6.1	6.5	1	5.6	4.2	11	10.9	1	2.2	0.4	10	0.6	0.5	10.8	6	7.2	0.9	0.3	5	4.8	1.2	0.7	1.8
1553025_at	1.9	2	4	5.5	10.4	3.7	3.6	7.7	2	1.6	5.3	3.3	4.9	2.2	4.3	8.4	11.8	1.7	5.9	2.1	8.2	5.6	0.9	1.5	1.8	1	13.8	2.8	2.1
1553027_a_at	3.4	4.7	1	4.2	9.6	2.5	2.1	5.4	1	1.7	9.1	2.4	1.9	3.1	6.5	5	3.1	1.7	372.8	1.1	2	4.4	1.2	1.9	2.3	13	13.5	3.4	18
1553028_at	2.1	4.6	5.3	5.5	5	4.6	7	4.9	1	10.7	2.3	11.2	2.7	3	1.5	4.6	10.5	1	1.4	0.8	8.5	3.7	1.5	12.3	3.3	7.3	19.6	13.3	10
1553030_a_at	25.5	16.2	25.6	25.4	50.8	40.2	5.5	22.2	25.6	33.3	29.9	39.6	30.9	38.6	38.2	44.4	33	36.8	23.8	3.6	25.5	11.8	24.9	40.3	57.2	37.1	36.9	31.8	10.5
1553031_at	50.9	7.1	2.9	25.6	6.7	45.8	9.1	9.5	8.4	4.1	14.1	9.9	60.6	19.1	57.2	13.6	15.3	8.8	14.2	9.4	0.7	21.9	1.2	1.8	12.1	2.2	29.3	2.7	0.8
1553032_at	5.9	4.9	8.3	2.1	1.5	5.3	2	2	4.5	2.9	1	0.7	2.2	3.1	1.8	6.2	1.5	1.1	0.8	9.8	4.5	29.4	2.1	1.1	1.1	2.1	9.8	4.1	1.2
1553033_at	2.8	6.5	0.7	12.5	2.4	2.6	3.7	1.5	10.8	1	14.3	25	1.4	4.4	2.2	13.8	0.7	0.9	3.6	6.7	7.3	18	8.7	5.2	1.5	31.5	1.5	44	3.3
1553034_at	10	46.2	27.5	23.6	17.3	79.2	111.9	22.5	26.4	77.7	41.9	39.8	19.8	13.3	56	53.7	22.7	44	92.6	34.2	26.5	21.1	32.4	57.8	41.4	184	50.8	37.9	39
1553036_at	4.4	19.4	12.7	2.7	3.2	7.5	2.8	2.7	2.8	4.7	1.5	0.6	47.7	0.7	0.8	12.9	1	1.7	1.3	2.4	1.8	1.3	8.1	3.3	2	1.8	15.4	1.1	0.6
1553037_a_at	18.7	68.5	1.2	22	28.3	12.5	24.8	12.5	24.2	14.4	32.7	5.9	29.7	1.7	4.7	10.4	49.4	0.5	2.7	1.5	9.7	8	6.2	6.7	7.8	5.1	7.1	5.6	3
1553039_a_at	14.1	5.8	7	8.5	14.5	5.1	9.2	5.7	2.9	2.8	2.3	2.3	5.2	5.1	11	10.7	13.2	17.8	2.9	2.7	3	7.4	1.6	2.2	3.7	6.7	6.1	4.7	5.6
1553041_at	6.4	4	2.4	2.6	4.2	3.3	1.5	3.1	1	1.2	1.5	1	2.9	4.7	3.3	2.4	1.4	1.6	1.8	2.1	2.3	2.2	1.9	2.1	1	1.8	1.5	4.1	1.4
1553042_a_at	8.8	1.7	3.7	4.9	23.8	9	54.9	21.6	19.4	26.6	22.3	20.7	21.7	31	30.9	1.8	11	1.6	6.2	5.4	4.7	30.3	10.5	11.8	53	2.5	1.7	41.3	20.9
1553043_a_at	63.4	50.5	59.7	91	39.8	29.6	25.7	24.1	42.8	9.7	28.3	40.5	68.2	67.3	59.5	67.7	7.3	100	31.6	76.1	138.9	9.9	112.8	63.2	37.3	43.6	40.3	83.6	45.4
1553044_at	26.4	21	31.4	38.6	20.8	12.4	28.4	11	4.3	10.9	3.2	9.8	39.6	29.4	18	25.4	15.1	7.4	4	13.4	1.8	3.7	11.7	16.7	11.8	3.7	17.8	3.3	10.2
1553045_at	2.3	1.9	1.4	1.7	2.2	1.4	1.9	2.1	3.8	1.1	8.5	13.8	4.3	1.7	2	5.3	2.1	4.1	1.5	2.5	3.4	8.3	2.1	3.8	14.6	5.2	1.9	2.8	4.1
1553046_s_at	8.2	10.4	4.6	10.2	5.5	6.6	2.9	3	2.7	5.2	4.1	10.4	2.3	9.3	6	7.3	11.8	1.9	1.4	4.2	7.3	4.8	2.8	31.4	3.5	14	8.4	2.6	4.9
1553047_at	35.3	50.1	51.6	10.8	57.7	5.8	52.2	9.1	28.4	21.3	27.3	39.6	25.7	36.3	33.9	29.4	24.2	56.5	30	29.4	54.7	33.1	26.1	4.4	14.4	4.7	33.5	29.4	24.8
1553048_a_at	12.6	27.9	23.6	23.3	17.9	21.1	19.1	13.1	17.8	23.7	14.6	44.9	44.3	28.7	21.9	30.8	17.1	78.5	22.8	13.9	19.4	9.2	46.4	25.1	38.6	26.1	27.4	35.1	36.2
1553051_s_at	5.9	11.8	11.2	2.9	8.1	4.9	4.5	9.3	1.4	0.6	8.6	2.2	10.5	0.7	1.2	10.9	1.1	2.2	7.6	15.3	1.4	4.7	2.7	5.1	3.9	2.8	3.8	2.9	2
1553052_at	2.7	2.3	0.5	4	4.7	1.6	3.5	7.6	0.4	5.7	3.9	3.9	2.8	7.6	1.5	1.7	0.7	0.7	0.6	0.5	2.1	1.1	5.7	0.9	1.2	2.8	19.5	5.6	12.7
1553053_at	4.8	1.5	5.3	2.2	22.2	1.2	2.2	2.8	1.8	1.5	2.4	2.2	3.7	8.2	1.2	12	12.8	1.5	1.3	1.5	5.9	3.6	3	0.6	2.7	3.4	5.2	8.1	1.7
1553055_a_at	11.3	12.2	1.6	1.8	14.5	19	7.9	1.7	0.6	2.6	0.7	1.9	4.8	31	86.4	15.9	18	42.4	38.7	3.4	16.5	1.5	15.7	8.3	51.5	39.7	34.4	23.2	17.4
1553057_at	17.1	15.6	1.1	37.2	5	16.6	26.5	16.6	1.7	6.9	10.6	14.9	12.6	12.1	27.2	18.7	14	2.4	0.9	4.7	13.6	1.8	4.4	0.8	14.6	3.7	4.8	15.2	0.8
1553058_at	2.2	2.4	16.9	12.6	22.1	2.5	9.8	1.8	1.1	7.3	13.7	2.8	21.7	3.4	1.7	7.2	2.6	2.5	2.6	0.5	10.5	17.6	7.6	2.2	18.3	18.5	1.6	1.8	1.4
1553059_at	4.3	5.8	2.8	6.7	2.9	1.4	3.1	3.9	2.7	7.7	9.6	0.6	2.2	1.1	13.5	5.5	8.1	0.7	1.3	0.9	5.8	6.1	0.8	1.3	2	3.8	12.9	5	15.6
1553060_at	40.5	18.6	23.1	28.2	27.5	34.8	15.8	17	5	6.3	13.3	7.8	12.3	17.1	20.4	40.6	15.4	10.9	6.4	13.1	3.7	24	11.3	8	6.9	39.4	3.2	9	5.3
1553061_at	2.9	3.2	1.1	2.4	3.1	2.2	2.7	0.8	1	1.2	1.2	1.1	3.1	2.1	2.2	1.7	0.9	3.8	0.7	0.8	1.8	1.1	0.9	1.3	1	4.2	1.3	1.2	1.1
1553062_at	3.4	11.7	19.5	18.9	22.2	12.4	1.6	26.3	11.7	21.9	2	11	4.7	4.2	3	3.7	25.7	9.1	22.7	2.4	1	1.7	14.1	4.4	12.2	1.3	12.1	3.9	1.1
1553063_at	11.1	11.2	29.7	7	20.9	40.9	14.3	14.5	4.3	4	1.3	4.1	15.1	12.8	10.8	36.9	1.4	1.5	11.4	6.3	12.8	14.8	11.6	1.8	6.7	21.7	26.1	20	4.4
1553064_at	4.2	12.3	11.3	11.1	3.2	2.2	1.9	4.4	2.7	4.7	5.6	1.5	22.9	13.3	1.4	6.5	2.3	24.4	16.5	4.7	16.7	42.2	11.1	4.1	4.7	11.8	5	8.7	7.8
1553066_at	16.9	0.8	11.6	26.9	20.6	15.8	20.9	8.8	0.7	12.1	8.1	0.5	11.8	9	12.3	10.4	10.6	6.9	3.2	4.8	1.5	28.4	13.6	1.3	10.4	8.3	3.4	1.8	11.4
1553067_a_at	9.1	4.1	25.7	9.8	30	10.9	18.6	15.7	3.8	2.2	4.1	11.8	11.2	6.8	5.2	2	9.8	2	16.4	2.2	2.7	6.2	2	1.7	6.3	2.8	2.7	15.4	4.2
1553069_at	18.9	17.2	1	16	1.9	2.8	3.6	10	3.6	1	1	2.5	15.1	2.7	2.6	2.9	1.6	1	1.5	1.1	2.4	4.1	13.4	0.8	12.1	15.8	1.8	5.5	1.7
1553070_a_at	17.3	19	21.2	17	21	13.1	15.5	12.8	12.9	13.3	19.5	0.9	5.1	4.5	23	30.8	8.6	14.4	5.9	14.9	3.3	15.2	4.2	6.6	15	6.6	8.3	5.8	23.6
1553071_a_at	9	3.9	15.2	2.9	6	4.7	2.3	18.6	3.2	0.8	3	9.2	4.4	11.6	4.6	1.8	15.9	9.9	3.8	11.8	0.8	4.2	3.3	4.8	12.1	1.6	19.4	9.5	9.5
1553072_at	10.4	2.3	2	2.2	2	3.2	1.4	0.9	0.6	24.1	4.6	0.8	6.5	6.5	66.6	5.3	10.3	7.1	0.6	8.3	1	3.2	11.4	1.3	1.3	17.6	15.3	7.6	6.7
1553074_at	1.2	9	15.8	3.1	5.2	1.3	1.7	6.8	6.8	1.3	3.1	8.4	22	2.5	0.4	6.5	0.6	1.7	4.8	0.5	0.9	12.1	8.5	0.8	5.3	2.7	2.2	2.8	7.7
1553075_a_at	0.4	0.2	4.1	5.9	10.5	0.8	11.3	3.6	0.1	1	0.2	0.4	16.3	9.3	6.1	0.6	6.5	1.1	8.6	9.8	3	0.9	5.4	2.2	1.6	9.2	0.2	6.4	0.5
1553076_at	6.8	5.7	1.8	6.5	2.3	2	9	0.7	0.8	1.9	0.3	1.1	6.3	9.5	0.6	2.2	7.3	10.5	3.1	0.5	1.9	1.5	0.9	2.1	1.1	6.4	1.9	3.4	5.4
1553077_at	4.4	3.4	9.6	4.6	3.4	20.4	7.8	16.4	1.3	1.6	5.3	3.2	4.8	11	108.7	2.8	1.5	1.8	0.7	8.3	3.5	4.1	4.3	3.7	1.4	4.9	6.8	4.4	1.6
1553078_at	2.2	24.8	6.3	6.9	23.7	11.3	32	2.7	2.1	8.9	10.9	3	24.5	4.4	12.2	14.9	2.5	15.5	1.7	2	1.8	1.7	22.5	2.5	18.2	17.9	12.7	9	17.7
1553079_at	11.4	22.5	15.4	1.6	10.7	10.9	4.6	7.1	9	11	18.6	3.9	8.4	4.4	1.3	2.8	18.5	1.6	3.6	0.7	0.5	1.1	7.3	1.3	4.5	1	1.2	3	2.3
1553080_at	47.2	5.2	19	1.3	7.9	11.9	5.1	16.4	2	1.3	14.5	12	16.6	17.6	7.3	21.6	6.5	8.9	12	15.4	10.5	34.4	7.5	4.7	5.2	20.4	8.4	10.7	7.9
1553081_at	5.5	2.5	4.2	42.5	17.3	2	8.8	4.1	2	1.8	16.3	13.7	6.3	3.2	94.6	4.6	23.1	5.4	1.4	5.4	1.8	5.6	6.7	18.4	7.5	4.4	4.4	4.7	2.1
1553082_at	2.7	6.8	15.9	2	1.9	1.2	9.3	2	13.5	1.9	4.5	1.2	5.5	12.2	3	2.1	5.4	1.6	8.8	1.2	25.6	17.5	11.6	0.6	8.2	1.4	3.2	0.6	3.8
1553083_at	5.6	19.3	2.5	42	8.5	29	11	13	1.7	2	6.2	13.1	16.9	23.7	3.6	2.9	21.1	11	2.3	4.4	11.3	19.9	5.2	7	3.5	7.6	8.6	1.4	1.8
1553084_at	19.3	24.8	1.1	15.2	7.5	2.7	36.3	1.4	5.9	11.8	14.7	18.2	12.1	2.2	19.9	19.3	26.5	8.9	1.3	2.2	8.6	13.2	1.9	1.6	0.6	21.6	1.7	6.8	1.6
1553086_at	1.6	0.7	1.9	0.7	0.7	1.4	1.7	9.5	0.7	0.3	1.5	2.1	2.3	1.4	0.6	7.1	1.7	0.5	1.2	0.5	3.6	0.9	0.4	1.8	2.4	3.1	1.5	17.7	1.8
1553087_at	7.1	26.6	20.1	17.5	27.5	4.9	29.1	13.8	5.4	2.5	3	8.6	5.4	15.5	7.9	20.6	8.7	7	2.5	10.9	19	14	5.6	1.9	15.9	4.1	5.8	3.1	4.2
1553088_a_at	48.4	62.6	36.1	86.3	48.7	75.2	46.1	61.5	38.4	33.2	32.8	41.8	61.3	26.6	36.9	72.5	34.6	39.9	20.9	33.7	44.3	70.1	41.1	39.9	43.6	48.5	22.2	38.1	41.1
1553089_a_at	11.9	24.3	1.3	25.8	9.1	12.7	10.9	2.3	8.8	23.5	9.9	18.8	62.2	40.2	10.5	6	2.3	3.7	26.2	1.1	0.5	2.8	41.8	164.3	64	10.1	119	20.3	12.4
1553093_a_at	4	19.5	0.6	1.5	11.4	3.4	1.7	11.4	3.5	3.1	1.1	0.5	3	0.6	1.6	1.5	2.5	4.2	1.1	3	0.6	24.5	0.4	1.3	1.1	1.6	10.1	0.6	2
1553094_at	3	1.4	3.2	2.1	1.9	5.5	2	0.9	1.5	1.7	6.5	14.8	2.6	5	1.2	1.9	0.9	7.5	1.3	8.6	6.5	1.6	1.6	1.3	1.6	1.8	1.7	1.3	2.9
1553096_s_at	94.2	97.6	131	187.3	174.1	185.1	104.1	96.1	87.9	72.3	91.4	71.3	165.3	110.5	190.4	156.1	151.4	76.5	93.3	78.4	54.9	107	80.7	137.3	241.1	100.5	107.6	151.1	222.5
1553099_at	142.2	164.2	98.8	149.2	76.9	125.7	92.4	129.9	103	91.8	93.6	147.8	76.8	81.3	110.7	97.2	116.3	146.1	81.3	217.5	73	143.3	95.1	174.1	57	122	81.7	132.8	80.5
1553101_a_at	56.5	94.9	96.2	167.3	184.1	251.9	79.1	134	72.8	141.7	90.5	297.9	136	175.9	225.7	170.4	80.3	164.3	95.2	68.7	30	85	99.3	132	186.1	468.5	74	118.5	87.2
1553102_a_at	12.6	3.8	0.6	29.8	15.6	4.8	8	1.7	2.7	12.1	23.1	12.6	4	11.1	31.9	38.9	5	25.1	14.3	25.5	26.9	0.3	34.2	30.6	11.9	25.7	26.6	31.4	29
1553103_at	863.2	673.9	570.9	209	378.3	241.3	252	1341.1	1282.4	426.7	230.4	309.2	310	221.6	182.1	279.3	307.7	423.7	387.4	695.5	840.3	1831.8	178.9	311.7	372.1	340.6	267.5	267.6	196.5
1553105_s_at	3.3	14.2	42.9	128.7	218.3	279.8	54.5	35	8.5	137.4	1.8	59.2	14.3	169.4	88.2	135	163.9	369.7	210.9	48.8	31.7	44	708.4	180.5	240	82.7	154.1	191.4	212.9
1553106_at	12.9	7	14.7	26	40.1	41.8	13.1	16.9	26.2	21.3	67.6	9.3	21.9	33	45.7	40.3	18.5	22.2	51.8	11.3	16.9	12.8	55.2	38.4	55.6	32.3	39.9	18.4	48.8
1553107_s_at	40.3	46.7	42.5	44.6	38	53.8	68.8	53.7	43.5	29.8	30.4	14.5	49.3	17	63.4	37.5	46	14.3	48.4	26.2	20.9	54.1	51.7	24	50.8	25.6	51.3	37.8	41.7
1553108_at	29.6	19	27.9	48.3	64.2	64.4	32.1	32.1	30.7	25.1	77.4	28.4	62.5	65.5	27.3	36	37.1	35.3	48.6	21.7	28.1	41.1	61.7	34.6	64.8	15.9	87.4	35.9	69.2
1553111_a_at	55.3	30	27.9	16.5	41.4	27.4	15.8	20	18.1	11.2	23.4	75.5	2.1	8.6	10.2	24.9	68.4	138.9	43.7	25.3	8.6	34.9	27.1	25.6	7	16.9	7.9	19	22.9
1553112_s_at	36.5	13.7	22	88.1	148	75.1	46.8	28.9	49	62.1	54	63.8	126.8	89.1	32.9	41.8	50.1	69.9	58.3	50.7	17.5	42.1	247.4	155	49.2	74.3	13.7	92.9	176.3
1553113_s_at	993.5	295.9	130	145.3	456.9	115.8	226	278	147.4	288.9	143.6	76.5	234.6	124.5	119.4	128	309.9	77	124.6	233.4	103.7	137.1	388.8	324.8	78.3	214.4	34.8	134.7	216.2
1553114_a_at	85.4	64.7	4.4	44.7	9	140.4	19.7	43.1	43.5	28.8	6.7	10.2	39.1	38.2	239.5	56.8	32.5	6	2.1	6.3	53.2	30.4	4.3	20.4	14.3	40.2	16.2	3.9	4.1
1553115_at	16.3	36.9	10.7	25.5	6.4	9.5	9.4	85	2.4	4.3	4.3	2.9	8	23.1	6.1	11.7	226.3	3.9	23.3	11.3	5.6	6.3	3.4	2	1.6	6.7	12.1	12	3
1553117_a_at	21.4	35.9	42.6	91.5	172.5	216.4	29.2	39.3	6.4	33.1	239.3	162.7	188.1	270.9	96.1	154.1	26.6	236	505.4	49.1	28.7	6.5	405.4	192.8	396.1	87.7	403.7	135.6	213.8
1553118_at	7.9	4.7	38.6	33.7	53.9	44.8	12.1	5.8	63.3	87.9	46.2	79.5	70	50	63.7	81.2	2.4	41.9	55.5	46.6	13.6	41.7	64.4	74	127.5	112.4	75.1	69.7	69.5
1553120_at	13.5	19.9	17.5	17.5	15.8	20	6.7	11.5	13.7	16	18.6	13.9	34.2	11.9	6.2	10.5	21.5	11.8	10	15.4	22.9	25.5	6.7	15.1	15.9	13.1	8.8	9.6	11.8
1553122_s_at	1.1	16.2	8.7	24.7	9.3	20.7	2.1	4.4	3.4	3.2	28.6	33	38.1	39.6	8	17.9	6.7	13.7	13.8	4.1	6.3	4.1	39.9	18.7	48.7	3.1	27.2	59.1	53.5
1553123_at	40.1	44.5	22.4	31.4	32	24.7	19.1	14.3	16.6	21.5	34	37.7	8.8	6.6	14.6	29.1	7.7	13	25.3	10.8	33.9	43.7	23	22.7	11.5	22.5	26.4	35	24.3
1553125_x_at	18.6	19.8	23	15.7	30.5	24.5	10.2	26.2	12.9	3.4	19.2	26.3	9.1	43.6	20.3	30.1	28.8	8.3	14.7	11.1	15.5	23.1	4.7	9.7	16.2	24.5	13.3	26.4	10
1553126_a_at	2.7	1.9	0.7	9.7	9.9	2.1	0.6	3.7	3.1	0.4	1.5	2.4	12.2	10.3	1.1	0.9	5.4	5.6	6.6	5.9	1.9	0.9	10.6	12.9	4.6	1	13.5	13.7	8.6
1553127_a_at	0.5	0.5	6.5	7.3	19.7	0.8	13	1.7	1.7	7	9.8	1.3	20.6	15.4	18.9	1.1	11.1	15.5	13.8	12.9	14.2	16.9	12.3	12.9	36.2	15.2	11	18.2	1
1553129_at	25.5	17.1	17.4	3.4	10.8	40.2	22.5	0.6	7	7.4	17.9	4	15.7	16.8	5.3	31.8	16.4	11.3	7	5.4	2.3	1.4	8.2	6.1	0.6	12	9	12	1.8
1553130_at	17.5	17.9	14.4	16.6	6.5	9	29.7	6.4	25.6	8.2	14.2	16.2	31.9	47.3	9.3	17.4	19.3	7.8	31.8	1.3	19.5	5.2	3.9	30	18.4	3.7	21.9	27.3	3.5
1553131_a_at	13.6	35.2	26.1	11.9	8.1	5.9	33.2	13.9	7.7	9.3	18.3	3.3	6.1	4.4	5.2	14.7	18.7	20.3	3.9	4.8	2.7	2.9	4.7	21.5	2.8	5.7	4.6	7.4	2.8
1553132_a_at	71.2	0.3	56.2	19.6	86.7	219.6	81.7	124.9	91.5	132.1	87.5	104.4	16.6	606.2	83.3	168.8	33.5	149.7	249.3	117	257	197.9	178.3	156.2	372.4	240.9	68.4	106.3	163.6
1553133_at	143.2	73.5	61.2	26.6	167.4	48.2	27.2	310.1	187	19.2	26.3	41.9	240.5	101.2	27.3	12.2	234.9	63.3	63.8	99.4	50.3	112.4	83.1	128.3	99.3	45.6	110.5	315.1	96.7
1553134_s_at	24.8	14.8	25.8	19.2	24.3	11.8	5.3	31.2	17.1	13	15.9	15.1	47.3	29.5	1.8	1.7	32.2	13.1	24.1	18.3	10.2	4	21.2	18.9	12.3	11.5	20.1	40.6	21.3
1553136_at	63.7	12.7	54.7	43.4	26.9	65.1	71.9	48.2	20.7	3.4	6.5	16.6	15	3.4	9.7	37.1	28.1	24.6	4.2	13.9	2.4	58.7	19.8	23.2	13.3	40.1	18	22.7	38.5
1553137_s_at	7.5	10.1	20.3	21.2	34.7	80.8	17.6	34.7	21.1	30.3	45.5	40.2	1.5	33	26.4	18.4	44	34.6	38.6	16.2	12.5	32.3	26.8	7.6	48.8	6.6	23.1	52.9	57.7
1553138_a_at	0.8	1.3	4.4	1.5	1.1	1.8	22.1	5.5	4.9	0.7	9.9	9.1	4.6	12.7	1.3	6.4	1.5	0.7	0.4	0.5	4.4	2.3	1	0.6	2.7	6.3	3.8	2.6	6.8
1553139_s_at	2.2	4	43	56.2	95.1	70.9	34.4	50.1	51.3	71.2	37	92.3	61.1	72.2	3.2	19.5	41.8	22.1	15.2	15.1	3.8	3.3	62.1	36.9	39.9	2.8	71.3	67.9	41.9
1553140_at	2.8	11.4	1	3.2	7.6	8.8	14.4	8	13.1	2.9	13.6	26.4	18.5	7.1	11.1	14.8	1.4	7.4	10.2	1	12.1	13.2	15.2	6.9	15.1	15.8	9.7	10.3	13.6
1553141_at	18.3	19.9	12.7	20.2	26.2	11.6	15.7	10.2	13.3	8.7	2.8	13.1	25.4	27.3	36.5	23.8	22.7	26.7	17	9.1	7.5	19.1	36.9	25.7	26.6	23.8	23.9	18.3	36.6
1553142_at	4.2	4.7	10.5	13.7	11	2.4	3	6.2	5.4	0.5	5.9	22.5	41.1	20.2	7.5	1.1	9.5	36.1	6.2	6.8	0.2	8	24.9	25.7	13.8	12.5	15.2	4.5	42
1553145_at	34.8	76.6	71.5	74	115.7	85.4	124.3	99.9	52.7	90.9	106.8	88.8	98.2	53.6	38.9	84.5	95.9	24.9	50	57.8	30.9	58.3	46	60.8	60.5	74.6	61.5	88.2	87.1
1553146_at	12.2	10.2	0.8	2.3	12.7	2.9	5.5	12	6	3.4	7.7	5.4	2.2	22.4	1.3	12.7	12.3	0.6	39.2	1.8	6.3	11.3	0.8	8.1	1.5	8	1.1	11.6	7.2
1553147_at	8.4	4.9	1.4	1.1	4.2	2.5	8.4	0.6	0.6	5.9	15.2	0.8	1.3	1.8	0.8	1.2	2.1	10.9	1.3	2.1	3.6	0.6	13	2.9	6	9.3	7.8	1.1	3.1
1553148_a_at	24.5	19.7	74	65.9	44.3	74.5	42.1	88.2	62.5	43	162.6	127.1	145.6	148.5	28.2	46.5	60.9	52.7	71.6	44.2	20.2	40	117.6	108.4	83	64.7	89.4	180.5	158.3
1553150_at	13.5	2.7	12.6	40.2	43	66.1	25.2	73.8	44.1	20.5	33.6	25.9	42.6	33.9	30.5	27	21.9	22.5	53.2	16.7	5.1	57.4	38.5	34.2	37.1	22.8	33.6	18.4	29.9
1553151_at	13.8	1	62.7	11	9.5	12.8	7.8	1.8	7.8	6.3	8.9	7.1	29.2	10.5	10.2	14	0.9	14.6	12.6	11.8	1.6	13.7	3	9.1	78.1	30.1	7.7	1.4	8.8
1553153_at	32.2	47.8	213.9	101.1	85.2	83.6	55.7	45.4	34.9	34	32.8	55.9	46.1	37.7	37.3	51.4	53.2	40.4	27.6	79.5	32.7	43.1	31.8	29.8	45.4	30.8	41.8	35.2	37.5
1553155_x_at	22.8	19.1	162.5	38.6	48.5	22.6	17.3	31.3	24.2	11.3	23.6	26.7	41.3	22	24.6	44	18.2	26	16.9	41.3	20.1	30.9	30.4	15	26.8	28.5	12.5	26.8	14
1553156_at	1.5	1.5	1.4	1.9	2.5	2.1	1.3	0.8	1.1	1.8	0.8	2	2.1	1.5	1.3	2.5	1.4	1.6	0.7	1.3	2	2.9	2	0.8	0.9	9.7	2.3	12.7	1
1553157_at	30.5	39.3	13.4	22.2	8.2	0.7	29.9	12.6	10.2	2.1	14.9	13.5	30	12.1	21.1	17.2	19.8	11.2	15.3	20.4	22.9	19.2	4.3	13.4	11.8	25.9	21.5	17.9	24
1553158_at	7.9	3.7	53.7	20.7	46	29.7	50.1	49.1	92.5	63.2	54.4	85.4	42.5	32	99.9	28.4	47.6	29.3	80.2	10.4	2.2	1.7	19.7	3.5	4.6	35.4	26.4	72.4	17.6
1553159_at	22.9	3.9	3	4.9	3.1	5.1	5.1	11.6	10.2	28.5	9.9	34.1	22.3	7.7	2.5	31.9	2.6	6.2	1.6	2.4	5.8	3.2	3.2	12.6	2	24.2	9.6	24.2	2.6
1553162_x_at	109.8	59.1	73	92.8	68.4	99.9	130.2	81.1	47	70.6	41.4	56.2	74.6	56	30.4	43.4	54.9	41.3	30.1	50.8	96.4	61.7	18.9	28	82	3.2	35.5	49.6	37
1553163_at	32.4	39	38.5	26	30.3	24.2	24.1	29.7	17.2	13	16.6	20.3	44.5	27.1	29.3	4	34.8	27.6	11.4	4.6	27.9	65.5	24.9	9.7	25.7	32	26.3	15.6	13
1553165_at	14.2	27	30.3	33.7	26.8	31.2	50.7	19.3	13.8	9	39.1	43.2	34.9	39	5.5	25.3	28.1	19.9	17.7	22.2	12.6	12.1	54.5	29.6	19.2	21.1	35.5	23.9	22
1553166_at	48.1	22.5	27.2	92.7	27.7	25.6	50.8	43.7	41.2	18.2	19.2	19.3	9.3	33.7	41.7	19.6	34	15.4	20	38.1	38.4	58.3	28.9	24.1	31.2	27.1	6	1.4	23
1553167_a_at	25	24.1	29.4	29	47.9	35	38.1	31.2	59.3	40.7	88.1	19.3	48.8	79	54	50.1	54.7	57.1	117.6	69.6	39.5	48.8	96.5	94.6	61	64.4	50.6	114.7	146.3
1553168_at	37.1	20.2	23.8	19.7	10.5	14.7	2.8	4.5	2.9	15.2	3.2	1.1	2.8	2.3	23.2	7.3	8.9	6.3	0.6	0.9	2.1	5.1	2.2	3.5	10.8	6.9	19.3	10.6	4.6
1553169_at	2.9	2.5	3.4	26.7	6.7	10.4	7.1	4.1	4.4	1.6	1.5	2.2	2.6	2.4	9.6	2.7	1.9	1.3	1	19.8	48.8	42.9	1.3	3.3	1.5	2	43.6	8.4	12.2
1553171_x_at	42.3	16.6	10.6	24	32.5	19.4	27.3	16.3	7.3	11.7	13	4.6	3.9	2.2	22.5	24.1	35.3	14.6	9.4	24.3	98.3	10.9	16.7	10.9	2.2	2.4	42.7	7.2	10.5
1553172_at	193.4	244.1	131.5	140.1	246.8	166.3	169.4	177.1	140.6	194.9	28.2	95.2	47.7	44.3	119.5	165.1	163.7	125.9	114.1	137.8	82.4	264.4	23.7	41.6	21.8	28.3	29.6	48.1	27.5
1553174_at	4.4	7.3	5.3	3.8	2.1	5.7	12.2	2.4	3.3	1.1	2	9	7	3.7	2.1	9.2	7.3	3.5	15.6	10.5	4.8	2.2	2.2	6.5	2	14.3	6.8	2.6	8.2
1553175_s_at	21.6	34.4	8.5	30.7	96.3	30	37	23.9	25.5	28.8	210.9	13.1	59.7	60.2	7.7	28.5	43.8	19	1.2	9.5	5.7	8.2	12.3	19	73.1	5.3	19.6	39.6	0.8
1553176_at	25.7	9.9	1.8	21.4	16.8	3.7	1.8	4.1	10.5	1.9	10.1	8.5	16.3	19.3	11.2	27.9	20.4	2.3	6.7	1.4	2.8	22	3.7	14.8	16.2	11.5	10.9	21.9	9.5
1553177_at	16.3	9.2	3.4	20.3	23.9	23	18.9	20.9	14.4	9.1	4.5	4.5	22.8	18.1	22.8	38.5	0.9	14.2	16.1	20.6	24.5	18.2	8.2	15.7	1.6	2.1	4	18.2	8
1553178_a_at	65.2	63	45.2	51.6	48.9	47.5	29.5	17.5	18	22	15.9	7	18	30.3	34.9	48.3	65.3	13	20.7	19.8	37.5	34.2	25.7	10.8	33.4	14.9	45.1	26.7	24.6
1553179_at	2.1	1.3	1.5	2.2	2.1	0.8	1.4	0.7	1.1	2.3	3.2	9.3	4.6	2	10	20.9	36.3	2	2.7	7.1	0.8	1.3	0.8	47	7.4	2.9	8.5	24.2	5.8
1553180_at	4.4	1.5	1.5	1.9	0.4	4.6	0.4	10.5	5.4	5.1	3.7	3.9	0.9	0.7	0.4	16	14.8	6	1.3	1.4	3.4	10.4	1.8	11.2	1.5	7.8	4.6	8.6	4.6
1553181_at	27.1	21.3	34.2	29.8	28.5	34.1	14.8	35.7	9.1	17.7	18.2	17.5	46.4	35.5	19.3	26.1	31.1	19.9	21.6	10.9	18.1	16.6	22	9.1	15.9	29.3	12	15.8	27.3
1553183_at	25.4	0.6	86.2	11.6	4.2	18.6	26.6	6.8	51.1	179.5	148	22.1	1	18.1	0.9	13.3	1.4	8.3	118.9	10.1	158	10.6	25.8	1.5	1	75.6	24.4	0.5	17.5
1553185_at	483.8	349.4	180.6	974.1	228.6	160.1	566.5	158.9	421.8	385.3	215.8	247.1	1144.5	826.8	460	1167.3	291.1	363.9	1063.2	366	75.8	1099	422.7	476.5	452.7	150.6	375.6	759.5	160
1553186_x_at	252.2	244.8	158	585	280	228.2	264.3	145.7	200.9	191.8	178.6	152.9	654.3	346.6	328.4	584.7	371.5	170.1	517.5	204.7	58.7	521.6	236	239.9	246.6	88.5	182.4	453.1	174.8
1553188_s_at	1.7	1.7	0.9	1.5	0.8	1	1.3	0.8	0.9	0.9	4.2	0.6	1.3	1	0.8	0.8	1.4	0.6	2.9	12.9	0.7	1.3	1.1	0.9	1.7	1.5	7.4	1.3	4.8
1553190_s_at	42.2	3.8	38.2	43.9	6.6	38.5	10.3	16.2	11.8	7.6	4.9	20.7	38.7	17.2	26.1	31.2	29.9	20.1	3.2	24.6	8.5	21.8	35.7	21.5	24.3	25.4	4.5	29.1	18.1
1553191_at	1.2	0.5	7.9	1	11.9	0.9	7.6	0.9	0.3	1.8	9.1	8.9	0.6	5	0.3	22.3	4.9	4.2	2.5	7.9	13.1	5.2	1.3	6.7	2.3	5.1	7.4	5.1	2.6
1553192_at	24.9	20.3	17.3	26.9	19.6	9	4.3	3.3	11.5	6.3	34.2	48.6	26.6	19.7	5.6	9	14.5	5	22.5	15.2	8.8	5.9	20.8	32.9	15.9	22.3	12.6	18.3	47.4
1553193_at	46.2	30.8	23.7	27.5	27.4	13.1	22.3	22.8	18.6	10.1	27.8	39.9	23.7	27	4.2	33.1	14.6	23.2	22.4	16.4	13.9	26	21.4	26.8	15.2	7.2	14.2	27.1	26.7
1553194_at	1.3	4	10.4	22.9	24.9	200.1	2.3	27.7	22.1	6	33.2	9.5	36.4	38.7	11.2	11.3	9.9	15.7	9.9	4	0.7	2.4	14.1	0.5	4.5	1.4	0.5	27	7.5
1553196_a_at	3.6	3.3	0.9	5.5	2.1	2.7	2.5	1.4	1.9	11.1	7.7	1.6	10	3	2.6	7.2	2.8	2	1.7	1.6	4.5	3	11.5	17.2	2.1	3.5	18.7	18.4	3.8
1553197_at	2.5	8.2	21.3	12.4	1.9	5.4	11.1	0.5	6.7	1.3	0.7	2.3	15	8.5	7.3	7.1	3.5	2	9.1	8.8	2.7	10.3	6.2	4.9	1.9	11.5	4	9	0.7
1553199_at	11.8	16.6	0.7	4.4	0.9	0.6	5.6	5.8	8.6	1.3	4.1	0.8	1.2	9.8	0.5	0.7	0.9	1.9	0.6	0.1	1.9	1	4.7	0.5	2.6	8.6	0.6	0.7	0.7
1553202_at	1.8	0.8	15.5	2.5	5.1	4.1	25.1	15.7	46.2	34.8	20.7	82.8	9.6	33.2	1.1	8.3	1.2	15.3	16.9	19.8	13.2	15	32.4	11.9	26.6	22.1	14.1	43	29.4
1553204_at	44	32.9	35.2	41	47.6	42.6	20.8	39.8	15.2	22.5	12.5	7.3	37.9	14.4	23.4	50.3	18.1	25.9	27.3	16.6	28.2	30.3	23.5	8.8	22.2	14	22.2	26.5	38.9
1553205_at	65.6	72.4	47.1	35.1	77.7	72.6	61.8	55.1	33.4	25.8	39.1	23.4	56.8	63.5	63.2	36.6	29.8	38.5	46	48.1	64.3	66.3	42.7	47.1	37.5	12.6	42.3	28.4	37.4
1553207_at	48.3	10.5	14.8	17.4	40.5	41.5	14.4	15.1	20.2	7.8	1.6	15.5	21	32.9	33.8	19	41.2	14	28.4	3	2.8	2.5	6.7	13.7	10.3	29.7	20.8	15.7	25.6
1553208_s_at	39.6	58.5	48.9	22.7	17	21.3	32.4	44.1	34.5	21.6	24.1	26.4	24.8	16.9	20.2	51.9	46.1	27.1	21.4	56.6	14	47	13.7	29.9	12.6	27.1	12.6	26.3	19.3
1553209_at	24.3	22.9	17.5	11	30.5	23.9	17.3	22.4	9.9	11.4	14.4	2.6	6	21.1	14.9	23.3	31.1	10.5	4.2	5.3	3	18.3	7.6	14.8	12.4	31.6	12.2	10.6	7.5
1553211_at	16.5	1.4	20.8	8	2.6	1.8	42.1	4.4	3.3	6.1	12.7	27.7	8.5	2.8	9	13.7	4.5	9.4	13.9	9	2.6	1.1	1.8	1.6	2.6	4.7	28.5	17.6	1.4
1553212_at	31.2	18.9	33.3	62.7	46.3	36.5	32.5	36.4	27.9	37.8	46.1	28.9	34.2	39.2	72.9	21.9	43.3	25.4	9.3	5.1	22.1	13.4	9.9	26.9	24.5	32.7	30.6	14.1	19.1
1553213_a_at	2.2	1.2	1.3	1.3	1.1	10.3	0.9	2.6	0.5	0.7	1	13.5	1	1.4	18.2	1.9	0.8	0.8	4.7	0.4	8	0.9	3.9	0.7	0.9	8.5	2.3	1.4	1
1553214_a_at	2.7	5.8	2.4	0.9	4.4	6	0.6	7	3.7	12.6	4.2	7.9	0	5.8	0.9	12.5	0.7	2	10.4	10.8	2.4	9.3	6.7	8.7	0.8	0.3	10.6	2.1	2.2
1553215_s_at	2.7	5.7	6.3	2.9	6.2	7.3	2.3	5.5	3.7	4.8	1.5	8.9	3.7	4.6	6.4	22.9	1.8	3.9	24.3	1	4.8	6.3	3.2	25.8	5.7	2.4	3.2	3.4	10.6
1553216_at	1	30.2	2.6	31.8	29.6	25.8	12.8	9.4	15.3	21.1	40.3	73.8	54.5	70.4	10.4	12.7	1.3	26.4	24.2	15.1	13.7	12	47.7	65.4	35.8	38.9	14.2	45.3	43.4
1553217_s_at	33.3	20.7	21.2	35.7	35.2	39.1	24.3	28.9	15.4	14.7	35.9	50.5	41.5	51.5	17.2	32.3	15.1	24	22.7	22.1	21.1	14.8	32.7	57.1	30	23	29.6	34.2	37.1
1553218_a_at	111.1	89	97.8	308	247.3	201.6	73.2	67.6	51.7	37.6	262	169.2	211.1	168.1	69.1	208.8	73.6	143	155.4	68.7	54.8	44.3	133.2	252.1	191.5	53.7	316	165.2	244.1
1553219_a_at	3.5	2.9	1.3	17	3.8	3.5	12	3	9.7	3.2	13.1	3.7	47.3	27.3	1.9	4.2	20.1	30.7	1.1	2.8	1.1	3.1	49	31.2	19.6	2.3	1.9	41.2	74.5
1553220_at	49.5	49.1	41.8	52.4	49.2	61.2	33.1	36.9	28.6	35.2	21.6	21.5	15.6	27.6	180.1	31	32.3	14	24	56	32.3	59.9	15.3	21.1	33.5	21.9	26.5	61.6	41.4
1553221_at	43.8	55.1	18.2	51.8	49.5	19.2	31.2	47.3	32.8	28.2	39.6	6.5	16.2	45.6	17.1	16.2	21.2	34.3	65.8	42.7	28.9	11.3	15.9	20.7	40.8	19.8	21.8	16.4	33.8
1553222_at	48.3	92.3	34.4	129.1	17.9	76.8	41.2	56.7	34.3	34.3	56.4	73.8	118.2	42.3	36.1	23.7	97.5	45.5	20.2	27.3	40.2	71	25.6	20.5	56.3	42.9	39.1	28.2	59.1
1553224_at	10.7	8.1	8.9	24	2.6	12.7	5.4	10.4	1.1	10.4	1.1	1.5	0.9	0.5	1.4	2.5	16	7.8	6.8	9.9	1.4	3.4	12.2	4.8	5.8	4.6	6.3	16.8	11.9
1553225_s_at	3.6	13.4	2.2	26.2	31.7	26.5	9.2	6.7	13.9	12	62.3	56.7	23.2	69.7	17	26.2	19.9	17.7	49	18.8	2.2	0.7	51.6	33.5	55.5	57.4	42.6	34.9	44
1553226_at	3.3	10	14.3	3.3	2.8	15.8	3.2	14.6	12.8	0.9	2	10	4.1	24	3.4	3.3	5.1	1.5	0.9	1.4	12.2	2.1	17.6	6	16.4	13.2	1.2	3.4	6.4
1553227_s_at	69.4	137.9	104.5	107.5	92.3	90.7	125	82.8	93.3	62.8	185.9	166	106.8	111.2	30.5	72.1	29.2	79.5	161.5	99.6	57.9	76.1	128.4	102.2	131.3	40.1	72.9	83.9	152.2
1553228_at	5.8	47	22.9	10.4	11.1	5.5	10.3	44.5	56.3	12.4	10.1	11.9	10.5	5	0.9	27.5	11.5	8.9	72	4.8	14.6	2.6	8.2	17.1	11.2	1.7	11.5	13.6	8
1553229_at	21	49	57.5	64.3	6.7	132.5	57.1	23	24.8	31.7	99.5	70	31	94.3	18.8	47.4	43.9	36.3	66.6	40.1	22.4	40.7	50.9	67.5	18.3	49.3	27	51	34.3
1553232_at	2.1	5.4	1.8	2.9	8.9	14.8	17.8	1	14.3	12.3	7.4	1.3	20.4	10.3	2.7	19.6	1	22	13.4	15.7	26.2	11.4	7.7	2.5	13.2	13.6	12	17.7	10.1
1553234_at	45.2	31.2	32.8	26.9	32.9	35.2	33.4	26.9	48	56.8	126.7	9.3	1.4	10.3	29.4	6.9	38.7	11	12.8	4.3	25	21.9	31.3	77.4	39.9	15.3	18.8	33.5	9.5
1553235_at	2.8	1.8	3.6	3.5	16.4	3.6	1.3	2.4	2.3	1.2	1.4	1.2	2	3.8	1.9	2.8	1.4	1	0.8	1.5	7	2.6	1.7	7.5	1.2	2.3	7.3	1.4	2.5
1553237_x_at	2.5	16	3.6	29.9	37.5	31.4	27.1	15.1	11.2	14.7	17.7	6.3	5.2	31.5	1.7	4	3	27.7	16.2	2.8	6.5	16.6	17.1	22.1	10.8	5.5	19.2	5.7	8.4
1553238_a_at	59.4	25	59.7	52.1	111	61.3	85.5	46	27.4	40.3	31.3	13.3	28.3	14.5	30.6	75.8	23.6	31.8	31.3	19.2	19.5	19.8	47.4	55.4	9.7	19.2	34.2	75.5	23.6
1553239_at	35.3	35.3	34.5	45.3	9.9	15.3	62.8	38.2	17.4	20.2	18.2	17.3	26.6	21.7	20.6	72.3	32.1	19.8	33.6	8.2	6.3	23.7	35.2	29.5	34.1	23.9	27.2	31.3	10.1
1553241_at	5.4	7.6	31.2	33.7	9.3	23.3	3.3	1.5	11	4	3.4	5.3	21.8	26.4	5.6	36.4	13.4	12.4	4.2	17.8	16.3	5	10.2	16	2.6	17.5	14.8	10.7	24.4
1553243_at	29.7	0.6	8.7	17.4	20.4	12.6	11	2.6	9.6	13.3	22	9.2	15.7	9.4	4.1	9.9	21.7	5.5	6.9	8.8	15.8	1.8	48.2	11.8	29.4	11.5	34.9	31.6	12.1
1553244_at	24.7	10.7	14.4	2.7	34.4	13.5	2.3	10	17.6	13.8	10.2	13	27.4	46.9	18.9	19	8.3	12.9	12.2	6.1	1.8	24	17	12.1	45.2	10.4	2.9	39.4	14.4
1553246_a_at	15.7	46.6	26.5	51.7	42.2	18.7	26.9	27.8	21.4	23.9	5.6	28.3	54.1	18.1	24.2	31.4	11.5	9.8	4.6	0.9	28.9	30.6	9.4	23.7	10	12	27.7	42.4	19.5
1553247_a_at	61.7	44.6	77.5	42.3	33.5	20.1	53.1	41.5	50.2	13.1	24	79.1	15.8	15.6	1.8	32.9	12.5	29.6	75.5	38.2	16	22.1	15.8	33.5	14.6	21.7	22.5	8.4	38.3
1553248_at	10.4	3.1	14.8	22.1	20.5	18.5	21.6	11.4	19	23.9	15.4	28	39.5	15.3	18.9	20.4	10.9	19.1	15.5	9.9	13	15	11.9	32	14.5	3.2	23.2	12.8	15.1
1553249_at	1.9	1.7	1.3	4.3	0.9	10.7	10.8	1.1	3.2	1.1	6.5	11.9	1.9	3.3	1.3	1	1	5.6	0.7	4.2	1	4.2	0.6	0.6	7.7	1.2	11.7	11.4	13.8
1553252_a_at	18.6	6.6	22.6	27.2	18	26.5	23.9	20.8	15.1	8	34.2	39.2	42.9	53.8	9.8	19.6	6.9	0.7	21.1	17.8	9.3	26.1	62.8	33.8	40	16.2	43.2	43	19.8
1553253_at	70.7	39.4	47.5	93	75.4	56	79.1	41.7	3.1	29.7	23.3	30.9	64.5	21.2	12.5	74.9	55.1	33.4	28.9	31.6	10	45.3	14.5	4.5	9.6	6.7	12.4	12.5	43.6
1553254_at	1.4	31.5	5.2	15.3	21.3	22.9	4.9	6.2	3.6	1.1	4.1	12.1	2	8.5	9.9	11.3	6.1	6.5	8.1	0.8	17.6	8.8	10.2	7.7	6.8	0.3	15.5	7.8	15.3
1553255_at	33.3	25.5	25.9	15.8	15	4.8	4.5	18.1	1.7	30	3.8	6.6	8.3	30.5	2.7	24.9	18	8.9	13.1	2.5	4.4	9.3	2.1	2.1	2.5	38.8	6.6	2.6	15
1553257_at	6.4	15.6	3.7	10.7	6.3	3.9	28.3	12	18.2	1.4	19	7.1	6.1	3.2	13.2	6.8	15	1.5	2.2	11.4	4.2	5.1	4	2.1	2.8	17.7	17.7	9.1	20
1553258_at	2.4	1.8	5.1	6.6	6.6	4.8	3.7	4.4	2.1	1.6	2.2	7.6	20.9	23.3	1.5	3.2	3.2	18.9	12.1	8.3	4.6	21.9	2.6	1.1	6.1	7.2	1.3	3.7	15.7
1553260_s_at	13.7	48.6	27.6	18.8	4.7	17.3	5.6	40.7	2.5	83.4	16.6	51.9	7.2	13.1	7.7	3.1	0.7	2.7	70.8	0.6	9.1	35	33.6	39.3	11.3	5.6	35.6	13.2	9.3
1553261_x_at	0.3	19	0.4	11.5	7	5	3.5	4.4	5.8	4.4	4	12.4	0.2	13.9	4.3	2.3	8.5	10	9	0.3	4.2	13.2	0.4	12.3	21.6	0.9	5.8	9.7	2.7
1553262_a_at	92.7	40.8	41.6	84.2	46.6	90.2	42.7	71.5	47.5	52.2	26.3	40	42.9	52	91.1	83.2	88.4	57.6	49.8	50.8	57.8	75.1	24.5	33.3	49.5	120.2	50.5	40.3	82.7
1553263_at	59.8	46.7	42.3	87.6	70.8	59	46.6	23.9	29.2	19.4	14.7	15.4	14.9	8.3	68	62.9	59.9	16.7	6.2	25.8	26.6	26.3	34.9	27.6	33.4	31.4	23.4	39.7	22
1553264_a_at	46.1	9.6	7.2	27.6	38.9	29.5	36.1	28.1	25.5	23.3	7.5	34.9	7.6	11.4	5.6	8	34.4	5.8	17.6	17	16	18.9	19	2	4.6	35.9	4.8	35.8	15
1553265_at	5.3	1.9	2.9	5.3	2.7	10.2	1.9	7.7	6.6	9	13.7	0.4	4	1	8.5	14.7	2.9	0.4	6.9	0.9	0.7	2.1	1.9	7.1	4.4	7.8	6.9	0.8	8.6
1553266_at	0.4	2.5	0.4	0.5	0.8	4.6	2.3	6.4	3.8	0.3	1.3	2.4	7.6	0.5	0.4	0.2	3.7	0	0.8	3.2	0.2	19.8	5.9	3.1	5.8	3.3	5.9	5.7	0.5
1553267_a_at	3.4	1.2	12.5	7.3	1.8	1.1	8.5	6.3	5.3	2.5	4.5	0.6	27.1	17.4	0.7	2.4	1.3	2.3	5.8	7.2	0.6	15.1	17.9	18.7	15.8	3.5	12.8	10.9	13.5
1553268_at	72.1	27.1	35.7	22.4	14.1	22	49.2	26.6	94.1	45	36.2	38.1	18.2	32.1	28.4	14.1	16.5	2.1	11.5	9.7	0.7	18.8	8.1	19.6	9.1	18.2	12.3	7.2	6.7
1553269_at	30.2	33.7	154.1	67.6	191	109.4	236.7	30.2	168.7	59.1	114.9	75.8	33	48.4	14.6	26.1	14.4	42.5	115.5	57.4	37.7	35.7	38.7	53.5	16	24.9	66.8	31.1	122.8
1553271_at	15.3	27.6	34.1	31	37.6	25.4	24.5	16.1	17.6	10	12.8	0.7	7.1	5.8	12.6	22	31.5	14.7	19.6	15.3	3.5	30.8	20.9	16.8	23.4	8.6	14.5	22.4	16.7
1553272_at	29.1	41.9	6.7	53.3	35.2	32.4	2.4	24.5	9.6	3.2	19.3	27.3	24.1	50.6	20.2	21.9	33	22.3	1.8	2.7	18.6	37.7	7.5	5.3	25.4	2.1	13.4	11	32.5
1553274_a_at	109.8	41.7	61.4	58.5	139.1	134.7	80.3	76.1	91.3	80.6	68.8	74.8	182.8	205.5	43.5	114.8	116.4	63.2	115.5	111	87.2	262.3	107.7	85.9	318.5	64.1	107.1	175.6	112.2
1553275_s_at	13.9	29.4	15.4	13.1	15	20	1.4	11.2	6.8	5.8	6.3	13.1	25.6	10	8.3	28.7	6.6	24.1	11	7.3	6.9	23.1	9	4.1	6.9	13.9	39.7	15.7	21.5
1553276_at	0.4	9.2	7.6	1.2	1	0.4	6.8	0.6	6.4	0.3	2.2	5.8	7.9	0.9	1	1.7	0.4	0.5	5	0.6	0.2	12.1	0.8	1.2	30	0.6	1.3	0.5	42.4
1553277_at	0.5	6.9	9.4	28.6	9.8	8.3	5.1	5.2	3.4	10.2	19.8	6.9	7.9	7.5	0.5	26.8	10.3	3.1	17.9	9.2	0.5	20.3	8.1	11.2	5.9	11.1	10.9	5.4	4.3
1553279_at	8.2	10.4	11.8	20.1	60	6.1	64.1	28.9	15.4	17.9	16.9	4.6	42.8	2.7	22.6	45.1	7	15.5	16.7	29.7	8.3	36.9	6.6	21.7	5.5	17.3	2.5	41.4	13.8
1553280_at	38.1	20	20.2	27.4	16	24	11.4	7.6	9.7	10.8	35.4	15.9	23.5	20.5	54.6	42.6	20	18.9	37.1	27.9	28.3	12.7	32.6	9.9	46.1	20.8	33.3	39.9	44.2
1553281_at	35.3	3.7	2.2	25.4	3.1	18.4	2.9	2.2	10.3	0.8	2.1	6.9	3	9.2	4	31.5	2.8	1	0.9	0.7	1.2	17.3	12.4	1.3	4.2	1.7	2.9	5.8	2.2
1553282_at	9.9	1.5	10.7	1.6	7.6	9	5.2	2.2	0.9	1.5	2.6	1.9	6.9	1	2	1.8	1.2	1.3	0.8	6.7	1.5	2.9	13.8	2.5	2.4	2.9	0.8	6.6	2
1553284_s_at	8.9	9.9	5.7	6.9	8	5.8	19.8	18.6	12.2	18.7	1.7	13.5	16.3	19.1	11.1	9.2	18.3	10.6	16.8	7	0.5	14.4	19.5	16.2	32.6	9.5	18.5	31.2	18.4
1553285_s_at	7.6	20.5	19.4	8.9	19.7	12.8	9.6	10.4	17.1	18.4	18.6	19.4	5.7	6	13.8	15.4	10.5	19.7	12.1	14.4	13.5	13.8	13.9	17.6	29.8	11.6	2	5.7	18.6
1553286_at	48	44	24.5	26.4	59.7	38.6	48.1	31.6	23.2	14.9	44.4	51.5	61	43.2	54.4	49.8	24.2	53.8	53.8	38.1	61.1	55.4	59.7	50	54.9	38.8	42	110.2	33.6
1553288_a_at	16.2	32.7	16.8	32	24.3	20.3	37	26.5	22.8	5.4	11.6	13	36.2	11.9	12.2	28.7	19	7.2	13.7	18.3	21.6	23.8	14.4	14.9	19.4	22.1	16.7	18.5	14
1553292_s_at	79.1	171.8	290.7	83.2	96.4	103.9	125.5	361.4	580.7	317.1	86.1	130.4	108.2	223.8	25.2	170.2	255.3	58.2	94.2	205.4	50.3	97.8	116.5	143.1	71.9	14.3	126.8	67.6	57.7
1553293_at	13.4	3.2	6.8	15.1	17.8	5.8	2.6	1.8	8.2	3.9	1	0.7	3.5	7.1	15.6	7.3	0.5	4.7	8.9	0.4	1.3	15.4	0.6	5.8	7.6	17	0.6	9.4	1.7
1553295_at	10.3	0.7	1.5	0.5	0.4	0.7	0.2	0.3	6.2	1.9	8	6.6	3.8	9.8	22.5	1.2	8.5	6.5	6	0.3	0.4	13	0.7	0.6	0.7	6.2	3.3	39.8	1
1553296_at	11.1	10.2	1.2	10	7.6	4.4	4.3	2.2	3	0.5	9.6	0.9	18.3	4.9	10.6	17.4	12.3	0.7	2.2	5.9	3.9	1.8	1.4	8.1	12	13.8	1.8	1.5	10.5
1553297_a_at	139.1	50	87.2	67.6	103.6	43	42.2	51.9	185.3	49.4	18.4	50.9	45.1	120.3	82.7	72.9	46.2	112.5	35.6	87.6	91.1	53	113	34.2	28.6	163.7	105.7	51.3	62.7
1553298_at	13.1	8.9	4	4.9	6.2	15.3	11.4	0.7	1.2	5.5	7.4	21.2	15.5	2.8	7.1	8.8	5.2	0.6	8.2	2.7	9.9	6.2	16.3	0.2	1	1.2	3.6	7.3	2.4
1553299_at	11	11.7	6.6	10.8	19.6	23.2	13.1	11.6	13.2	26.7	1.6	10.1	2.6	18.1	36.5	1.7	16.2	0.6	3	21.6	17.5	22.4	8	8.1	10.6	7.6	9.7	34.3	23.8
1553300_a_at	1.9	25.6	21.6	17	24.3	22	13.5	8.7	9.7	17	15.4	28	23.1	24	46.1	19.6	19.2	16.6	4.5	12.9	25.5	30.6	17	23.9	10.9	2.5	10.6	24.8	25.2
1553301_a_at	1.4	17	16.1	14.2	23.2	16.2	1.7	46.8	2.1	0.5	15.8	18.8	33.4	4.8	9.8	16.9	13.3	10.1	9	17.8	20	15.4	2.8	23.8	39.3	13.9	15.4	21.1	18.4
1553303_at	5.2	5.8	1.8	6	7.3	4.7	5.8	7.5	1.2	0.9	1.9	2.1	6.7	4	3.6	5.2	3.7	2.9	1.5	1.4	3.3	5.4	0.9	1	1.3	3	2.1	4.5	3.5
1553304_at	18.6	14.5	0.8	11.6	12.2	18.9	20.1	25.6	24.9	16.4	19.2	30.8	19.2	12.3	14.9	4.1	6.7	19.2	21.4	9.3	11.1	40.4	16.2	24.9	5.7	23.6	21.1	7.2	11.5
1553306_at	5.8	19.8	5.2	17.1	13.8	1.9	11.2	31.5	10.2	17.5	18.2	3.3	19.9	26	14.3	12.2	20.7	10	17.1	0.9	12	19.2	6.6	7.9	2.2	2.4	2.7	9.6	21.5
1553310_at	9.4	1.6	0.8	7.8	0.8	5.3	15.4	5.4	5.7	3.6	9.8	12.6	7.3	16.6	7.1	11.3	5.5	9.1	1.5	9	10.8	31.2	6.6	0.4	9.6	12.3	9	2	13
1553311_at	27.5	11.9	13.7	7.5	7.9	13.2	32.2	192.2	59.5	11.3	9.2	12.4	126.8	64.5	3.5	29.4	10.6	20.1	2.8	22	21.3	1.9	10.7	7.5	6.7	73	24.4	0.3	10
1553313_s_at	39.3	22.5	25.1	56.1	37.4	36.5	17	10.7	15.2	15.4	18.8	33.5	46.9	29.8	6.2	35	13.2	26.3	17.7	20.1	15.4	13.6	34.4	23.4	30.9	28.4	41.2	29.2	21.6
1553314_a_at	79.3	6	10.8	24.2	4.2	6.7	567.3	79.2	73.1	69.5	85.8	123.6	23.8	22.8	15.7	1.9	1.6	11.2	12.7	9	4.8	1.2	1	5	12.1	1.8	17.2	11.9	8.8
1553315_at	17.2	1.4	9.4	23.3	14.4	17.6	24.6	19.8	11.9	26.6	26	2.1	2.8	13.7	8.5	22.5	11.3	18.5	10.4	8.3	2.2	4.6	5.5	10.6	23.6	10.4	29.3	13.9	13.9
1553316_at	3.7	5.2	21.5	20.6	3.4	14.4	10	2.4	4.5	7.8	2.8	1.1	34.3	18.7	3.3	29.3	6.5	3.2	1.3	1.3	10.7	22.6	15	13.2	9.8	24.2	1.7	17.9	16.1
1553317_s_at	0.7	0.7	7.9	0.7	0.8	0.4	10	3.3	3.1	3.9	8	0.5	4.7	6.3	3.3	3.9	1	6.8	1.6	0.2	0.3	6.4	12.8	7.5	11.7	9.5	11.5	0.9	11.9
1553318_at	21.5	5.9	0.9	23.3	14.6	6.2	20.8	26.4	20	5	19	22.8	28.9	1	1.3	8.4	11.1	15.7	12.9	9	5	3.4	2.5	5.6	3.6	10.2	27.8	18.8	13.6
1553319_at	8	14.8	13.1	2.1	17.2	9.4	5.6	7.3	3.2	0.3	1.8	7.6	12.8	6	36.7	1.2	21.9	7.3	13.4	1.3	3.6	31.9	19.9	8.5	19.2	5.7	0.9	47	14.1
1553320_s_at	0.6	6.7	1.8	4.3	1.1	7.1	8.8	0.2	3.8	2.5	0.5	1.4	6	12.5	0.6	7.9	4.5	0.2	3	4.9	1.5	2.6	0.1	0.7	2.1	2.4	0.2	0.1	0.2
1553321_a_at	12.1	13.2	10.1	6.6	1.9	18.2	26.4	10.6	20.1	21.1	14.8	0.7	9.5	2.4	10.3	22.3	127.3	9.3	15.6	9.5	4.7	15.5	4.5	1.3	8.3	3.2	14.8	19.4	6.4
1553322_s_at	2.1	16.3	15.8	5.6	15.9	20.7	9.3	3.4	3.8	10.4	6.5	6.2	10	14.8	6.4	9.7	19	6.1	11.6	7.1	2.3	4.5	14.4	9.5	1.4	6.1	10.2	14.5	17
1553323_a_at	21.3	15.4	10.6	26.9	34.7	22.2	25.4	21.6	20.3	16.7	20	33.6	34.1	16.7	11	33.4	23.7	19.5	6.9	15.7	8.2	32.9	23.2	40.7	13.7	25.3	14.6	13.6	30.4
1553325_at	9.5	11.4	11.2	27.1	26.5	18.8	5.3	16.3	9.6	13.1	2.2	12.6	2.3	2.2	10.7	6.8	21.1	6.4	8.7	8.4	23	3.1	19.7	10.8	12.2	16.2	18.7	1.9	8.7
1553326_at	5.6	20.7	11.7	18.2	18.5	9.3	18.5	10.5	2.6	3.6	2	1.5	0.6	13.3	4.5	2.6	3.2	1.1	7.3	1.5	1.1	0.5	10.4	9.6	2.9	1.1	3.2	19.5	6.4
1553327_a_at	1	1	1.9	3.1	3.1	15.4	12.5	1.3	2.4	9.2	11.5	1.4	3.4	6.3	3	5.5	2	0.5	5.6	3.1	12.7	2.5	6.4	7.3	3.8	2.3	2.8	4.4	1.7
1553328_a_at	15.7	1.5	4.9	20.6	15.3	14.5	24.8	11.6	7.3	2.5	47.7	197.9	29.4	10.2	3.9	5.7	17.1	6.1	1.3	10.5	12.2	25.9	15	1.8	12.6	26.5	30.4	6.4	15.3
1553329_at	11.6	18	1	9.6	18	22.7	7.8	12.9	10.3	13	1.1	18	16.3	9.6	14	24.7	14.4	8.6	5.6	5.6	15	15.8	8.2	2.3	1.4	12.3	9.1	17.1	11.1
1553330_at	2	0.8	9.8	3.3	1.4	9.9	4.7	1	6.1	3.2	9	4.8	16.6	1.1	1.8	2	0.6	2.1	0.6	1.7	5	12.2	0.3	1.5	0.9	1.1	0.6	5.1	1.3
1553333_at	9.1	1	11.1	0.8	6.2	12.8	7.5	2.9	0.5	0.9	5.7	1.9	3.1	1.5	19	16.4	14.7	0.3	4.9	4.6	0.5	1.5	11	10.2	19.3	0.6	8.7	1.2	0.5
1553335_x_at	29.7	19.4	9.6	14.4	25.1	10.3	17.4	10.6	9.9	2.8	7.4	7.5	18.2	6.9	4.6	21.7	2	19.6	1.3	0.8	1.9	22.5	0.8	0.6	10	2.3	15.6	18.5	1.6
1553336_a_at	1.7	2.4	2.6	3.1	1.5	18.1	7.2	0.6	10.4	11.2	27.1	44.7	18.8	26.8	9	11.2	2.2	5.6	20.9	8.9	2.2	2	12.5	19.4	60	2.4	14.7	1.3	39.4
1553338_at	6.9	2.1	20.6	37.9	31.1	39.3	3.2	16.9	26.8	51.5	23.4	28.6	16.3	27.7	103.6	29.1	53.2	39.6	45	22.9	48.2	32.4	24.8	50.4	62.4	27.3	23.6	56.6	34.9
1553340_s_at	23.2	18.6	19.2	33.2	4.9	22.3	38.8	13.9	11.8	17.2	1.8	3	2	21.6	4	24.8	5	24.3	16.3	29.6	12.9	3.3	20.5	17.8	6.4	9.7	11.1	16.5	2
1553341_at	3.5	1.9	1.8	5.9	4.2	20.1	1.1	2.5	1.5	2.7	2.1	14.5	2.4	23.4	2.3	2.8	3.4	2.2	3	1.7	2.7	5.8	1.6	2	8.7	20.7	2.6	5	3.2
1553344_at	0.3	5	0.7	0.6	0.4	0.4	7.7	2.6	0.5	0.2	7.3	0.5	0.6	5.7	0.8	1.1	1.6	0.1	0.3	0.1	0.9	0.9	0.2	0.3	0.4	0.9	3.4	0.9	0.8
1553346_a_at	6.1	17.2	3.2	34.9	14.3	26.1	26.3	10.6	16.3	25.5	24.2	22.3	37.2	43.3	11.3	2.5	24.9	25	14.1	14	3.4	24.2	20.7	29.9	15.8	3.7	32.4	21.5	21.2
1553347_s_at	14.3	4	5.2	2.1	20.2	7.2	1.5	22.3	7	14.6	2.5	5.6	9.9	9.7	16.2	24	2.8	0.7	13	11.5	11.6	5.6	9.4	5.5	2.7	32.5	7.2	3.3	9.3
1553348_a_at	3.5	3.4	31.7	50.5	60.3	72.2	24.4	43.6	40.7	35.9	54.5	69.8	60.6	57.8	29.6	51.6	24.3	57.4	37.5	32.2	17.1	6	30.4	47.1	97.3	36.8	23.5	71.2	41.3
1553349_at	93.5	156.7	226.6	395.7	149.5	119	296.2	149.4	137.3	122.4	281.3	134.4	240.1	103.8	26.5	204.7	292.6	103.2	169.9	233.8	36.9	113.6	160.3	269.9	139.8	49.1	186.5	158.1	293.3
1553350_at	30	8.7	6.7	7	18.9	7.4	6.3	4.3	3.8	9.1	21.4	42.5	5.7	4.3	5.1	5.9	14.8	2.5	2.4	2.9	4.4	6.2	3	1.1	4	3.7	19.1	2.5	4
1553351_at	27.2	26.5	14.4	15.4	23.1	18.6	13.2	1.8	15.8	22.3	7.2	23	1.6	6.4	14	26	7.8	7.4	35.2	11.7	1.8	24.8	6.3	20.3	4.9	10.8	2.4	8	1.5
1553352_x_at	29.2	15.9	7.2	5.6	9.7	1.1	24.2	2.9	0.9	20	20.4	2.7	44.1	20.7	1.5	13.5	3.1	9	5.3	1.6	14.9	14	1.9	11.8	22.7	36.1	17.2	0.9	8.6
1553354_a_at	4.5	38.8	4	50.4	27.8	43.3	13.4	22.2	5	15	14.9	1.8	15.8	14.3	21.9	16.1	6.1	13.8	19.6	17.5	2.2	19.1	28.3	5.7	23.5	16.7	18.7	23.8	56
1553355_at	2.9	5	16.4	5.6	6.6	5.9	18.8	8.3	2.1	8	8.4	1.5	2.7	20.5	3.6	2.2	2.6	2.3	1.2	5.3	2.3	1.5	12.2	6	13.9	4.4	1.6	9.9	2.7
1553356_at	2.1	2.3	1.3	2.9	6.4	1.2	1.3	7.7	3.1	4.1	6.4	0.2	8.8	11.7	2.8	1.7	0.8	5.9	0.9	0.8	1.3	1.3	4.7	4.5	0.7	0.9	0.6	3.7	3.7
1553357_at	2.6	9.4	19.2	2.9	7.1	14.3	16.8	6.7	11.9	7.9	4.7	15.4	8.8	11.9	1	21.6	15.5	16.5	36.4	3.9	3.6	9.2	9.3	1.7	1.3	2.3	14.8	11.4	7.1
1553359_at	11.4	7.3	7.2	12	14.9	7	5.7	8.3	3.8	7	5.9	29.4	30	6.2	9.3	26.2	5.1	3	1.8	5.8	2.7	8	4.7	3.3	20.3	5.1	6.1	4.4	4.5
1553361_x_at	30.2	8.3	13.7	13.9	8.3	8.8	62.7	6.6	3	2.5	3.7	4.6	4.6	10.8	6	7.7	8.6	3.1	2.7	3.4	2.6	9.5	5.9	4.5	3.2	2.8	3.3	4.3	5
1553362_at	0.9	1	0.3	4.5	1.6	0.2	2.6	0.4	3.3	4.3	0.1	5.4	0.1	12.8	3.8	7.3	2.5	5.1	1.7	0.1	0.6	8.9	2.9	0.3	2.1	0.2	8.2	0.1	0.3
1553363_at	30.8	11.2	1.5	9.5	12.9	2.6	17.1	2.5	1.1	14	8.9	1.1	7.9	2.1	13	3.2	10.8	5.5	13.4	21.6	12.7	1	11.4	1	1.3	1.9	3	1.9	8.4
1553364_at	17.4	2.1	9.8	12.1	8.4	1.5	1.4	2.7	0.3	1	4.1	0.5	1.3	12.9	23.4	14.3	2.6	7.6	1	0.8	1.1	10.9	0.3	4.7	0.9	0.6	2.8	24.1	0.8
1553365_at	1.6	4.1	14.6	13.7	17.5	3.8	3.4	22.8	5	6.5	2.7	13.9	3.4	1.4	2.2	2.8	5	0.9	7	7.9	2.6	9.6	5.5	4	1.6	14.2	2.4	14.4	4.1
1553366_s_at	23.3	38	4.7	10.3	47.6	11.9	38.6	8.3	11.3	13.5	5.7	8.9	18.8	4.3	31	25	8.2	22.5	16.3	16.7	11	7.6	14.5	23	1.8	2.7	26.7	13.1	12
1553367_a_at	24.3	33.4	20.5	42	31.2	24.5	6.1	28.8	6.2	16.1	2.8	30.8	31	9.5	34.1	38	22.4	1.8	4.3	9.8	4.1	8.3	4.1	7.6	3.1	3.4	13.7	3	6
1553369_at	39.1	10.4	28.4	4.4	3.1	3	1.7	17	12.1	8.3	23.3	2.4	1.3	16.6	2.2	2.4	9.5	1.9	1.3	11.5	2.4	2.1	14.9	3.4	6.6	3	9.7	12.7	2.9
1553371_at	15.5	38.9	18.5	24.8	15.9	5.7	17.1	8.7	0.9	0.4	8.1	4	14.3	13.5	4.6	13.8	14.6	8.5	1.9	0.5	7.1	13.8	3.2	3.2	0.6	10.8	6.5	13.6	1
1553372_at	1.5	2	13.8	4	10.4	12.7	20.3	7.4	3.3	7	1.6	5.5	8.1	1.7	7.8	2.1	8.6	1.7	10.2	5.5	1.8	6.4	10.8	4.5	5.1	22.6	1.5	1.3	9.5
1553373_at	10.4	24.6	16.9	10.6	12.9	21.3	11	26.2	7.4	6.3	10.2	24.4	26.5	8.4	0.5	18.2	16.4	9	14.4	15	10.9	17.5	7.3	12.5	8.9	19.3	10.6	16.3	14
1553374_at	10.5	15	2.9	5.9	3.6	9.9	1.3	2	8.5	7	13.6	2.5	7.3	8.3	8.6	1.7	1.3	1.6	10.6	8	11.5	1.2	1.4	10.3	0.3	2.4	5.1	1.5	1.3
1553375_at	2.8	2.3	1.9	3.5	3.9	3.3	3.8	2.2	2.3	2.9	0.7	2.2	4.1	2.2	21.4	4	1.9	1.5	8.9	0.4	7.2	15.1	4.9	7.8	13.7	4.4	4.8	2.2	2.9
1553376_a_at	2	10.9	1.2	15	4.9	4.5	10.4	8	5.5	0.7	4.4	7.2	2.7	18.7	7.4	19.7	14.8	10.8	3.9	0.4	1.7	11.8	12.5	5	5.6	3.2	1.5	12.7	5.4
1553378_a_at	1.7	8.5	2.8	4.5	17	9.3	2.8	9.4	8.6	10.5	1.5	0.4	18.5	6.7	2.1	13.7	16.3	3.7	1.4	7.7	9.9	9	0.9	7.1	9.2	7.9	12.9	15	1.5
1553380_at	3.6	0.7	2.2	0.5	0.6	0.4	0.4	8.8	0.6	0.3	0.5	1.5	0.7	10.4	0.3	4	0.8	0.5	0.9	1.9	2.2	1.3	10.1	9.4	4.2	5.3	15.1	18.5	23.6
1553383_at	2.4	1.7	2.5	1.1	1.1	7.5	6.9	4.8	5.3	0.1	0.6	0.9	2.5	0.8	0.9	1.3	1.9	1.3	2.4	0.9	0.3	2.4	1.1	2.9	7.9	0.9	10.3	0.6	1.2
1553385_at	6	27.2	22.8	32.3	3.3	33.2	28.8	28.8	9.1	6.1	18	1.5	23.3	9.7	10.1	4	30.5	5	13.9	10.7	15.9	20.1	11.3	6.3	20.8	9	2.1	1.1	15.8
1553386_at	64.7	10.2	22.2	27.6	22.8	38.3	34.8	25.2	13.6	20.3	9.8	20	58.7	28.9	32.5	33.5	35.9	11.6	17.8	29.1	14	21.2	11.9	15.4	23.6	27.7	18.9	43.4	11.7
1553387_at	5.5	4.2	37.3	33.3	55	15.5	36.8	5	16.7	5.8	11.9	14.8	51.9	17.8	13.5	42.9	31	23.4	16.9	31.1	6	38.2	22.1	32.6	22.8	10.9	21.2	20.2	22.7
1553388_at	28.4	11.7	9	2.8	5	10.3	1.6	2.6	6.5	1.3	0.5	1.6	11.5	6.1	2.8	7.3	0.7	2.2	2.1	1	7.2	11.3	2.1	1	0.8	2	5.8	8.4	1.2
1553389_at	17.4	4.7	21.4	11.4	15.8	2.3	5.6	14.6	9.8	37.1	0.4	17.9	21.2	32.6	10.7	29.8	18.6	4.7	10.2	14	6.9	11.1	8.1	12.7	26.7	1.4	7.8	21.8	1.1
1553390_at	5.1	26.3	16	12	16.6	2.7	3.5	1.4	3.6	5.9	15.6	10.5	21.1	11.5	16.2	0.8	13.4	0.5	1.7	10.2	2.9	29	2.2	2.1	0.9	3.9	5.7	12.4	1.6
1553391_at	22.7	5.6	18.1	10.4	16.2	9.7	12.4	9.5	12.7	10.6	0.7	4.2	5.7	1.7	0.4	13.8	5.6	7.3	7.7	2.8	5.5	30.3	0.9	9.3	11.8	1.3	5.1	1.6	7.7
1553392_at	2.4	18.1	28.3	2.4	19.8	17.9	24.5	20.6	5.4	11.8	1.3	5.1	39.2	3.7	0.8	7.2	2.9	1	0.9	13.4	1.5	29.8	2	2.1	9.6	1.2	14.1	8.9	7.3
1553394_a_at	15.1	127	9.8	36.3	12.2	517.5	533.7	7.9	130.1	1.8	0.6	5	6.8	26.8	1.6	37.4	7.2	165.1	162.7	65.3	1.2	42.1	18.4	5.6	18.2	17.4	8.3	13.2	583.9
1553395_a_at	51.8	24.1	34.7	52.5	39	38.8	44.9	34.5	21.8	18.5	24.4	11.9	53	35.5	50.4	76.6	27.6	27.1	20	32.6	38.1	44.9	39.9	35	47.8	27.6	33	58.2	32.5
1553396_a_at	1.9	8.4	5.9	1.7	7.1	41.6	41.9	7.3	2.8	2.9	10.9	33.4	3.9	25	31.9	1.9	4.6	2.1	19.8	10.7	19.1	3.2	25.5	20.4	41.4	9.7	30.5	79.3	38.3
1553397_at	51.2	45.1	41.7	57.2	63.6	48.6	59.5	60.7	26.1	25.5	41.7	21.4	11	48.9	34.2	33.6	30.5	36.7	23.9	31.3	35.5	74.3	29.3	47.3	7.6	23.8	41.4	52	38.7
1553398_at	35.9	7.7	4.9	21.8	26.2	10.8	11.7	2	5.8	13.4	4.1	1.4	19.1	1.6	9.2	14.6	2	11.1	1.5	7	2.2	2.7	9.3	9.3	1.8	1.7	9.5	4.4	6.1
1553399_a_at	48.9	31.6	33.2	31.7	21.3	22.2	27.6	26.8	31.7	32.2	31.1	37.1	40.3	39.3	47	24.4	43	37.7	26.1	7.4	26	34.6	21.7	34.9	17.9	43.7	9.9	34.8	22
1553400_a_at	152.4	92.2	117	66.7	121.8	60	152.8	118.6	72.3	89.2	64.9	133.2	86.6	65.2	55	54.2	102.2	51.5	127.8	93.8	45.6	84.8	29.2	53.6	31	16.3	32.2	32.5	33.5
1553401_at	8.2	12.2	4	6.3	1.3	17.3	1.7	0.7	1.4	6.7	12.9	11.4	2.4	12.3	15.4	14.7	10.5	5.6	3.7	10.1	9.6	2.3	15	13.7	5.1	16.5	15.9	6	10.1
1553402_a_at	2.1	8.1	14.1	3.5	1.3	6.5	1.8	3.4	0.8	2.1	1.1	8.5	9.1	18.2	25.9	19.3	1.6	1	8	8.4	20.7	1.8	3.7	4.8	6.4	2.4	5.8	8.9	5.8
1553403_at	4	1.1	2.6	2.5	1	2.1	1.9	3.7	4.7	1.7	3.1	1.9	1.2	1.2	1.1	1.4	8.3	0.7	5.2	1.3	1.7	19.5	1.2	0.7	0.9	1.2	1	1.2	1
1553405_a_at	14.5	8.6	1	10.3	2.1	11	17.6	7.4	7.3	11.6	0.5	3.7	6.7	2.2	8.1	9.2	14.2	13.8	6.4	8.2	14.5	26.5	12.5	13.7	2.2	7.7	11.1	19.8	12.6
1553407_at	58.4	77.3	63	44.1	54.8	45.7	29.2	27.5	31.1	38.4	27.6	26.6	149.1	30.8	16.1	34.1	42.9	11.8	13.9	21.5	24.4	30.8	22.8	29.1	18.2	20.6	46.1	29.5	27.6
1553409_at	1.5	2.4	2.6	3.7	4.4	9.4	1.7	1.9	1.3	1	0.9	1.4	10.6	9.2	0.6	3	0.8	0.6	0.8	1.1	0.5	1.4	1	0.8	5.9	2.6	14.4	1	0.6
1553410_a_at	4.5	1.9	2.5	3	5.2	3.4	1.2	0.7	0.5	0.4	0.7	3.6	12.7	1.1	16.6	2.2	2.2	0.4	2.7	0.4	0.6	0.9	1.6	1.3	8.3	3.8	2.1	1.2	2.3
1553411_s_at	53.2	62	39.9	216.4	227.7	13.9	98.5	50.9	31.1	493	279.2	6.5	118.9	9.9	23.4	11.4	13	8.6	5	15.6	1.7	16.2	4.5	11.8	10.3	20.1	14.8	28.7	16.8
1553412_at	27.7	104.4	96.7	39.7	28.2	11.4	130.8	33.2	24.7	19.1	48.3	25	29.5	36.5	6.5	6.4	19.8	1.5	10	24.6	1.8	11.4	7	12.9	3.2	9	4.9	2.9	3.1
1553413_at	23.6	2.1	1.8	2.8	4.3	30.8	17.6	145.2	0.8	1.1	0.5	0.7	3.1	15.4	28.1	18.6	1.7	1.1	676.6	1.7	47.9	1.8	193	75.1	1.3	330.9	2.7	5.6	2.6
1553415_at	17.3	11.2	46.9	1.5	1.1	13	15.7	9.7	23.6	0.5	2.1	13.5	12.6	2.1	6.6	10.6	0.5	0.4	3.6	8.3	8.4	16.2	2.3	0.5	0.8	2.1	22.9	10.8	1.3
1553417_at	5.3	20.5	16.2	6.8	21.1	23.4	18.3	15.6	10.8	0.4	13.5	4.3	30.2	13.8	20.5	8.7	27.2	13.1	13	8.2	11.8	5.5	9.1	14.8	15.3	4.2	9	18.4	14.4
1553418_a_at	21.3	1.5	16.2	13.9	12.4	19.5	16.5	12.6	0.4	29.8	12.2	5.4	30.7	2	11.3	7.4	15.6	8.9	7.7	6.3	3	3.5	5.1	10	16	1.6	0.9	1	5.9
1553420_at	2.5	16.9	8.3	2.8	14	5.6	12.1	10.7	5.9	0.5	1.4	3.3	10.6	1.8	1.5	15.9	14	6.8	0.3	11.4	3.3	1.2	0.5	6	1.7	3	0.7	2.6	6
1553422_s_at	4.6	65.3	10.6	24.6	13.6	115.5	29.5	94.9	14.6	1.8	2.1	18.3	134.8	7.7	1.8	24.2	22	1.9	10	2.4	17.6	10.8	28.3	6	19.4	2	9.9	8.8	14.1
1553423_a_at	3.1	43.7	0.7	1.5	52.1	9.7	12.6	72.6	37.2	85.3	61.3	111.6	0.8	122	8.2	26.8	0.8	147.4	49.7	27.6	79.8	0.6	117.2	105.9	22.4	34.1	7.2	9.4	20.4
1553424_at	5.7	10.3	2.1	1.1	16.7	1.9	15.7	0.8	4.3	7	1.9	3.7	13.3	2.2	11.6	18.6	0.6	1.7	2	0.6	2.1	3.3	5.3	10.1	0.5	9.6	3.5	11.7	2.3
1553425_at	73.7	21.7	59.1	51.5	27	29	40.1	36.4	30.6	13.9	58.9	24.4	57.1	43.9	13.5	18.8	22	18.8	27.3	2.9	9.6	24.8	13.3	15.4	2.3	4.6	29.9	25.5	21.9
1553426_at	6.5	22.3	2.1	21.6	18.7	21.4	17.5	8.6	7.4	7.9	12.4	15	22.5	5	9	5.2	7.6	1.1	3.7	6.4	19.4	27.2	4.2	8.2	5.3	5.5	13	13	12.6
1553427_at	2.4	1.9	3.7	4.8	3.2	2.7	2	2.7	1.2	10.6	2.6	3.5	2	3.5	2	1.7	1.9	14.9	2.9	1.3	2.1	1.5	3.2	2.2	2.7	1.9	3.7	1.8	1.1
1553428_at	25.3	15	11.2	19.5	19.1	8	18.3	5	13.1	9.6	1.5	4.5	16.2	12.7	14.9	9	13.9	14.4	11.4	6.8	6.8	4	11.4	2	9.3	2	16.9	15.7	10.4
1553429_at	3	14.6	26.6	20.9	11.4	5.3	35.2	12.1	1.8	10.5	2.3	3.7	4.7	6.1	7.4	5.3	16.4	4.9	18.3	2.2	22.6	1	0.8	17.3	20.2	13.8	21.5	17.1	16.2
1553430_a_at	5.8	15.8	16.2	29.4	11.9	38	24.1	6.1	23	1.4	24.5	18.1	20.8	18.2	39.1	12	3.7	38.3	75.8	4.2	0.5	5.8	10.5	32.8	24.1	12.6	12.8	0.6	8
1553432_s_at	11.7	2.9	35	1.3	13.8	5.3	9.5	15.9	7.5	5.8	8.5	10.7	6.2	8.7	12.8	9.3	14.5	19.8	2	20.8	11.5	7.9	20.9	16.6	9.7	25.5	16.2	17.4	25.2
1553433_at	16.2	16.4	8.7	6.7	10.2	14.6	10.2	8.8	6.6	0.3	13.1	0.2	7.1	19.8	8.6	1.3	18.1	0.8	1.3	5	0.2	17.5	13.2	3	4.3	1	0.4	12.1	19.7
1553434_at	6.6	1.6	5.3	3.7	1.9	0.8	1.3	1.1	9.8	4.9	3.9	1.7	1.5	1.6	5.9	7.9	2.3	6.5	6.7	3.3	0.7	0.7	11	0.7	7.7	0.8	0.8	15.5	1.1
1553435_at	16	33.7	7	5.3	50	20.6	3.4	11.7	2.3	0.6	3.2	1.8	30.3	3.7	7.1	3.2	3	4.5	7.7	3.6	3.1	30.4	3.9	3.3	1.4	21.9	4.7	30	3.9
1553436_at	29.2	42.3	5.5	33.2	23.1	202.8	166.9	15.1	32.7	14.1	44.9	38.8	3.8	23	9.5	56.5	3.9	48.7	10.5	52.6	10.7	10.8	290	175.2	3	10.8	2.7	9.5	529.1
1553437_at	6.7	27.5	15.8	6.5	37.1	21	36.8	31.1	13.7	6.3	7.2	9.4	18.6	7.4	27.1	7.6	37.7	0.9	20.5	1.7	17.3	20.6	7.7	16.3	57.3	16.6	26.2	23	3.3
1553438_at	40.3	47.1	30.8	35.6	71.6	34.8	30.3	40.5	4.2	14.1	16.8	23.6	43.9	18.2	59.1	35.3	40.6	16	10.6	17.4	21.4	10.9	15	22.6	18.2	31.5	23.9	2.6	14.6
1553439_at	29.4	15.5	5	10.3	24.2	15.5	12.1	15.3	8.1	7.8	16.6	2.7	15.6	13.1	2.1	29.8	27.1	16.7	6.9	9.7	3.9	20.1	4.8	4	13.6	1.9	12.2	19.4	21.8
1553440_at	10.1	8.8	1.2	0.5	3.8	1.1	3.9	8.4	9.3	9.7	1.2	5.6	0.6	12.2	6.9	21.2	2.9	6.8	4	4.1	0.3	10.2	6.2	9.6	4.3	2.8	15.3	13.8	6.1
1553441_at	0.5	5.9	0.1	0.6	7.9	3.6	1.9	10.3	0.5	0.3	1.2	8	0.3	1	0.4	0.1	0.7	1.4	0.1	1.1	0.3	0.2	1	4.1	0.5	1.3	1.5	0.5	3.8
1553442_a_at	11.6	20.4	7.3	2.9	4.2	11.5	1.4	8.7	7.2	2.3	4	1.1	2.9	1.9	3.6	22.2	12.1	5.7	6.1	1.6	7.7	4.4	6.5	6.8	4	4.3	0.5	2.7	7.3
1553443_at	25.7	26.4	9.2	15.8	12.6	21.5	23.2	11.1	2.7	11.1	12.7	4.6	13.5	6.7	6	24.1	12.2	10.5	9.7	4.7	22.4	5.1	14.8	13.4	7.9	2.6	17.7	21.4	3.3
1553444_a_at	35.4	12	7.3	3.4	27.7	16.1	5.1	6.9	6.6	3.3	7.5	12.3	5	31.1	7.8	3.7	3.6	16	2.9	1.9	3	4.7	13.6	5.1	2.2	4	7.9	2.6	2.9
1553446_at	3.1	6.8	6.2	27.3	13.5	2.1	7.7	8.3	13.5	0.3	4.6	12.7	1.7	20.8	1.3	1.5	8.8	9.9	31.5	7.3	6	1.8	4.2	14.2	13.3	0.4	11.1	15.1	6.4
1553447_at	16.1	7.3	18	18.2	8.8	6.6	29.1	8.9	2.5	2	5.5	5	11	8.7	3	4.4	14.6	1.2	18.5	25.7	11.6	33.8	20.7	1.1	9.3	9.2	29.8	11	15.8
1553448_at	0.9	0.7	0.5	2.4	2	0.5	2.7	1.5	0.6	0.3	0.7	0.7	1.5	2.6	1.2	1	1	0.4	0.5	1.2	1.3	0.9	8.8	1.9	0.8	17.1	1.6	1.5	0.6
1553449_at	1.1	2.5	0.8	1.6	3.6	1.1	2.4	0.7	6.7	9.2	18.2	25.8	19.8	7.1	1.2	10.5	2.6	0.8	1.3	1	13.8	1.2	19.4	11.7	15.6	9	17.5	12.7	14.5
1553450_s_at	4.3	13.3	28.6	20.5	25.9	15.7	17.7	16	18	17.3	1.7	2.5	3.8	1.9	4.7	3.9	12.2	2.8	5.4	1.2	1	22.2	11.3	9	8.9	1.9	23.3	8.8	5.7
1553451_at	1.4	1	2.4	1.4	2.4	3.5	2.9	5.4	0.4	0.9	3.4	3.3	9.3	2.8	3.3	3.3	1.8	1.5	0.5	1.2	1.6	0.9	1.8	1	0.7	1.3	1.6	0.7	1
1553452_at	23.6	23	16.2	29.8	35	24	16.5	16.3	33.8	6	7.6	2.4	17.8	1.3	3	23.2	5.3	11.7	15.2	18.2	7.1	9.6	10.9	27.6	11.6	18.9	7.4	1.9	7
1553453_at	13.1	44.5	21.1	62	24.4	25.5	14	15.6	14.7	21.6	2.8	6.2	32.6	31.7	12.4	29.9	22.7	8	13.9	11.4	25.4	26.4	25.7	9.1	16.6	8.1	15.3	16.6	17.4
1553454_at	21.7	13	1.5	3.6	3.5	8.9	15.5	8.5	0.9	4.2	2.1	10.1	15.3	7.6	237.9	2.9	14.3	8	2.4	2.9	5.9	16.5	1.9	1.1	7.2	1	0.9	1	3.5
1553456_at	4.8	25.1	26.4	20.3	6.8	18.5	6.8	2.3	3.7	8.9	2.2	10.9	20.2	19.2	13.9	1.4	3	1.2	2.3	1.1	3.1	13.4	4	0.6	3.9	4.6	6.9	4	12
1553457_at	3.4	3.3	3.7	2.7	3.4	2.8	3.8	9.6	9.1	1	1.6	2.3	3.7	4.2	3.1	2.9	2.3	2.5	1.4	2.1	2.5	3.9	9.5	1.2	2.3	2.3	4.7	2.2	2.7
1553458_at	8.7	8.2	8.3	57.9	20.4	42.3	5.4	5.8	3.1	3.2	4.5	3.2	5.7	4.9	6.3	5.3	29.5	18.5	2.5	16.5	22.2	21.7	7.4	17.5	1.9	9.5	4.4	2.5	3.6
1553459_at	11.3	4.1	5.5	41	31.2	37.9	14.5	2.5	4.9	1.8	29.7	0.9	5.4	2.6	1.5	26.5	4.1	4.8	5.4	7	1.5	8.5	3.8	35	4.7	3.2	3.6	21.1	46.8
1553460_at	39.7	3.8	3.9	15.8	2.8	4.6	6.4	1.7	2.5	1.6	7.3	1.8	16.2	4.5	1.8	5.5	11.6	2.8	1.2	1.2	1.5	3.6	13.6	5.5	13.9	2.7	15.3	1.3	3
1553461_at	16.5	8.5	5.9	26.2	6.3	13	5.2	8.8	7	0.9	1.8	0.7	4.2	7.4	8.1	23	6.4	5.4	1.5	6.3	1.2	11.3	7.3	4.2	12.4	1.6	12.4	1.7	12.6
1553462_at	7.7	0.3	0.9	5.9	13.3	1.5	0.9	1.3	7.5	1.3	7.6	1.9	1.1	8.7	5.8	15.5	7.9	2.3	0.2	4.1	1.3	3.5	2.6	1.7	13.3	9.8	0.5	5	6
1553464_at	29.3	7.1	29.3	66.1	42.4	65	37.5	18.8	13.4	23.5	15.5	1.3	35.8	20.6	45.2	4.7	5.2	11.3	24.2	23	4.1	24.4	18	18.5	22.2	26.8	3.6	24.8	12.6
1553465_a_at	1.4	1.5	2.2	1	1.2	2	1.5	2.3	1.5	3.6	1.5	0.9	1	20.9	2.9	1.1	2.2	2.2	0.7	0.4	0.6	1.5	0.6	0.9	2.1	1.3	0.9	1	1.4
1553466_at	33.8	48.8	36.9	37.7	51.1	32.6	35.9	26.8	17.5	7	21.5	12.2	34.6	34.3	19.7	29.6	6.7	8.6	22.6	14.5	7.6	20.6	22.5	24.1	25.1	24	17	12.1	25.9
1553467_at	14.9	15.6	10.3	2.3	3.9	0.9	26.2	0.6	2	1	9	0.6	6	11.7	6.7	22.2	11.1	4.6	8.4	1.6	8.1	5.1	3.7	0.4	0.7	10.8	0.8	5.2	3.6
1553468_at	9	11.4	17.1	2.7	4.6	8.4	11.8	7.6	2.8	8.1	8.9	1.1	6.1	12.4	13.5	16.3	8.7	1.5	5.3	4.8	8.1	16.3	0.9	0.6	0.5	8.4	0.8	1.5	10.6
1553470_at	10.1	9.5	25.6	7.6	13.2	5.8	14.5	15	4.1	8.9	4.8	1.6	20	9.2	1.3	20	10.4	4.4	1.1	8.4	12.9	13.7	12.2	11.3	11.3	9	20.5	10.2	1.8
1553471_at	1.2	26	4.1	3.7	13.4	17	1.1	4.7	10.4	8.3	8.5	11.8	36.8	24.5	15.4	4.2	14.8	5.4	8.8	2.6	22.2	20.1	10.3	7	23.2	14.7	13.4	16.5	6.2
1553472_at	9.5	13.7	5.9	24.6	10.5	16.8	16.7	4.2	4.4	3.3	6.1	10.1	3.2	8.4	3.4	11.9	11.9	12.8	14.2	12.1	8.2	27.1	19.6	5.7	8.3	6.1	19.6	7.7	5.8
1553474_at	6.8	8.1	8.4	0.6	5.4	0.9	7	4.5	0.9	0.3	3.8	6	8.9	9.2	3.3	7.1	10.7	0.7	0.5	3.6	0.5	2.6	0.9	6.3	15	10.9	8.8	8.4	9.6
1553475_at	1.4	2.5	2.5	2	3.6	12.5	2.8	5.6	2.9	8.2	1.8	3.5	6.3	3	1.7	3.8	2	1.1	0.7	0.7	1.4	2.9	2.4	0.3	1	15.8	1	3.2	1
1553478_at	2.4	9.9	1.2	15.5	7.1	3.9	2.5	11.3	3.5	3.5	8.6	5.8	5.7	4	0.7	4	2.4	8.9	1.9	5	2	8.1	2.2	3.1	10.1	18.7	5.7	12.4	9.6
1553479_at	121.2	75.5	61.3	55.3	36	52.3	56.4	160.7	166.6	93.8	82.8	99.7	65.6	79.6	11.7	13.7	21.2	11.9	20.5	16.8	13.5	20.4	5.2	67	14	1.3	13.6	14.9	14.8
1553482_at	1.9	1.6	1.8	2.9	2.3	1	2	7.8	0.8	0.9	1.4	1.1	1.3	1.3	2	1	1.3	0.3	1.5	1.4	1.7	16.6	1.3	0.6	0.8	0.7	0.6	1.1	1
1553483_at	7.1	1.9	2.6	2.2	3.6	1.4	2.7	13.5	1.3	4.2	1.4	3.9	3.2	7.9	26	5.8	4.2	3	1	0.8	1.9	5.7	6.2	7.7	5.4	2.6	2.6	19.3	10.6
1553484_at	9.3	2.7	8.4	15.2	3.3	15.7	2.4	8.7	10.7	9.8	0.6	4.1	7.8	7.9	1.3	7.1	1.6	3.3	1.6	9.9	6.1	1.3	11	0.3	0.5	2.3	11.8	12.7	8.2
1553485_at	4.5	19.9	10.8	25.9	10	2.8	4.2	5	3.5	851.8	24.3	2.9	21.9	21.9	7.4	15.2	11.1	1.2	19	6.8	1.4	21.1	2.2	12.7	14.5	2.1	5.4	7.1	14.4
1553486_a_at	15.1	1.6	1.8	1.9	0.6	12.5	17.9	0.8	5.2	0.4	12.4	1.4	13.8	0.8	5.5	12.9	2.7	15.1	3.6	9.9	6.2	14.3	6.1	0.4	1	1.1	1.8	2.8	5.8
1553488_at	2.9	1.1	1.2	1.9	2	2.2	7.9	3.2	10.5	0.7	3	1.4	4	8.9	1.6	3.7	2.9	2.7	0.8	3	1.8	1.4	2.2	2.5	4.6	1.8	2.1	1.3	1.2
1553489_a_at	1.4	1.1	1.1	3.3	1.2	2	2.9	1.7	2.4	0.9	1.3	0.8	1.6	6.4	2.1	0.8	1.2	6	0.6	0.4	1.7	0.8	1.9	1.3	1.6	3.2	3.3	3.2	1.9
1553491_at	15.8	15.3	20.8	25.1	15.9	26.3	18.1	23.6	16.3	8.1	13.4	5.2	50	33.6	0.8	21.9	16.7	7.8	9.1	1.5	1.5	20.4	20	10.9	15.1	31.6	21.4	20	25.1
1553492_a_at	14.2	6.2	8.9	25.3	12.8	4.1	19.8	15.8	1.7	0.6	1.8	0.9	2.1	3.9	3.1	13.8	14.8	2.5	2.7	7.7	15.5	4.6	0.7	1.1	1.3	12.9	7.9	7.3	2.3
1553493_a_at	48	21.9	29.7	30.1	32	55.8	75.9	22.8	34.2	35.7	46.6	1.2	50.6	36.4	23.7	9.9	18.1	23.1	5.5	6.4	11.7	36.5	20.1	2.1	12.1	19.1	9.2	16.4	18
1553494_at	27.8	41.7	1.5	18.5	13.9	27.8	121.8	1.4	31.6	26.6	25.4	0.2	37.4	16.9	0.7	0.6	12.5	1	0.4	7	1	0.7	0.8	12.3	1.2	2.1	10.9	13	0.9
1553497_at	2.3	1.4	1.9	0.8	1.4	1.9	0.9	3.3	0.7	7.3	13.5	0.5	2.6	2.1	7.6	2.6	1.8	1.9	0.8	0.8	0.9	2.5	1.4	2	1.9	2.6	5.8	3.3	2
1553498_at	20.1	34.9	1.3	30.9	24.8	10.4	25.6	29.9	11.4	10.4	13.9	13.1	19.6	21.5	13	24.3	8.5	9.5	0.8	19.7	2.7	28.8	12.9	15.9	25.1	12.9	17.4	19.6	22
1553499_s_at	3.9	13.1	10.6	71.3	63.8	60.1	19.2	33.8	4.8	2.5	6.2	26.4	12.5	10.2	38.6	29.8	19.4	10.8	14.1	22.6	4.4	8.7	20.1	14.9	14.9	10.2	25.4	5.5	12
1553500_at	2.7	9.1	6.9	1.3	1.4	32	1.3	0.7	1.2	2.1	11.3	7.3	5.9	2.2	3.4	1	2.9	5.5	3.1	1.2	9.9	1.6	12.4	8.4	4.9	8.1	0.7	22.4	0.6
1553502_a_at	14.3	5.3	12.5	4.9	11.5	11	13.6	1.6	1.4	3.4	7.3	9.6	3.1	2.6	16	2.8	1.7	0.6	0.4	14.6	1.8	0.8	8.1	2	1.9	16.7	0.5	1.4	6.6
1553504_at	30.9	30.5	21	3.5	10.8	11.4	19	12.8	17.4	10.9	14.3	25.8	28.8	28	18.5	18	7.7	0.9	6.9	16.2	21.6	9.4	2.3	2.5	23.2	18	32.3	4	15.1
1553505_at	25.2	25.4	4.5	19.8	14.5	28.9	4.7	8	11.8	1.1	12.2	11	15.4	22.4	55.3	14.4	3.8	3.8	2.1	3.2	4.2	4.9	7.4	7	1.4	18.1	2.1	18.3	17.7
1553506_at	27.5	18.3	13.2	30.6	5.6	1.9	10.4	17	6.9	14.3	2.7	8.8	15.9	7	9.3	21.4	3	7.7	11.9	10.3	7.6	10.1	40.9	1.4	15.1	24.3	23.4	15.6	19.3
1553507_a_at	61.9	69.5	35	58.1	59.3	61.1	73	36.7	24.5	16.4	28.5	29.1	38.4	42.8	56.3	73.8	32.4	10.3	26.4	18.7	30.2	25.9	2.2	12.4	24.3	34.3	21.5	37	45.1
1553508_at	22.2	10.9	18.1	15.4	21.2	2.9	2.7	10.1	4	3.5	13	15.3	18.2	15	1.9	30	16.8	15.8	8	7	12.7	11.1	7.3	15.6	2.2	13.8	16	15.4	12.8
1553510_s_at	118.8	98.7	158.3	159.7	126.7	245	85.2	142.7	179.5	202.2	151.9	104.4	152.5	163.6	131.1	132.2	244.9	149.8	146.8	111.8	70.2	80.5	115.1	120.8	215.9	142.8	70.2	113.1	130.1
1553511_at	97.8	30.4	62.4	95.1	37.1	72.3	58	28.2	22.3	27.7	19.8	24.3	24.1	32.7	47.5	24.3	57.8	22.7	18.8	30.2	26.5	35.1	31.5	4	5.6	23.3	10.1	30	5.7
1553512_at	21.2	14.8	13.3	3.3	21.9	17.7	9.3	15.7	7.3	1.1	16.9	1.7	10.9	25.3	5.3	18.6	14.8	3.2	2	5.5	8.3	11.9	2	10.6	11.9	4.8	19.6	13.5	14.1
1553513_at	2.4	1.2	3.1	6.9	18	10.4	3.3	7.3	0.4	2.1	14.7	3	8.9	0.7	7	4.6	1	13.7	1	0.2	1.3	0.8	1	0.3	5.9	0.7	2.1	7.5	1.1
1553514_a_at	13.2	12.3	8.7	11.1	4.3	19.1	1.3	2.5	9.5	3	16.8	9	20.6	3.3	28	13.4	4.2	10.1	4.5	14.5	13.9	13.3	14.2	3.1	9.1	25.6	13.9	20.5	18.6
1553515_at	25	1.4	9.6	20.2	19	1.8	24.9	4.9	7.2	15	7.9	10.5	5.9	9.3	14.5	9.2	15	5.8	10.4	0.7	17.8	4	2.3	21.1	4.3	25	13	9.1	23.1
1553517_at	2.4	4.2	1.9	2.5	6.7	3.2	4.6	2.2	2.1	13.8	6	2.2	4.4	5.9	4.5	2.1	6.2	0.8	2.8	2.2	1.5	3.2	1.2	2.9	2.1	18.7	3.5	9	4.3
1553518_at	4.6	9.2	6.3	3.5	3.2	14.8	1.1	6.7	3.8	1.3	3	1.2	1.4	25.7	17	20.5	15.3	17.6	2.9	1.4	11.5	15.4	2.2	12.9	0.8	7.7	3.4	19.7	33
1553519_at	2.2	11.3	2.1	8.8	0.4	5.5	0.6	3.2	1	0.7	2.2	0.2	6.2	2	0.5	0.6	5.5	2.5	8	9.7	0.5	9.8	4.1	1.6	2.3	1.8	1.7	0.4	3.6
1553521_at	2.1	2.1	10.9	3.2	4.3	18	11.3	3.1	0.5	1.3	3.9	4.6	6.1	9.2	11.4	15.7	13.3	2.7	0.6	6.7	2.3	4.5	13.8	7.9	8	31.7	12.4	14.5	0.6
1553523_at	20.3	10.2	3	17.9	29.8	12.8	7.4	9.5	0.7	16	11.3	10	7.2	13.8	2.1	12.2	1.7	5.5	1.5	1.7	3.2	8.2	1.3	8.8	2.7	3.5	16.5	4	12
1553524_at	17	27.9	93.6	17.7	32.4	1.4	35.1	31.4	48.4	0.9	23	17	23.2	17.6	4.4	16.5	4.3	8.7	4.5	0.9	14.7	2.3	7.1	5.5	11.1	16.5	1.7	4	5.6
1553525_at	7.6	15.3	7.5	3.6	8.6	11.9	7.5	29.8	2.2	6.8	2.3	7.6	3.7	3.9	7.3	20.7	8.1	1.1	3.1	8.2	1.1	26	3.9	1.3	4.7	25.9	31.6	4.6	10.4
1553526_at	6.4	5.2	57.1	19.9	4.8	30.2	24.9	16	3.2	3.4	8	1.8	31.8	5	7.5	9.2	30.3	2.3	9.1	4.2	10	35.4	11	17.8	2	9.1	16.8	4	3
1553527_at	25.8	16.8	1.3	21	17.2	8.5	22.4	17.5	9.3	11.9	8.5	13.6	11.6	15.3	11.8	32.4	16	6.3	2.9	2.3	4.7	22.3	17.7	4.6	12.4	14.2	17.1	17.4	15.5
1553528_a_at	100.3	86.1	99.1	169.2	102.3	107.5	72.6	58	80.9	77	148.3	107.9	78	59.1	72	89.8	114.6	102.5	67.6	151.6	80.5	104.2	81.3	102.2	64.4	78.5	67.3	110.4	96.6
1553529_at	1.3	2.3	0.9	2.9	4.7	20.8	1	13.9	7.4	5.3	16.1	2.1	1.3	9.2	5	6.9	4.3	7	5.4	8	13.2	1.5	1.2	0.9	10	2.7	0.9	9.9	8.5
1553530_a_at	19.8	181.1	105.9	799.1	283.1	1074.7	102.9	175.4	105.6	185	961.4	443.5	1034.5	2018.3	302.9	932.9	188.4	1767.7	1280.4	164.5	46.7	85.2	2311.3	2777.7	1746.9	604.1	943.8	620.9	1686
1553531_at	3.3	5.7	2	1.9	2.9	3.1	2	0.7	1.3	1.1	2.3	5.2	2.1	16.5	0.9	17	1.7	5.2	7.4	0.7	1.4	11.1	1.4	0.7	5.5	1.9	2.5	8.4	7.2
1553532_a_at	5.9	5.9	3.1	9.8	2.4	1.4	4.8	3.3	25.5	14.7	2.1	26.8	5.1	25.5	3.9	5.1	4.7	6.5	2.9	15.5	2.4	3.4	16.8	14.9	3.5	3	1.6	4.5	2
1553533_at	46.2	21	25.2	66.8	50.4	74.5	43.9	26.7	25.4	26.9	28.5	26.5	41.6	33.3	28	32.6	64.9	20.6	39.2	16.9	13.2	27.5	27.4	22.9	35.3	28.4	18.1	71	8
1553534_at	6.8	24.4	24.3	2.4	4.5	9.8	10.5	15.9	9.8	10	10.2	1.9	16.4	32.3	1.6	16.4	7.9	9.1	4.3	15.9	5.3	21.7	13.1	14.7	0.8	12.5	20.8	9.5	10.5
1553535_a_at	20.8	33.5	32.6	103.6	78.3	83.4	102.3	30.4	101.6	76.2	101.8	50	50.2	76.3	161.6	72.8	91.8	88.2	45.3	23.6	1.9	22.5	41.2	28	70	42.1	43.8	62.9	85.7
1553536_at	28.8	34.2	23.6	17.5	24.7	36.2	28.8	20.7	33.3	15.7	25.4	25.7	28.3	23.7	22.2	36.6	25.8	15.9	38	4.6	15.8	15.6	24.3	23.5	35.7	9.4	19.2	22.9	30.6
1553537_at	1.4	8.4	1.4	2.9	2.7	3.2	2.7	2	0.8	2	0.5	0.5	6.4	5.9	2.2	7.3	2.3	0.8	12.3	2.7	1.3	2.5	7.9	10.1	1.6	3	7	2.4	1.5
1553538_s_at	16454	10842.4	12655.1	11209	10990.9	12882.2	15622.3	13719.9	9995.2	10140.4	8742	9037.7	16141.4	14642.1	14930.3	15760.3	15780.4	7428	8697.4	10593.8	8099.1	23074.3	7112.4	10541.1	12250.9	10509.2	7588	10682	6754.5
1553539_at	4	7.6	24.5	19.5	19.5	5.6	1.5	1.2	3.9	2.6	4	5.5	22.6	5.1	9.6	1.6	9.4	2.9	3.2	2	1.3	13.7	1.9	9.2	1.4	3.2	8.5	4	1.5
1553540_a_at	2.1	29.7	29.2	10.4	32.9	24.1	38.7	14.1	3.9	12.9	4.9	26.5	10.4	35	17.9	18.5	39.5	9.2	1.8	2.6	2.8	7.3	5	32	8	32.6	40.5	26.2	14.3
1553541_at	1.4	1.3	3.4	1	0.9	8.5	0.7	0.8	4.6	7.9	5.1	4.9	14.9	8.6	0.7	3.5	1.7	1.3	12.9	2.3	5.2	1.1	0.7	7.4	2	2.6	0.5	1.8	0.6
1553542_at	47.7	23.2	36.6	25.7	21.8	33.3	39.5	26.6	23.9	21.1	30.2	38.5	12.9	58.9	17.1	47.1	25.7	34.6	31.1	11	64.6	38.9	41.1	22.9	52.1	26.1	24.5	3	54.8
1553544_at	8.7	31.1	3.8	14	23.5	17.2	2.1	4.4	1.8	5.4	7.9	16.4	4.4	2.7	6.5	1.7	8	9.2	0.6	3.3	15.8	4	11.2	3.8	14.8	16.3	1.6	2.7	16
1553545_at	1.2	2.1	2.7	4.4	3.5	1.6	6	1.2	9.9	4.2	1.1	0.6	8.3	2.8	2.2	1.7	2.1	1.4	8.2	0.7	0.6	1.2	2.2	1.2	2.6	3.2	2.2	2.3	3
1553546_at	1.2	0.3	0.9	9.9	0.3	0.5	0.1	0.3	4.1	0.6	0.3	1.2	8.3	0.5	0.4	1.4	4.3	0.2	0.4	0.4	0.1	0.9	0.3	1.1	0.5	1.1	5.3	0.9	2.2
1553547_at	13.6	0.4	14.6	4.1	6.6	10.9	2.9	12.6	8.3	1.4	10.9	12.3	33.7	10.3	3.9	12	8.2	5.6	18.6	6.9	1	1.3	16.1	8.8	14.2	13.1	7.8	3.7	15.8
1553549_at	9.3	1.9	1.2	4.9	15.8	16	4.7	13.3	4.8	1.9	0.5	7.6	24.7	11.7	15	4.2	3.2	0.9	5.2	0.5	0.7	12	1.7	12.3	0.8	3.1	7.6	3.7	1.5
1553550_at	14.9	11.9	4	5.1	7.9	4.5	4.1	3.4	2.4	0.5	3.3	3.7	8.5	10.4	2.6	6.1	13.8	7.5	10.7	3.9	0.6	2	3.9	7	2.9	4	2.9	1.4	7.3
1553551_s_at	3658.4	3226.9	4205.6	7181.5	6551.5	4647.1	3453.8	6345.8	2103.1	3036.8	7114.8	7178.3	12878.7	8316.2	8550.9	5249.2	1017.2	6207.9	5868	3761.3	3685.3	15880.1	5488.8	5942.9	4570.8	13986.1	1996.1	8539	5283.4
1553552_at	4.5	3.9	1.1	9.4	11.1	17.2	1.3	1.4	7.3	1.3	1.9	21	6	2.9	1.8	3.7	5.4	3.6	3.6	10.9	1.3	1.4	11.8	2.9	3.6	1.9	4.5	12	1.6
1553553_at	3.6	7.5	3	27.6	22	19.2	8.8	5.5	5.2	9.1	1.9	11.5	36.3	8.9	11.8	13.1	11.4	5.7	5.8	8.2	1.2	3.8	6.5	7.6	7	16.1	7.4	19.9	10.2
1553555_at	47.8	22.3	23.3	6.6	6.6	7.3	2.3	31	2.8	17.9	4.9	5.9	4.6	6.3	28.5	6	19.8	0.8	21.9	20.2	1.9	22.4	2.2	20.7	2.8	12	24.6	6.2	22.1
1553556_at	10.3	19.4	11.8	20.9	9.8	12.9	13.7	6.9	9.7	4.3	9.9	5.5	19.8	11.1	1.7	2.3	4.6	13.4	6.6	6.3	9.7	1	9.6	10.4	3.5	3	0.6	8.8	13.5
1553558_at	1.4	1.7	1.6	1.3	1.5	2.5	1.1	0.9	0.8	2	1.5	0.6	17.9	13.7	1.5	4.4	10.9	0.5	8	3.8	0.5	17.1	2.1	0.9	1.6	1.1	1.1	4.3	1.1
1553559_at	5.2	3.2	9.8	16.4	23.7	12	27.8	28	2.4	8.2	22.4	17.2	4	3.8	51.2	42	23.9	12.4	3.2	7.2	7.4	27.1	9.9	23.1	59.9	2.9	29.1	26.2	6.2
1553560_at	21.7	9.2	5.8	7.4	10.8	14	10.9	15	3.9	4.4	3.1	2.8	14	13.9	2.2	3.8	5.2	4.2	7.3	10.6	15.9	20.1	7	12.8	6.9	17.8	12.6	15.5	3.7
1553561_at	12.4	10	1.6	26.9	17.6	13	11.1	18.8	10.7	11.4	15.3	19	13.2	22.7	12.8	16.1	20.2	5.9	15.5	10.5	15.5	0.5	19.1	41.6	22.5	14.6	13.2	9	24.4
1553562_at	48.7	18.2	10	12.8	18.4	24.6	2.9	6.1	10.4	1.5	3.1	6.5	27.2	21.7	0.9	44.5	34.9	8.4	1.3	12	11	41.1	9.4	8.3	26.3	27	14.2	29.3	16.2
1553564_at	12.2	21.3	34.5	20.6	56.6	61.7	33.1	39.2	45.5	25.4	52.9	21.6	86.3	53.8	16.5	18.1	18.2	41.2	24.4	31.2	9	4.1	39.9	66.4	54	21.9	27.9	21.7	43.9
1553565_s_at	3.6	9.8	2	14.8	2	37.2	1.1	15.7	20.6	14.3	16.1	10.6	25.8	22.1	1.5	31.8	2.2	5	2.3	13.9	2.5	2.8	18.2	18.2	22.7	2.2	22.6	2.9	16.3
1553566_at	6.9	3.1	7.7	13.8	11.9	2.3	2.9	11.3	9.6	5.3	5.4	19.2	3	22.4	4	17.2	15.9	23.9	3.9	17.2	13.6	13.3	8	8.3	4.9	2.8	5.1	4.2	6
1553567_s_at	5504.6	9954.5	6087.9	8359.8	7978.3	6286.3	6439.3	5910.1	4624.9	4630.9	6850.2	8267	11833	10798.6	7307.3	5987.7	5849.1	10176.6	8543.9	6461.6	8373.4	18216.1	5537.1	7026.3	6268.8	14145.2	5206.8	11058.4	5485.3
1553568_a_at	57.4	34.8	50.8	39.2	51.5	20.7	21.2	22.7	12	8.9	22.9	7.4	22.4	31	18.8	41.3	32.5	20.6	10.1	8.4	0.7	33.9	12.1	7.1	18.1	10.6	18.1	32.8	1.9
1553569_at	9676.9	13396.5	8300.4	11295.5	11127.4	9356.3	7077.6	10203.9	6398.4	3848	10609.2	11510.3	16960.8	11311.7	14589.4	12430.6	9200	10642.4	9345.4	7263.3	8753.2	16644.8	8286	10157.4	8777	14154.1	8868	14124.8	6240.6
1553570_x_at	11261.1	14055.1	9407.3	12210	12050.1	10541.8	8453.4	11338.4	7303.3	4321.7	11952.1	12352.5	18392.5	13014.3	14571.2	13735.4	10293.1	11599.1	10119.8	8081.7	9323	18210.6	9253.7	11084.9	9378.5	18686.5	9796.8	14540.9	7241
1553572_a_at	4.5	18.3	2.7	4.6	7.5	4.6	3.1	5.7	2.2	15.1	17.7	2.6	3.5	1.6	26.1	7.3	4.4	1.5	2.5	1.4	1.8	22.2	4.6	1.7	2.6	17.9	5.3	2.3	4.3
1553573_s_at	2.8	2.4	11.9	5.4	27	3.8	2.5	1.2	1.1	0.7	1.1	7	1.1	0.6	1.7	2.7	2.5	1.4	1.5	1.2	4.4	1	1.5	3	4.4	4.1	3.5	3.7	10.8
1553574_at	27.1	17.7	17.2	7.1	12	10.4	11.8	16.2	12.3	14.2	15.1	4.3	14.9	4.4	9.4	17.1	29.9	7.6	0.3	12.2	6.2	21.9	11.8	7	6.6	19.7	14.2	27.1	20.9
1553575_at	839	301.9	328.1	226.8	566	317	917.7	496.1	487.8	404.6	170.8	344.4	260.6	1435.4	331.4	465.8	805.6	218.3	238.2	588.7	330.7	625.7	180.6	168.4	172.5	292	236.4	160	246.7
1553579_a_at	17.5	13.3	4.2	7.8	9.9	6.3	3.5	5.9	6.1	7.1	0.6	1.2	17.1	1.1	7.1	1.1	1.5	8.5	7.5	6.8	7.9	2.5	4	1.7	3.7	4.7	3.4	6.1	6
1553581_s_at	436.6	206.1	308.9	229.1	279.2	193.6	369.1	226.4	238.7	201.2	265.2	299.1	277.1	252.1	729.6	341.8	338.1	247.1	257	249	754.8	294.9	258.1	223.5	507.8	400.1	280	516.3	472.6
1553582_a_at	1466.4	140.8	18.9	23.5	38	17.7	25	84.1	89.3	496.3	57.9	37.4	89	34.7	15.8	22.1	8.9	7.5	10.3	7.3	8.4	34.1	12.4	14.5	20.6	24.8	8.4	16.2	30.9
1553583_a_at	13	9.9	15.1	11.7	28.2	12.6	14.7	4.5	3.1	14	23.9	12.6	5.9	18.5	3.4	19.9	7.2	7.9	20.7	11.5	17.4	36.7	22.3	6.6	4.5	29.5	15.6	28	19.5
1553584_at	2.2	15	2.2	4.2	28.2	16.8	9.4	2.2	12.3	0.9	2.9	10	4.1	2.9	5	20.8	7.9	2.7	11.3	7.9	5.5	21.5	1.2	2.7	6.5	12.7	1.6	8.2	2
1553585_a_at	7.1	14.1	1.7	2.5	2.2	6.2	16	2.6	5	7	0.6	4.9	15.8	8.4	11.6	3.9	17	6.5	11	5.7	0.8	10.6	1.7	1.9	12.3	2.8	1.3	7.2	0.7
1553586_at	9.6	6.9	13.1	11.7	8.6	11.1	4.2	2.1	4.2	4.7	6.7	14.4	16	10.1	6.1	11	9.7	15.3	8.8	2.1	10.5	12.4	5.8	8.2	8.7	3.5	7.9	7.4	8.2
1553587_a_at	10.7	33.9	25.3	135.6	94.5	109	112.8	72.8	89.2	255.3	158.4	87.5	346.7	446.9	660.8	260.2	170.2	212.3	124.5	98.1	85.4	51	409	107.1	387	721.7	127.5	370.6	359.9
1553588_at	18809.3	14918.9	15740.3	14014.2	11883.6	9474.6	17940.6	13103.7	12209.6	10145.3	11645.7	11037.9	17891.4	14068.7	15104.4	16187.8	14089.2	12226	12744	12321.1	12216.1	24318.6	9617.1	10608	10236.7	19211.1	10917.7	14418	12303.5
1553589_a_at	14.1	1	5.6	1.9	17.2	32.1	19.8	5.9	7.2	69.9	30.5	4.9	7.5	17.8	2400.7	29.3	12.4	61.6	6	15.4	84	33.3	64.9	57.4	27.9	118.2	17.2	1.2	31.8
1553590_at	18.3	12.2	2.5	8.6	2.4	3.8	30	17.5	22.5	1.9	1.1	7.5	5.9	5	9.9	4	2.7	6.7	4	14.6	18.9	4.4	10.1	2.3	1.9	2.7	3.8	1.7	2.2
1553591_at	15.2	1.9	6.3	6	9.6	3.7	1.4	11.2	1.3	4.9	2.1	3	6.1	7.8	18.8	1.2	5.2	2.6	0.8	1.3	0.7	10.3	3.5	2.7	5.5	2.4	13.3	2.1	1.3
1553592_x_at	3.1	2.8	2.9	11.9	6.5	20.7	2.4	0.8	6.7	13.9	3.7	9.2	16.4	18.9	8.5	33.4	2.7	10.9	6.5	0.7	1.3	1.9	2.8	2.7	10.2	1.7	11.4	2.6	2.1
1553593_a_at	3.2	16.1	1.6	17.4	5.8	2.4	1.3	1.8	0.7	7.4	14.9	3.4	46.8	1.2	2.1	5.7	1.3	11.6	10	10.3	13.2	24.6	5.4	0.9	2.3	14	2.3	0.9	13.9
1553594_a_at	100.8	46.7	65.4	113.3	81.7	91.8	45.4	35	23.9	27.2	44.8	48.8	74.3	23.9	103.1	80.4	65.1	46.8	35	27.5	36.3	82.3	35.2	43	46.1	59.2	28.2	67.8	58.9
1553599_a_at	50.3	8.9	39.4	12.4	17.9	13.1	6.5	35.1	28	11.6	15.5	14.5	24.8	3.1	25.5	29.4	29	34.6	18.5	47.4	16.8	136.7	22.3	12.3	32	25.3	20.1	17.6	24.9
1553600_at	21.6	3.5	7.2	12	16.1	8.9	22.6	1.5	17.5	19.2	2.7	17.6	8.7	14.1	16	1.1	11.3	2.7	5.5	6	11.7	2.1	11.7	19.6	18.2	10.9	19.7	7.7	29.6
1553601_a_at	13.2	1.2	7.7	2.4	1.2	1.2	0.9	8.7	20.8	0.9	0.5	22.9	2.5	25.5	2	11.4	2	1.4	0.9	7.3	3.2	16	5.7	3.9	1.4	1.4	1.2	3.3	0.6
1553602_at	30.3	31.1	19.9	40.1	46.4	220.8	32.2	456.9	16.9	3.1	21.1	2.2	95.8	16.6	19.6	31.5	830.6	2.2	15	9.3	35.8	16.6	12.3	4.9	37.3	31.1	4.5	1449.9	156.8
1553603_s_at	21.9	36.5	33.9	99.5	75.9	135.4	29.1	57.3	76.8	41.2	129.6	56.1	103.7	132	52.5	88	38.4	53.1	47.2	29.4	13.6	94.7	136.5	136.3	346.9	67.7	102.7	157.6	232.5
1553604_at	41.9	8.3	0.6	4	3.2	3.8	8	0.4	15	13.5	29.1	1.1	0.5	2.8	60.7	11.2	4.7	5.8	1.1	10.6	27.7	11.3	1.7	4.7	0.5	21.8	0.3	20.2	0.7
1553605_a_at	59.1	0.2	14.1	0.1	7.3	0.2	4.8	11.3	21.8	31.8	82.3	0.8	16.7	1.8	200.4	2.8	5.4	5.3	5.6	6.9	83.4	15.9	16.9	0.3	0.5	20.1	1.5	75.6	0.7
1553607_at	4.4	1.2	5	7.3	0.6	12.9	9.5	2.4	4.1	3.6	4.9	0.5	0.2	11.1	4.8	0.5	12.2	1	0.6	0.6	6.5	0.3	0.5	2.5	0.3	0.7	0.7	3.4	0.7
1553608_a_at	23.5	7.8	10.1	6.4	21.6	83.1	8.1	0.4	0.4	0.9	10.4	4.7	1	10.2	0.7	16.7	1	8.3	0.5	0.8	1.9	1.2	11	13.6	4.8	2	10.2	4.9	4.3
1553611_s_at	36.3	73	34.3	38.3	37.2	100.5	95.5	33.3	107.1	63.9	17.3	47.3	64.8	39.7	2.1	28.3	52	15.8	131.7	21.5	10.3	25.6	51.1	18.2	100	44.7	19.3	1.2	38.1
1553612_at	52.8	70	65.9	45.8	60.3	58.9	81.6	27.2	65	26.7	33.7	35.4	60.2	48	23	46.8	24.7	28.1	99	37.6	50.7	57.3	52.4	39	80.7	51.1	48.7	44.7	54.4
1553613_s_at	37.3	17.6	42.9	7.6	28.5	56.1	3.5	3.9	30.1	29.2	14.7	11.1	6.4	28.6	32	164.4	20.7	1038.6	471.3	256.7	144.9	139.5	38.4	24	35.2	23	87.8	8.8	22.7
1553614_a_at	21.2	1.8	0.6	1.6	2.9	2.1	4.1	16.6	0.8	0.9	1.5	0.3	2.2	1.2	15.9	2.2	296.2	8.9	5.5	6.2	0.6	1.3	3.3	5.9	3	14.1	15.5	3.2	15.5
1553618_at	11.9	13.8	1.8	10	19.2	13.6	9.4	0.7	5.1	5.9	1.9	1.1	11.3	2.5	2.9	3	13.9	3.7	0.5	7.6	4.4	4.4	7.2	18.9	2.6	14.6	17.1	1.6	1.6
1553619_a_at	4.6	8.2	3.1	3.6	2.1	2	10.2	0.7	8.9	13.6	0.8	15.7	20.1	3.8	2.1	4.6	17.8	2	4.2	1.3	9.6	5.1	1.7	1.5	13.7	7.7	7.3	16.9	16.5
1553620_at	1.8	0.9	1.8	1.3	0.6	0.6	4.5	0.5	1.1	1.9	0.7	7.7	1.2	0.7	4.3	1.2	1.3	1	1	0.2	3.4	0.7	0.4	0.4	0.9	0.8	2.4	1.3	1.8
1553622_a_at	10.3	7.3	13.9	1	6.6	9.5	10.3	4	11	12.2	26.2	28.8	2.8	13.2	0.6	1.9	8.3	16.6	9.9	10.1	13.4	0.7	2.8	7.6	1.4	16.4	14.2	6.5	0.6
1553623_at	0.6	1	2.9	17.5	3.4	1.3	25	2.1	0.9	1.3	7.4	10	2.3	11.4	9.1	1.5	2.5	0.4	5.5	1.3	2.6	2.8	2.2	14.4	1.6	16.7	4.6	14.9	1.4
1553625_at	14.7	4.4	7.3	14.5	13.1	2.3	2.7	16.9	2.4	6.3	16.1	3.9	10.2	17.6	0.4	3.3	11.9	3.6	4.8	7.6	5.1	5.6	5.8	5.8	4.8	8.9	5.6	9.7	3.6
1553626_a_at	31.2	21.7	9.7	14.9	13	22.2	20	15.5	5.9	8.4	6.3	2.4	20.9	6.8	18.2	0.7	18.4	4.8	10.7	4.1	11.3	10.2	3.3	13.5	1.7	5.2	6	11.9	11.4
1553627_s_at	3.6	14.6	15.4	19.6	9.4	1.4	14.3	14.6	6.1	3.1	18.8	13.5	0.4	10.3	9.3	1.3	4.1	1.2	10.8	1.1	0.4	1	12.9	3	7.3	0.9	9.7	0.5	13.2
1553629_a_at	1.4	1.2	1.4	3.3	2.7	2.2	2.4	2.2	2.4	1.2	1.4	1.9	2.2	0.9	1.9	2.3	2	1.6	0.7	2.2	2	5.2	0.9	1.6	1.1	2.6	2.2	1.4	1.9
1553630_at	27.6	0.9	10.6	7.1	1.6	1	9.5	18.9	16.4	3.7	6.7	10	6.8	13.7	10.2	15.4	1.6	0.2	0.8	5.6	28.4	15.9	10.8	9.1	0.4	20.1	1.6	14.6	0.6
1553633_s_at	45.9	38	35.6	27.7	55.3	23.9	23.4	14	16.2	10	12.1	12	50.4	38.3	16.3	28.5	21	19.8	20.6	19	23.3	41.3	14.3	18.5	6.9	9.2	21.9	32.1	8.9
1553634_a_at	37.8	30	19.1	16.4	3.6	18.2	37.9	20.1	16.5	11.6	12.5	16.9	22.3	21.9	4.3	34.8	15.9	8.1	20.1	18.4	3.7	35.4	2.7	17.8	1.8	7	3.7	1.2	4.1
1553635_s_at	14.1	6.7	4.4	24.6	8.3	1.7	15.5	2.6	25.9	11.3	102.7	6.8	6.6	2.2	5.9	17.3	10.6	8.5	11.3	13.4	55.7	15.9	13.3	8.1	16.8	11.3	15.7	16.6	5.6
1553636_at	1.7	0.3	0.6	0.9	8.8	0.8	0.7	0.3	0.4	1.1	1	0.5	13	1	0.3	3.1	0.4	0.6	0.6	0.6	6.3	1.5	0.8	0.5	1.8	0.7	1	0.7	1.1
1553637_s_at	33.9	43.9	36	58.5	33	33.5	15.6	18.7	13.9	15.1	10.6	10.6	23.7	24	20.1	22.1	34.6	15.7	14.3	8.2	28.9	25	22.3	15.7	20	17.4	11.3	12.4	11.7
1553639_a_at	27.4	2.2	50.7	3.6	12	14.7	3.6	2.6	15.4	19.9	10.1	2	7.1	28	39.9	32.5	34.6	15.2	1.7	27.3	10.1	71.7	23	15.9	21.3	9.2	20.4	16.2	33.7
1553640_at	41.8	61.6	36.7	14.6	60	3.2	25.7	19.4	30.6	0.7	3.9	3.5	36.6	4.9	19.3	23.2	10.8	2.2	2.3	7.5	7.8	2	27.1	5.2	1	2.2	2.6	7.1	21.2
1553641_a_at	22.4	25.9	8.5	3.8	6.2	7.5	29.8	2	4	8.5	11.1	7.5	10.9	8.6	2.8	35.3	2.3	3.5	8.1	11.2	17.2	19.2	1.3	1.2	13.2	19	14.3	2.3	1.8
1553642_at	48.6	23.1	39.5	8	65.8	31.6	58.4	59.8	5.4	16.6	24.7	49	43.7	26.3	49.3	34.7	29.3	13.2	17	23.8	20.3	4.2	9.8	1.5	4.7	10	5.5	36.9	28.4
1553644_at	40.8	21.5	25.6	26.1	73.1	25.1	32.6	26.3	12.8	7.4	7.4	17.5	4.5	29.7	20.6	32.3	40.6	25.6	15.5	10.9	21.8	21.1	25.1	17.3	15.2	31.9	28.3	18.9	27.5
1553645_at	11.8	1.5	1	10.9	7.1	9.5	6.5	10	1.8	6.8	6	0.8	5.4	1.8	6.7	12.3	6.9	10.5	8.5	19.1	4.7	22.4	1.4	10.3	10.5	2.8	1.8	10.3	7.8
1553646_at	21.3	18	26.5	23.2	57.3	27.4	27.1	17.9	29.7	43.8	21.1	30.2	24.1	37.9	5.5	31.2	8.5	30.8	47.7	25.7	40.2	15.3	34.9	17	40.2	25	11.8	4.4	52.5
1553647_at	76.3	30.3	33.1	80.8	67.7	76.5	46.9	47.3	33.7	31.9	24.9	40	29.9	18.1	53.6	59.9	13.3	12.5	27.4	46.8	42.6	53.3	29	26.2	33.2	23.7	39.9	39.4	42.4
1553651_at	4.6	2.9	8.7	2.2	3.2	17.2	5.7	0.8	10.1	0.7	20.5	7.1	6.1	9.9	4.9	16	6.2	1.2	0.8	2.4	2.3	13.5	4.5	2	16.3	1	0.4	23.1	1.8
1553652_a_at	2.6	14.9	15.7	3.9	14.9	10.5	8.8	1.8	15.5	14.1	32.1	7.3	9.4	23.1	0.4	16.6	11.4	13	14	10.8	0.4	16.1	12	12.6	11.5	22.7	7.1	46.2	26.8
1553654_at	21.6	55.8	40.6	33	50.5	19.7	35.2	23.3	183.2	65.2	66.7	78.8	61.4	69.2	32.9	4.7	10.5	8.1	5.8	11.4	0.7	0.5	3.1	3.8	0.4	2.3	0.5	26	8.5
1553655_at	13.9	6.5	11.3	10.8	12.3	18.7	21.2	9.6	1.3	0.6	21.5	30.4	27.9	5.6	1.1	14.1	1.8	7.1	1.4	8.6	11.2	1.1	3.1	10.4	5.4	2.2	2.8	22.6	15.2
1553656_at	73.4	25	8.7	35.6	13.1	7.9	10.8	32.2	18.3	2.3	25.3	3.9	7.5	39.9	35.9	38.3	6.1	11.3	3.3	24.8	12	16.3	21.6	4.8	10.9	5.9	22.4	2.4	5.8
1553657_at	43.9	6.6	17.6	18.6	43.9	20.3	14.4	8.6	14.5	8.9	3.5	5.4	5.5	29.6	4.1	14.1	7.3	4.9	14.7	7.7	27	8.5	7.4	7.9	26.5	13.9	12.9	8.9	13.8
1553658_at	74.8	34.9	31.5	40.4	31.1	24	23.7	24.7	16.4	13.3	23.7	7.7	9.8	25.6	27.4	26.8	19.3	9.6	4.7	22.5	13.3	33.1	16.6	4.4	24	17.8	2.2	13	9.8
1553660_at	6.4	5.9	13.5	8.2	13.6	8.1	15	12.9	15.6	2.6	1.6	1.8	3.5	15.5	5.5	11.9	9.1	15	16.4	23.5	2.6	19.4	5.9	17.6	8.5	13.5	2.1	17.1	11.7
1553661_a_at	36.3	28.3	30.5	23.8	23.1	20	32.3	35.8	24.8	35.5	17.9	14.7	21.6	15.7	15.5	13.5	11.8	19.7	19.2	10.6	11.4	35.7	6.7	21	9.9	25.8	27.7	20.4	11.2
1553663_a_at	11.6	8.7	9.6	6.2	5.1	8.9	29.2	11.6	6	4.5	22.4	3	3.4	3.7	8.2	8.3	9	2.1	4.7	36.3	7.8	132.5	3.4	1.6	2.7	2.3	2.6	3.9	1.9
1553666_at	23.9	43.3	44.5	21.7	45.4	11.7	39	48.5	57.6	22.4	52.9	9.6	54.5	33.5	14.9	36	28.5	15.7	18.2	23.2	9	23.6	24.9	23	23.9	16.6	18.6	23	20.8
1553668_at	21.3	29.6	53.6	68.1	44.5	50.7	36.9	25.8	21.3	46.9	48.8	58.5	44.1	56	35.5	44.5	35.2	27.6	36.5	26.6	0.4	12.3	36.4	40.9	69.6	12.1	48.1	87.2	37.2
1553670_at	37.2	19.6	30.1	37.1	22.4	38.9	1.7	38	39.9	33	4.9	19.9	39.6	27.6	21.6	45.3	34.8	15	16.7	19.5	14	62.9	10.4	20.2	24.4	23.1	36.9	31.5	12.5
1553672_at	26.8	19.7	9.1	13	38.3	49.1	19.7	36.4	20	86.5	6.5	11.6	20.6	27.8	58	26.3	24.4	37.5	28.9	22.9	64.1	89.9	8.3	23.5	42.5	31.8	12	28.8	9.2
1553673_at	1.5	12.7	3.1	25.9	4.9	7.3	11.6	6.3	9.1	2.1	6.5	1.2	28.1	25.6	15.9	11.9	5.5	15.3	1.1	1.2	11.7	24.2	7.1	14.2	13.4	10.9	11.6	19.2	16.7
1553674_at	8.1	11.8	14.6	14.2	2	22.6	12.7	30.9	13.2	11.5	16.5	17.5	46.5	20.8	17.5	3.4	10.8	8.5	27.4	14.2	39.1	13.9	7.8	1.9	0.6	20.4	10.8	18.4	10.2
1553675_at	3.1	19.3	5.7	15.5	22.3	8.3	8.7	2.2	0.6	11.5	1.3	2.3	28.5	6.7	1.5	15.1	3.5	0.5	1.8	4	13.1	0.9	1.8	4.9	14.6	2.5	10.3	8.3	0.8
1553677_a_at	120	62.6	251	162.6	186.3	198.7	195.4	183	251.5	185.9	122.1	343	203.9	209.1	216.8	309	210.4	147	172.1	286.7	177.9	194.5	372.1	228.5	97.5	159.8	288.9	194.2	342.6
1553678_a_at	64.5	415.5	253.7	946	414.3	1182.3	237.5	362.8	338.6	323.4	1000.2	526.5	1460	2516.9	419	1396.7	291.6	2710.2	1754.8	519.8	343.8	366.8	2978.4	3219.8	1674	894.1	1962.9	782.4	1839.9
1553679_s_at	18.5	18.6	13.8	24.9	13.9	25.2	1.9	18.3	18.7	20.7	47.1	11.5	61.9	46.2	31.1	15.4	25.1	11.3	32.1	13.7	13	42.3	48.1	31.4	28	35.3	39.3	36.4	29
1553681_a_at	21.4	53.9	54.1	149.2	92.8	56.8	55.6	55.2	26.4	1.4	48.7	27.4	54	78.3	178.4	81.1	29.2	55.3	24.9	65.7	58.2	68.8	49.3	58.3	68.1	44.7	52	95.5	48.1
1553682_at	24	15.7	12.7	1.9	21.4	22	4.1	10.9	1.5	15.5	3.1	13.3	12.8	4.6	9.2	21.5	20.8	14.7	18.5	14.4	3.5	8.1	2.2	11.9	12.6	3.7	4.6	4.5	1.8
1553683_s_at	37.9	34.9	37.1	27.2	30.9	18.3	40.7	2.4	28.5	17.7	11.8	8.3	6.8	17.9	21.8	12.7	14.1	19.9	43.3	18.8	8	33	11.1	25.3	7.9	38.9	32.3	15.3	31.6
1553684_at	124.5	57.9	106	80.2	93.8	55.7	106.9	92.8	72.3	29.3	48.8	45	107.1	50.8	17.1	68.9	54.9	17.2	43.2	45.1	48.1	99.9	43.1	40.5	52.3	43.2	30.7	66.5	51.9
1553685_s_at	2	2.5	0.5	99.7	20.6	59.9	10.5	20.6	13.8	17.7	55.9	66.5	46	57	18.5	35.3	43	61.7	51.3	6.3	1.7	11.4	75	74.7	95.4	20.6	87.1	42.7	113.9
1553686_at	2.9	16.5	4	11.3	12.5	8.3	9	1.8	9.4	19.3	2.2	9.4	40.2	30.6	48.4	3	21	2.6	0.6	19.9	2.4	17.9	14.7	12.6	29.3	25.7	3.8	10.2	13.9
1553688_at	45.2	25.2	19.6	3.7	8.2	11.9	21.9	3	7.3	17.8	28.3	5.4	4.7	32.1	2.4	23.3	4.4	8.8	5.1	1.8	12	24.3	12.4	9.9	1.2	2.2	3.9	12.6	16.7
1553689_s_at	56	49.3	29.7	55.9	54.5	38	25.7	29.6	31.3	31.1	65	65.7	46.5	76.8	76.7	39.8	28.4	70.7	40.8	49.3	61.7	70.2	71.8	66.4	124.6	112.1	85	100.5	78.9
1553690_at	46.6	33.2	42.5	43	16.8	30.5	20	32.3	31.1	17.5	45.1	19.7	32.2	35.3	35.4	55.2	41	24	8.4	21.2	9.1	76.4	20.3	20.9	10.1	31.5	22	30.2	23.6
1553691_at	2.3	4.3	8.3	2.9	4.9	23.9	2.5	7.6	9.4	15.8	16.6	19.4	2	18.2	18.9	5.4	18.2	15.7	21.1	8	1.3	11.8	29.4	31.2	67.4	1.3	12.5	22.9	6.8
1553693_s_at	180.8	278.6	129.4	59	122.1	72.8	277.1	342.8	119.1	88.6	145.2	74.3	183.1	105.2	32.5	184.7	206.9	73.3	343.6	181.4	67.8	178.6	105	215.1	30.2	11.7	105.6	55.4	134.6
1553694_a_at	24.2	20.1	35	84.6	83.7	128.5	16.5	48.9	27	115.6	128.3	71.8	147.8	250.1	43	73	100	93.4	107.5	19.9	0.9	4.9	204.7	198.9	185.4	50.8	171.7	228	384.4
1553695_a_at	44.2	51.5	29.2	27.9	35.9	26	22.9	32.2	23.3	31.1	25	20.1	33.2	7.5	49.5	26.1	55.6	15.6	9	12.6	5.1	2.2	1	23.5	23.1	41.2	25.1	18.4	16.7
1553696_s_at	57.6	111.3	65.9	107.4	144.7	100.4	214.6	65.9	76.6	39.3	126.9	9.2	87	84.8	20.4	53.8	38.7	31.2	116.2	51.6	44.7	24.2	26.7	50.4	121.9	30.8	50.8	87.4	72.7
1553697_at	18.3	6.2	9.2	9.8	18.6	31.8	15.1	13.3	27.5	9.1	13.6	20.7	20.1	18.5	8.5	11.4	11.9	12.6	17	18.6	7.5	43.4	13	35.9	50	23.6	5.7	21.8	37
1553698_a_at	16.3	0.4	9.8	16.9	24.9	29.5	5.5	13.7	22.4	16.5	15.9	13.8	3	8.9	16.4	6.5	16.6	23	8.7	13.4	3.6	33	13	31.3	64.2	19.4	14.5	35.7	41.9
1553701_a_at	9.7	4.3	13.9	7.6	6.7	7.8	12.4	3.3	3.7	12.5	4.4	7.8	9.5	5.1	8.1	2.9	38.7	3.7	7.2	1.8	6.3	4.7	4.2	5.8	5.3	7.3	8	4.5	3.7
1553702_at	7.5	20.7	22.1	23.4	14.9	14.1	18.2	9.2	17	12.5	6.1	13.1	29.5	17.4	4.9	10.2	13.6	23	17.1	17.4	36.8	40.1	15.8	3.9	8.6	12.4	22.5	16.2	4.2
1553703_at	945.3	544.5	641.8	318.7	363.7	203.3	288.3	444.9	288	223.9	281.6	445.9	288.8	222.8	130.7	546.6	266	206.9	440.7	403.4	448.2	314.2	332.4	316.9	299	178.4	250.8	301.4	395.1
1553704_x_at	887.5	542.8	598.6	308.4	229.5	125.6	235	446.2	273.4	241.7	234.6	335.4	284.1	219	125.4	383.5	312.5	217.9	429.3	327.6	466.8	250.1	234.4	205.4	260.8	138.2	207.3	215.5	247.7
1553705_a_at	46	9.2	3	58.8	30.5	14.4	1.6	12.4	2.2	5.7	14.7	17.7	11.1	15.4	62.9	20	56.2	2	72	2.4	1.2	18.7	2.7	61.1	41.7	4.4	2.3	154.1	7.9
1553706_at	32.6	1.9	101.9	28.8	31	1.4	40.7	29.4	21.3	6.3	10.1	19.7	49.1	49.9	16.1	48.8	36.2	79	2.1	75.7	31.9	13.9	198.3	43.6	20.9	34.3	96.9	34.5	15.8
1553708_at	14.9	4.4	24.4	40.1	26.6	11.5	21.1	31.1	18.2	5.9	17	14.7	8.4	26.3	14.1	24.1	39.8	23.1	2	11.5	12	22.4	17.3	16.9	1.6	27.7	60.2	26.4	11.7
1553709_a_at	146.3	121.4	131.7	195.2	229.3	386.5	130.9	125.4	93.8	316.3	258.6	174	132.7	229.6	333.6	236.1	343.4	277.8	235.3	129.8	162	163.6	112.7	232.8	266.5	176.9	127.9	238.4	169.4
1553710_at	14	53.9	37.7	9.5	15.9	1.9	15.4	82.3	46.8	16.4	13.1	33.7	0.9	14	3.2	4.8	70.9	12.8	147.3	49.4	34	18.7	13.3	32.3	1.4	9.6	13.3	16.8	9.4
1553711_a_at	31.5	28.4	50.6	30.4	25.3	13.8	19.6	88	25.7	34.3	17.6	23.7	18.5	16.6	13.2	17.3	70.9	19.9	117.6	28.6	14.8	42.8	18.1	45.4	20.8	21.9	25.3	17	27.4
1553713_a_at	84.5	71.2	91	81.3	46.6	49.1	64.9	80.1	70.6	27.6	84	32.4	74.4	36.8	20.3	48.5	66.4	29.8	23.3	28.8	44.4	54.8	45.8	48.4	53.4	4.1	3.3	43.7	50.2
1553715_s_at	86.8	68.8	123.7	86.7	73.4	100.6	82	283.8	179.3	142.6	77.8	79	169.5	233.1	236.3	137.1	123.3	88.9	265.8	63.4	125.2	149.5	108.8	149.1	317.2	397	99.2	207	225.7
1553717_at	7.7	7.7	4.8	8.6	6.7	6	5.7	2.6	3	21.5	35	29.8	57.8	36.3	1.5	12.2	7.4	1.9	4	10.6	3.3	6.2	28.9	20.3	10.4	3.8	38.4	3.6	10.1
1553718_at	259.6	227.9	267.2	217	267.1	197.1	191.9	200.7	278.8	224.4	179.4	243.2	571.7	245.9	145	243	195.5	267	232.6	213.4	189.7	339.8	91.5	197.1	206.3	131.3	167.1	100.8	134.6
1553719_s_at	65.4	156.5	124.5	69.3	97.4	63.2	81.6	153.2	221.5	148.5	91.1	154.6	293.2	145.6	35.3	76.7	86.7	131.2	166	121.4	82.4	56	49.9	118.1	116.8	50.5	82.6	24.3	92.8
1553720_a_at	89.9	2.5	1.3	39.8	4.5	20.1	4.1	13.8	31.5	2.2	10.7	41.6	4.9	4.3	20	101.6	4.4	15.3	229.9	2.1	1.7	36.1	598.1	2.4	91.4	24.9	2	23.6	10.4
1553721_at	10	10.1	16.1	14.7	9.6	11.7	9.1	18.2	5.7	7.3	8.6	7	7.6	4.8	3.8	1	0.4	3.2	13	7.4	5.7	13.8	11	14	2.9	4.9	10.6	17	12.3
1553722_s_at	17	20.1	24.6	15.2	8	25.9	10.8	11.7	4.6	9	8.1	12.4	18.9	3.9	9.5	8.8	15.4	12.6	1.9	13	4.8	2.9	14.5	0.3	2.1	9.5	5.7	18.7	4.4
1553723_at	15.9	2	1.8	27.5	11	11.6	3.3	1.2	6.4	2.3	1.6	8.3	2.6	20.2	3.3	1.9	18.1	10.3	3	1	0.9	1.5	3.6	18.7	1.7	2.2	2.4	9.2	1.3
1553725_s_at	23.9	22.9	42.2	90.9	56.4	166	29	35	18.6	37.5	345.3	185	143.1	225.8	19	52.3	35.9	134.8	145.7	21.7	25.8	24.3	368.1	135.9	783.1	11.4	154.9	110.9	794.7
1553726_s_at	32.6	22.1	22.1	23.8	34	19.1	16.9	36.9	10.5	16.4	24.6	22.9	4.2	12.3	5.4	33	25.6	19.4	82.5	12.7	18	24.9	17.3	23.9	22.2	13.1	10.3	26.5	14.1
1553727_at	21.9	7.2	5.3	5.2	3.4	2.4	5.8	9	1.8	2.3	4.9	5.2	4.7	3.5	6.4	2.9	5	1.6	14.3	1.2	27.4	21.2	3.1	3.6	2.3	18.4	5.2	8.7	4.1
1553728_at	23.4	15.9	11.9	21	14	26.7	21.5	20.8	7.5	5.7	7.9	10.5	15	8.3	46.2	13.3	16.5	9.8	6.1	5.5	6	7.8	9.3	7.8	8.6	14	8.5	15.2	7.7
1553729_s_at	35.6	19.9	7.8	5.1	3.9	6.1	20	4.6	11.7	9.1	2.1	24.9	10.2	5.6	10.5	15.6	11.7	5	3.5	1.4	10.9	23.8	7.9	2.7	5.7	26.8	3	26.9	16.6
1553730_x_at	27.7	22.8	8.6	16.4	16.8	53.7	25.1	25.8	6.3	11.3	8.3	27.2	13	10.9	96.5	6.8	29.1	9.9	17.3	4.5	9.1	6.4	6.4	8.3	21.8	49.8	22.1	5.5	31
1553732_s_at	61	125.3	60.8	43.4	41.1	36.1	55.5	64.8	50.7	117.4	36.7	60.3	35.3	51.6	31.7	61.7	44.2	11.1	28.9	27.4	149.4	83.4	22.2	72.9	50.9	29.4	35.3	51.8	26.2
1553734_at	36.1	18	41.7	16.1	21.7	24.3	3.8	47.1	33.8	11.8	77.7	76.7	75.8	45.1	20.6	5.2	7	14.1	27.7	14.2	35	3.3	5	3.8	13.9	9.7	3.3	35.8	2.2
1553736_at	6	21.8	20.9	26.1	15.6	16.8	11	13.6	10.9	12.1	14.4	13	21.3	14.8	9.9	11.9	16	14	7.4	6.5	15.2	52.9	12	24.2	7.4	3.4	12.6	8.3	17.8
1553739_at	11.9	3.1	0.9	9.4	11	0.8	6.5	0.4	0.4	0.7	0.4	0.4	10.1	0.8	12.2	10.3	0.3	2	4.3	6.4	0.5	11.2	0.4	3.3	10.4	0.8	0.9	1.3	0.9
1553740_a_at	14.5	2.5	3.5	4.4	4	2.4	18.1	11.8	1.1	6.1	8	8.8	19	3.3	12.3	4.4	2.3	3.2	1.6	1.1	8.2	3.8	9	15.8	3.9	11	6.1	15.1	9.3
1553741_at	1.3	1.3	0.8	1.1	1.1	1.1	1.7	5	7.5	0.8	1.8	2	1.8	3	1.6	1.4	0.8	1.1	1	0.8	1.6	20	1	0.9	3.4	1.2	0.9	2	1.2
1553743_at	73.2	114.6	77.8	68.4	151.9	57.1	107.9	231.1	145.9	167.7	146.6	140.5	35.8	82.3	33.2	114.5	155.2	144.7	148.2	103.7	62.3	102.3	493.9	99.5	145.4	151	42.4	63.6	329.7
1553746_a_at	10	12.1	0.9	25.8	6.1	1.7	5.4	2.9	9.4	0.3	5.3	18.3	18.7	0.7	13	8.3	7	1.6	27.3	8.9	8.5	8.8	5.8	8.2	5.3	8.3	1.4	13.1	11.4
1553747_at	3.6	2.4	4.1	3.6	3.1	1.1	12.2	9.4	6.6	4.7	3.9	8.4	1	2.6	0.7	3.3	7.6	2	5.2	0.3	4.2	1.3	6.9	1.5	1.3	1.7	0.9	1.3	10.9
1553749_at	99.2	68.5	94	211	172.2	314.2	243.7	154	194	104.3	178.1	86.2	93.5	70	320.8	205.6	168.6	124.1	115.7	46.4	27.9	54.4	65.3	220.6	161.8	93.4	38.6	41.2	89.9
1553750_a_at	22.1	17.6	23.3	35.8	15.8	53.5	27.9	26.1	54.4	37.4	89.5	58.8	52.2	71.1	22.6	13.5	53.3	32.9	77	24.7	8.2	67.9	148.5	94	254.3	12.8	92.6	99.4	140.1
1553752_at	2	1.3	1.5	1.7	1.3	1.3	1.4	7.8	0.8	1.2	1.7	1.5	1.6	1.2	1.5	1.8	1.9	1.4	1.2	3	1.1	1.8	1.1	1.3	1.3	1.4	1.2	1.7	3.3
1553755_at	8	5	9.5	4.4	6.2	6.5	5.2	24.6	4.4	2	4.1	2	4.9	3.4	12.7	5.4	21	4.5	4.8	20.1	2.7	45.2	3.1	1.8	2	7.5	4.2	3.3	5.5
1553756_at	8.4	2	1.4	28.1	12.2	6.4	4.5	3.3	1.1	0.8	2.4	1.5	4	14	2.1	6.7	2	5.5	40	1.5	3.2	2.2	1	0.8	1.7	2.6	4.9	26.9	4.6
1553757_at	21.3	1.7	2.9	6.2	15.5	1.8	19.2	7	12.1	14	12.4	1.4	2.5	22.9	1.6	25.8	0.8	17.9	1.7	9.1	1.5	25.6	0.6	2.2	12.8	2.7	17.1	15.3	11.7
1553759_at	20	14.6	15.8	14.8	40.9	16.3	27.2	12.2	17.4	10.1	25.2	7.1	12	14.9	15.2	18.3	19.7	11.6	34.9	36.6	7.6	35.5	22.5	12.8	29.4	17.5	36	25.1	34.8
1553761_at	5.1	2.7	2.7	19.9	1.7	2.3	2.4	2.6	1.5	3.4	6.8	7	5.5	3.8	2	18.5	2.7	10.6	3.5	1.1	1.4	25.8	4.6	1.7	19.1	13.8	2.2	2	2
1553764_a_at	23.5	24.8	15.7	23.7	24.5	82.5	28.2	11.3	19.7	35.5	47.1	13	19	75.9	257	116.2	60.9	58	130	49.1	87.4	81	108.4	14.7	286.6	63.2	145.8	235.6	88.7
1553765_a_at	56	31.3	4.5	14.3	48.8	13.3	58.3	35.7	66.8	4.9	68	13.4	24.6	10.7	1.6	7.9	9.5	0.5	25.2	10.8	6.9	1.3	7.6	45.6	0.3	17.9	9	14.9	0.6
1553768_a_at	27.1	14.9	32.5	43.2	35.7	10.5	21.7	45	13.9	14.7	10.7	14.4	20.5	38.6	67.3	47.2	58.1	33.3	30.1	28.8	12.1	58	29.8	27.6	65	14.7	44.1	21.6	27.6
1553769_at	5.6	3.2	4.4	4.2	5.1	1.9	4.2	1.8	3.3	1.7	0.6	1.2	1.3	22.1	5	8	3.4	11.3	1.3	10.2	8.9	1.2	0.7	1.7	13.1	19.2	1.7	46.6	1.9
1553770_a_at	70.5	18.8	48.6	8.9	35.9	41.2	33.9	42.2	3.4	32.8	7.8	19.7	20.5	78.6	41.4	65.1	39.2	21.1	16	2.2	38.4	47	21.7	20.1	19.9	34.8	25.2	201.2	11.7
1553772_at	12.2	8.2	21.8	10	9.3	9.4	20.5	6.5	2.4	15.8	12.7	6.1	17.4	23.8	7	28.7	1.3	12.5	9.3	2.2	11.6	12.1	10.2	9.8	30.6	14.8	15.4	15.4	14.9
1553775_at	38.4	24.6	13.4	26.6	12	25.3	24.1	27.3	13.5	23.3	20.5	13.8	23.6	18.6	21.1	28.4	4.8	14.9	2.4	14.4	23.9	32.5	21.2	8.9	22.6	2.3	16.9	34	20
1553776_at	0.3	4.3	8.4	12.6	6.8	0.2	0.4	0.5	0.1	2.9	0.4	1.8	4	1	0.4	12	0.2	0.5	16.3	0.1	2.2	10.3	6.8	0.2	0.4	9	0.6	4.3	36.3
1553778_at	28.4	4.4	20	20.1	32	22.1	36.6	7.7	20.2	22.2	32.3	51	45	27.5	43.4	5.7	35.8	26.1	16.4	9.1	6.9	5.3	16.2	2.8	34.8	66.3	22.3	36.7	30.6
1553780_at	28.1	11	47.7	34.2	49	56.9	56.4	17.4	10.3	14.7	9.1	25.5	5.3	23.5	56	43.3	32.1	21.9	25.4	21	4.2	32.5	8.7	8.1	5.7	18.7	29.2	16.9	17.5
1553781_at	12.9	0.6	2.1	0.7	2.1	5	6.7	17.9	5.6	3.4	4.9	5.3	10.7	2.3	5.6	3.7	7.6	0.7	7.1	4.5	8.1	9	0.2	2.6	11	6.7	10.4	0.5	1.7
1553785_at	30.7	24.1	41.4	45.8	29.8	25.7	27.3	2.9	11.4	6.9	28.3	16	58.1	11.2	1.9	19.5	2.1	15.6	20.8	12.2	15.8	19.6	5.8	13.2	31.9	2.3	12.4	24.9	12.8
1553787_at	17.6	6.1	10.1	11.2	20.5	9.7	16.2	8.6	26.3	25.5	14.1	18.1	30.4	18.2	64.3	35.1	18.4	21.7	16.9	18	25.2	34.8	9.9	14.9	6.2	46	20.6	10.9	11.8
1553789_a_at	131.8	49.2	136	31.9	34.1	26	82.6	48.8	110.2	31	47.8	42.3	15.2	18.9	3.1	5.8	30	12.6	10.4	39.1	6.3	61.2	21	17.5	11.3	2.5	6.5	16	12.6
1553792_at	21	9.9	0.3	11.1	8.2	8.6	10.4	8.2	1.4	3.8	11.4	2.9	7.4	0.6	0.4	1.5	4.9	8.1	3.6	5.3	1.6	17.5	15.7	8	5.5	0.4	9.9	4.9	4.2
1553793_a_at	28.3	32.1	14.1	24.4	19.9	24.3	19.7	0.4	14.7	1.1	16.7	14.5	21.9	47.2	10.9	30.2	15.6	9.2	7.3	4.7	12.3	17.2	10.2	24.6	12	9.6	8.9	21.2	12.4
1553794_at	48.1	16.3	16.3	4.4	22.8	1.8	12.6	11.1	12.6	0.3	1.3	0.7	16.3	18.2	2.9	13.6	1.2	2	3.5	10.5	23.5	4.6	7.2	7.7	22.5	28	13	29.1	13.4
1553796_at	7.1	3.1	19.9	39.5	7.5	11.5	2	12.1	4.1	4.6	6.5	2.2	1.1	7.8	20.6	10.9	10.5	15.9	6	8.7	1	4.1	11.9	2.1	2.5	14.9	2.1	10.4	16.5
1553797_a_at	0.9	46.7	30.1	4.6	15.6	5.9	10.2	12.9	22.4	9	15.9	7.5	11.2	7.7	4	13.9	6.8	6.7	2.9	1.7	1	8.7	16.7	6	15.5	24.7	13.3	0.3	6.8
1553798_a_at	9.3	1.8	32.6	12	16.2	7.2	9.3	24.5	14	7.8	12.1	19.2	11.1	11	3.8	1.7	2.6	4.4	31.6	14.8	4.3	1.7	18.7	20.6	14.8	20.2	18.6	19.4	14.6
1553799_at	3.4	4.9	6.1	17.4	12.6	0.8	6.8	8.6	7.6	3.9	0.4	13.7	9.1	11.3	10	19.5	43.8	12.4	12.8	12.2	6.8	7.4	8.5	9.4	13.4	14.3	1.2	24.2	23.9
1553801_a_at	14.5	22.7	14.1	28.8	44.2	51.2	31	44.5	52	34.3	20.6	75.4	34.2	59.7	119.7	31.2	138.7	41.2	113.4	64.8	46.8	48	30.6	14	82.3	103.9	21	146.9	26.8
1553802_a_at	3.3	2	10.5	4.9	15.7	5.3	3.1	1.6	2	2.7	1.4	13.7	5	14.8	7.7	9.1	10.4	18.7	2.2	0.5	2.9	4	9.9	1.3	5.7	13.4	13.8	3.3	3.6
1553803_at	169.7	86.6	144	105.7	139.5	65.6	118.1	65	48.4	24.7	73.2	97.9	50.7	55.9	100.3	85.4	44.1	23.7	61.6	34.9	62.9	78.1	47	78.3	40.1	13.2	40.1	85.9	46.1
1553804_a_at	20.1	16.1	7.4	29.2	2.2	17.5	5.7	2.5	12.4	7.8	10.1	1.2	32.3	6.2	12.2	30	12.3	5	7.2	11.2	2.8	13	13.5	10.3	14.9	10.6	2.2	2.1	9.1
1553805_at	31.4	42.6	31.1	27.4	47.8	33	17.2	14.1	16.5	2.7	9.9	11.6	26.3	19.2	37.4	54.5	11.9	11.7	18.8	3.8	26.1	11.9	19.7	31	8.8	27.1	13.6	24.7	15.5
1553808_a_at	1.3	1.7	1.8	1.1	1.3	4	1.8	1.5	8	3.8	1	0.4	1	10.2	5.4	1.1	1.5	1.4	0.6	0.9	0.9	6.5	0.5	0.4	18.6	1.7	5.7	1.6	0.5
1553809_a_at	17.1	18.7	2.5	20.1	17.4	20.5	27.5	9.3	2.5	9.7	1.6	21.4	25.7	12.8	1.5	16	11.6	9	5.5	13	13.6	5.2	13.8	9.1	14.2	3.1	12.7	16.4	8.3
1553810_a_at	40.3	43.9	58.3	78.6	93.6	146.6	50.3	46.8	70.9	42.8	57.1	13.1	22.7	72.6	35.9	68	79	16.7	34.2	47.3	4.5	22.4	38	74	45.2	20	20.6	57.4	52
1553811_at	24.4	2.3	1.6	20.2	13.2	6.9	9.7	12.4	6.2	10.3	10	6.1	11.5	0.8	1.6	10.1	4.2	9.7	13.2	8.6	4.2	7.3	5.7	5.5	10.9	7.6	1.1	5	8.3
1553812_at	1.6	4.4	11.8	4.9	6.4	1.8	15.8	1.9	14.5	4.4	2.7	12	18.9	1.6	1.1	11.9	1.6	7.6	19.8	1.8	14.8	9.8	14.5	1.8	1.7	18.3	0.8	21.8	2
1553813_s_at	23.9	35.5	12.6	16.3	26.4	22	36.1	27.1	18.3	7.2	20	15.5	12.7	2.9	11.5	11.6	30	17.8	9.3	8.5	14.5	13.5	9.8	8.3	14	26.8	5.8	17.8	1.8
1553815_a_at	71.5	46.1	54.2	36.7	47.6	22.8	62.1	30.8	62.5	36.5	35.5	63.7	27.1	28.5	23.7	65.1	31.2	42.8	67.3	28.3	60.3	29.8	22	40.2	38.1	27.9	13.8	10.4	39.7
1553817_at	18.2	13	9.9	2.3	1.2	0.4	0.8	4.3	1.4	0.4	2.6	0.3	2.4	8.7	1.4	0.5	1.2	2	0.4	3.7	0.5	1	0.5	5.3	4.3	5.2	6	4.8	6.4
1553818_x_at	3.4	11.5	0.6	1.7	3	4.3	1.3	6.1	1.2	3.2	2	0.5	10.3	13.4	1.4	1.3	1.6	4.8	1.5	4.3	6.6	26.5	1.3	14.3	16.2	5.8	8.4	0.6	0.9
1553821_at	12.7	12.9	15.9	21.9	23	10.2	19.2	16	4.3	19.2	18.8	8.2	13.8	18.9	8.8	15.9	18.6	12.5	20.8	7.3	10.5	14.6	9.7	19.9	17.6	4.4	2.5	10.9	18.7
1553822_at	2.9	9	10.9	0.6	0.5	1.8	0.4	1.7	3.2	5.5	1.3	5.6	8.1	0.7	0.2	6.8	5.5	0.9	10.4	0.2	0.4	0.7	1.2	0.6	1.4	12.5	0.6	9	1.5
1553823_a_at	22.6	4.2	16.2	14.1	14.2	11.4	3.1	8.7	20.3	3.8	12.1	8.1	11.9	21.6	9.4	20.9	17.1	1.2	6.9	9.2	6.6	14.3	9	0.9	8.6	11.8	13.8	15	9.5
1553826_a_at	29.6	11.5	26	22.8	11.1	27.1	9.3	4.3	9.4	14	2.7	9.9	7.8	3.4	11.9	24.2	7.3	2.8	3.8	3.7	2.3	18.9	2.4	6.6	5	4.5	6.1	4.1	24.5
1553828_at	41.6	50.9	29	48.4	33.5	16.3	32.9	31.6	9.5	16.2	0.8	12.7	21.5	22.3	12.8	36.3	20.4	12.5	10	10.1	18.7	20.6	6.5	2	10.8	4	25.8	12.2	23.1
1553829_at	6.8	2.7	7.1	1.4	0.7	3.8	1.9	0.9	0.7	2.1	1.6	0.5	11.5	12.6	1.6	2.5	6.4	11.7	5.7	9.2	4	7.9	1.5	1.2	1.1	1.7	7.6	0.9	5.3
1553830_s_at	0.7	6.9	29.6	0.6	1.5	6.6	1.2	9.5	5.8	0.7	12.3	1.3	6.5	15.2	0.5	47	4.9	7	0.5	0.2	0.4	9.2	5.7	0.6	1.5	101.2	1	1.1	1.9
1553831_at	22	42.7	22.4	37.1	83	35.6	37.7	44.9	26.8	42.6	15.9	25	49.1	39.2	45.4	59	64.4	42.1	46.6	36.3	21.2	75.8	34.5	10.7	36.7	40.2	25.8	53.3	37.3
1553832_at	68	2.6	25.1	14.2	44.5	41.3	31.3	25.1	18	3.5	13.1	3.4	13.1	14.6	19.4	10.9	8.6	28.5	16.2	44.4	1.9	8.6	3.3	12	23.3	5.2	14.4	13	18.5
1553834_at	10.8	6.1	0.8	14.1	10.7	5.5	9.9	2.4	5.1	0.3	12.5	3.1	15.5	10.1	8.6	36.2	11.1	19.1	10.3	10.6	45.4	7.7	27.4	42.9	14.7	13.8	41.4	16	20.3
1553835_a_at	22.7	3.7	0.5	15.3	16.4	18	17.3	11.9	3.6	7	1.3	6.7	11.7	2.2	10.5	64.1	2.8	35.4	8.2	28.2	143	15.3	36.7	27.6	1.8	6.6	61.1	1.1	26.6
1553837_at	1.6	1.8	1.7	1.5	1.8	1.3	1.8	1.1	1	1.2	1	1.5	2.1	1.5	3	1.5	1.1	1.5	1.3	1.5	1.3	5.4	1.1	2.2	1.4	1.7	1.4	1.5	3
1553838_at	2.7	9.6	21.8	24	14.4	9.3	10.9	9	3.4	1.2	0.7	9.9	10.9	0.6	1.9	18.1	2.3	1.3	11.5	1	0.3	1.6	6.2	1.5	16	2.7	8.7	8	11.3
1553839_at	6.5	20.1	12.5	37.6	26.3	30.6	13.5	4.1	2.2	9.3	8.8	4	4.6	3.4	4.2	15.4	10.7	2.7	18.2	31.4	12.1	42.9	5.9	9.6	1.7	4.6	4.1	17	15.9
1553840_a_at	38.6	41.3	17.7	36.9	29.9	24.4	23.8	19.9	9	19.3	14.2	11	13.6	13.8	27.1	34.7	12	21.4	19.2	13.7	27.3	21.3	19.5	14.2	6	21.9	11.6	24.9	13.6
1553842_at	15.9	6	19.5	18.7	14.7	4.9	3.7	1.8	2.5	1.2	12.8	9.6	17.9	8.5	15	13	13.3	1.6	7.8	7.9	10.3	8.3	11.3	10	10.2	13.1	1.9	9.9	11.1
1553843_at	17.9	34.9	25.2	53.1	40.3	30.8	30.4	27.4	30.6	22.7	13	11.7	23.2	30.7	21.9	53.6	43.2	24.8	19	37.4	4.3	48.2	8.8	24.4	21.6	8.9	13.4	14	11.1
1553844_a_at	11.2	7.7	5.3	12	2.1	19.3	10.9	6.5	25.6	20.9	7.7	3.9	13.4	22.8	4.4	2.8	3.5	11.5	0.9	9.6	15.8	3.5	10.5	12.9	4.8	1.6	2	3.6	4.6
1553845_x_at	32.3	42.2	30.1	78.2	67.4	53	63.9	36.1	22	13.9	24	27	50.8	36.6	58.4	53.7	56.5	32	24.1	30.6	25.8	31.7	18.8	7.7	14.4	22.1	47.5	60.2	22.3
1553846_at	9.9	17.2	12.3	3.8	1.3	1.9	2.7	3.4	0.8	1.4	1	1.2	3.6	3.3	21	17.9	1.1	2.4	13	1.2	10.4	2.7	4	1.1	3.5	4.8	1	1	2.3
1553847_a_at	27.7	21.3	24.9	17.6	16	5	6.6	42.4	9.8	14	7.2	5.8	15	13.5	34	30.6	20.6	18.4	21.1	8.6	12.9	18.4	8.6	13.7	10.9	7.7	13.4	2.9	10.8
1553849_at	2.4	4.5	2.3	2.4	1.7	12.7	8.5	9.5	1.2	0.9	14.3	7.1	15.8	14	6.1	2.6	1.1	0.7	1.1	1.1	11.5	13.6	5.9	0.7	1.3	14.5	1.5	2.7	9.4
1553850_at	40.5	7.9	24.7	7.2	7.3	5.4	7	27.3	12.8	12.7	4.5	1.8	6.7	22.8	24.7	20.4	6.5	5.5	3.7	2	5.1	0.6	8.6	1	15.7	6.1	6.2	1.6	1.2
1553851_at	12.7	0.2	7.2	12.1	8.2	8.9	8.7	1.3	0.9	0.8	5.2	0.4	10.1	6.4	1.2	26.2	1.5	9.8	29	9.4	7.7	240.9	6.3	1	481.3	2.2	7.3	4.1	604.7
1553852_at	12.2	2.7	12.9	35.1	14.2	60.2	3.7	6.2	6.5	3.2	10.2	17.7	24.2	47.4	11.3	25.2	17	6	7	2	2.9	4.1	13.3	17.6	7.7	9.8	4.8	29.4	20
1553856_s_at	38.7	22.9	32.1	80.9	28.9	21.3	1.8	17.9	10.1	9.5	29.4	10.2	31.1	41	11.9	34.1	11	40.4	22.9	36.1	20.5	25.1	49.2	64.8	47.1	20.5	71.4	70.1	68.3
1553857_at	73.7	40.6	21.7	43.4	18.7	25.7	28.4	62.2	22.5	21.7	13.6	38.3	40.1	35.9	10.1	17.8	19.2	16.4	18	1.5	24.4	16	21.2	28.4	35.9	77	10.8	29.2	20.3
1553858_at	89.1	58.9	17.8	29.9	77	19.6	33.6	64.5	54.4	93.8	17.9	22.6	11.5	56.1	54.3	26.4	13.9	49.5	83.7	61.5	71.9	173.1	18.7	44.9	31	45.3	3.7	22	11.4
1553859_at	7.7	36.1	12	6.3	5.2	14.6	8.1	111.3	20.3	9.6	34.3	11.6	32.5	168.5	10.2	10.7	0.7	5.6	8	5.9	0.3	13.8	0.7	8.1	22.6	10.3	3.3	9.2	5.4
1553860_at	10.1	6.5	5.3	3	1.7	4.3	4.6	4.9	1.9	3.2	2	1.2	2.4	1.8	2.4	4.3	4.5	1.4	1.1	1.7	4	1.8	2.7	2.2	1.4	30	1.7	1.2	3.3
1553861_at	5.3	19.6	10.7	33.7	3.7	6.7	3.7	14.6	1.6	8.8	31.5	13.8	45	17.2	20.3	6.1	1.3	21.3	10.9	8.1	13.7	25.6	14.4	2.3	27.3	10	9.8	10.6	27.1
1553863_at	39.9	10.1	35.5	51.5	53.4	44.3	43.5	36.9	10.9	10.9	26.1	17.3	25.2	32.3	31.1	33.9	26.7	28.5	16.3	18.9	40.6	22.2	7.5	14.4	8.5	25.5	29.5	4.4	14.8
1553864_at	1	1.3	1.8	0.7	0.4	57.1	1.1	0.2	0.8	10.5	0.8	10.7	3.1	3.5	3.4	2.2	0.3	4.7	0.8	1	2.4	6.2	0.6	1.1	0.3	16	5.8	2.8	0.9
1553865_a_at	22.8	34.8	27	9.8	22.4	178.5	49.7	39.7	45.3	18.3	16.9	28.9	21.7	18.1	7.6	19.4	18.3	15.9	11.6	48.2	30.1	7.6	14.8	8.1	1.6	14.6	22.9	8.6	15.2
1553868_a_at	2.5	19	8.6	4.1	8.2	7.4	10.3	8.7	42.6	6.6	9.3	6.6	14.4	6.3	13.2	10	6.7	4.2	4.8	5.8	7.4	0.2	0.6	0.3	7.2	1	5.6	3.7	0.7
1553869_at	37.1	15	1.3	8	1.8	21.5	1	3.7	0.4	0.3	2.9	5.2	0.9	8.5	8.6	7.4	15	6.3	3.6	9.2	6.6	12.8	5.1	1.3	7.3	1.9	12.3	9.1	1.6
1553871_at	38	3	28.3	7.6	39.5	18.4	35.1	8.7	10.1	11.7	2.6	14.7	43.5	18.2	28.3	25.6	10.5	4.1	8.5	4	3.1	8.4	16.9	6.9	23.1	16.2	23.9	19.9	28.9
1553872_at	61.7	31	31.4	56.6	60.8	26.5	59.7	32.3	22.4	19.9	26.9	29.9	35.7	53.2	28.5	53.7	23.6	16.5	22.4	26.6	47.3	26.4	38.4	25.3	19.9	55.4	36	32.3	19.2
1553873_at	3.8	24.5	1.9	3.6	14.4	10.7	10.8	0.8	6.5	35.4	12.9	53.8	12.5	14.7	7.1	18.3	1.4	5.2	20.1	0.6	30.9	29.5	11.2	3.7	25.7	11	1	0.8	3.5
1553874_a_at	2.7	0.8	0.8	2.3	1.2	1	1.1	2.2	9.9	0.5	1	0.8	1.5	1.2	3.7	1.7	1.1	3.6	2.3	1.3	1.2	3	1.6	0.9	3.5	1	2.5	2.1	1.7
1553875_s_at	36.8	30.3	7	19.4	23.7	2.4	12.6	6.4	10.5	13.2	4.6	6.4	24.9	20	42.8	2.5	9.2	12.9	18	3.7	10.8	10.5	23.9	4.8	4	20.5	1.5	10	14.3
1553876_at	8.8	2.3	5.5	9.5	15.5	13.5	0.8	7	2.7	8.5	1.7	8.6	16	0.8	9.8	2.3	7.5	7	3.6	8	8.4	1.7	1.8	2.7	1.2	2.8	1.3	12.5	6.2
1553878_at	22.4	6.1	9.8	26.2	28.5	12.1	10.1	2.5	5.6	1.6	10.7	4.4	41.8	13.7	2	31.9	15.8	7.5	9.1	1.2	5.5	14.9	8.9	9.8	10.4	4.9	23.6	17.2	2.2
1553879_a_at	15.1	11.4	15.8	16.9	2.6	13.6	10.4	2.3	12.3	1.3	11.3	2.3	29.5	4.6	2.1	2.2	11.6	6.8	1.7	0.8	2.7	1.9	3.1	7.8	5.1	3.5	14.5	14.4	26.3
1553880_at	1.2	1.3	3.4	1.7	2.3	1.4	2.2	2.1	2.1	1.2	0.9	2.4	3	10.1	1.1	3.9	2.1	1.1	2.1	2.1	15.2	1.7	0.8	1.5	0.7	5	1.3	2	2.5
1553881_at	26.2	8.5	18.6	18.4	26.6	28.7	15.8	24.5	12	11.9	23.9	19.2	27.9	21.7	13.1	25.5	14.8	14.2	10.8	14.2	14.3	29.4	17.7	23	21.6	0.4	5.3	21.2	33
1553882_at	1.8	2.3	2.1	8.2	1.4	2.2	1.2	12.3	1	4.1	0.4	1.5	2.1	20.4	7.6	3.7	11.8	6.3	10	9	1.8	2.3	10.2	0.9	0.8	1.9	2.6	8.9	4.4
1553883_at	17.2	6.4	3.4	5.3	8.7	6	7.2	3.3	4	11.7	2.3	5.2	11.7	2	1.4	18.3	8.8	3.1	49.9	3.7	0.3	0.5	0.8	1.2	8	10.3	2.4	7.1	13.1
1553885_x_at	19.1	9.9	0.7	0.2	1.9	4.3	0.5	0.5	0.2	3.7	0.4	1.8	0.8	6.1	0.3	11.8	6.7	9.1	52.8	3.7	9.4	0.6	6.1	0.7	6.6	4	3	9.7	9.2
1553886_at	4.8	1.1	9.9	0.8	1.6	0.4	9.3	1.7	0.2	0.5	0.8	0.6	1	1.1	1.5	0.4	8.8	1.1	2.8	0.6	1.6	1.6	0.4	1.1	6.7	0.5	0.5	8.2	5.9
1553887_at	25.1	11.9	14.9	13	12.1	12.3	13.2	1	10.4	6.8	11.7	4.5	7.5	21.7	13.2	11.8	14.4	7.6	6.7	10	2	12	6.6	11.1	7.4	21.1	10.9	14.4	4.3
1553888_at	17.2	1.3	2	4.7	9.2	5.9	2.5	2.5	11.6	2.2	11.5	1.8	12.7	2.1	9.1	3.3	2.9	2.1	69.3	8.7	2.5	3.7	8.7	7.6	3.1	4.3	5.8	3.5	4.8
1553889_at	35.3	23	3.7	5.8	13.1	1.7	5.3	15.6	2.8	2.2	1.2	2.4	1.6	1.8	1.8	19.7	3.2	14.5	2.2	0.5	0.7	6.2	0.7	0.7	3.3	10.3	1.5	1.2	1
1553890_s_at	29.6	6.6	15.4	20.7	6.5	5.6	32.3	25.4	22.9	18.7	9.3	2.3	5.2	10.2	9.8	17.2	2.7	3.9	23.7	14.1	2.4	4.4	3.1	21	18.4	30.4	22.9	19.3	19.9
1553891_at	22.6	17.3	3.6	49.6	15.6	29.2	31.6	20.6	1.7	24.2	10	2.5	23.7	16.2	18.9	6.6	42.2	3.3	7.5	1.2	24.3	3.5	19.5	12.4	3.2	16.2	15.4	17.4	28.4
1553893_at	42.3	4.9	21.2	28.9	1.3	18.2	6	10.1	10.3	3.8	9.3	11.7	32.8	9.1	20.4	19.3	20.6	7.3	4.4	5.7	3.8	11.6	9.9	2.1	17.7	11.7	7.5	14.5	16.8
1553894_at	19.6	35.2	24.6	15	18.9	13	27.2	19.3	18.2	13.3	29.4	21.2	30.9	15.3	2.4	20.3	37.7	7	19.1	28.2	9	26.4	41.9	29	0.5	5.1	36.9	13.3	29.1
1553895_at	25.6	5.3	24.7	8.9	13.3	6.2	9.7	5.8	2.2	2	11.9	8.4	7.3	24	12.9	36.7	7	1.9	9.7	3.4	1.6	21.4	9	13.1	3.5	17.7	12	1.7	17.4
1553898_a_at	2.3	0.8	1.9	0.8	2	0.5	2.8	4.3	0.6	2.5	1.7	3.7	2.2	1	5.9	12.6	1.3	0.3	11.6	0.5	2.5	0.9	6.5	5.1	8.3	8.4	1	2.6	0.8
1553900_s_at	7.1	29.3	25.7	21.9	10.5	31.9	47.2	2.4	18.7	22.6	17	30.6	34.8	16.2	5.6	32.5	3.6	2.6	15.4	7.3	11.7	30.2	10.7	24.9	9.8	28.4	19.7	12.5	9.7
1553901_x_at	43	39.5	17.2	75.3	49	68.5	76.4	29.2	24.8	33.7	47.1	47.3	45.3	53.3	26.2	92.8	34.5	26.9	35.6	23.5	26.9	50.4	44	35.6	43.2	20.2	42.3	39.2	50.7
1553905_at	20.1	15.1	4.2	6.5	10.2	13.7	8.7	0.8	11.6	6.2	2	0.9	9.7	9.4	11.6	2.7	4.9	4.8	1.5	8	11.8	5.7	6.1	16.6	0.8	3.8	3.2	16.2	0.9
1553906_s_at	266.5	161.4	270.5	272.6	188.6	113.3	163.1	192.3	140.7	91.1	56.7	103.9	158.8	111	267.9	277.4	118.5	322.8	102.5	455.4	622.6	182.8	176	131.8	106.6	165.5	175.9	157.2	85.6
1553907_a_at	12	5.9	22.9	3.7	3.2	2.3	2.5	2	3	1.3	15.6	5.3	5.8	15.8	8.6	24.6	2.5	4.6	1.3	5.3	8.4	2.3	0.6	1.1	1.8	0.9	4.2	14.5	8
1553909_x_at	78.5	76.3	94.1	60.3	75	58.9	90	49.5	37	28.8	48.6	16.3	63.8	38.2	2.2	61.3	67.7	22.9	7.5	31.7	25.3	38.2	32.7	24.3	23.5	6.8	32.4	40.8	34.5
1553910_at	20.9	22.6	17.7	24.8	15.2	9.8	19.9	16.9	14.5	13.6	19.7	11.1	28.5	9.7	22.2	17.5	10.5	6.2	28.6	14.1	21.7	30	14	18.3	22.4	21.7	22.9	18.7	2
1553911_at	7.5	0.8	1.5	16.1	8.2	2.9	21.1	2	10.1	8.7	15.6	15.2	1.4	6.7	3	1.4	1.5	12.1	16.2	23.4	0.8	2.5	8.4	29.7	2.4	1.6	10.3	2	1.8
1553912_at	0.6	2.7	2.7	0.9	1.8	2.4	3.8	2.1	2.4	4.4	8.6	4.3	2.5	5.3	6.3	2.8	2.5	13.6	1	7.6	1.5	3.8	1.8	5.1	0.9	11	9.9	5.9	1.3
1553914_at	32.9	5.3	8.2	2.1	14.5	22.2	4.3	2.8	5.3	9.2	9.2	2.5	19	11.9	26.7	17	5.3	20.6	15.3	17.1	12.7	7.6	12.3	9	6.1	11.3	7.6	4.2	1.5
1553915_at	4.9	0.3	2.9	10.5	7.1	1	0.6	0.2	4.8	2.8	16.8	1.3	6.6	1.1	1.5	3.8	48.9	8.9	0	3.9	1	4.4	4.6	5.2	0.5	1.1	0.6	10.3	1.2
1553917_at	4.1	6.2	16.8	22.1	11.8	25.4	3.7	14.4	25.4	14.2	7	21.4	16.2	27.3	19	3.3	49.5	20.7	3.3	1.5	11.4	20.2	30	21.5	16.5	8.5	5	6.3	12.4
1553918_at	34.6	13.2	4.1	28	1.4	29.5	3.9	7.7	18.9	15.7	3.3	18.9	3.1	18.9	24.8	38.1	5	1.7	22.1	38.8	16.4	21.9	19.5	20.1	24.8	2	9.5	20	3
1553919_at	4.8	2.6	29.6	3.8	3.9	18.5	42.5	5.9	16.4	17.4	2.6	0.8	4.3	10.9	10.2	3.9	25.5	3	9.6	10.2	11	3.5	1.6	18.3	20.1	13.7	21.1	22.2	11.2
1553920_at	2.5	18.2	8.6	14.8	18.9	1.4	9	13.8	0.2	7.9	1	2.9	6.1	11.4	12.8	6.2	5.4	0.6	9.4	10.5	2.1	6.3	10.4	4.4	15.7	0.6	4.1	16.3	12.5
1553923_at	24.3	21.3	20.6	22.3	28.4	21.2	18.5	1.6	13.8	1.9	13	10.2	11.6	3.9	20.5	36.7	24.6	7.6	16.7	14.4	5	10.8	24.8	7.6	5.1	17.4	25.5	14	11.7
1553924_at	1.9	1.6	4.1	0.5	9.3	0.9	0.6	9.2	0.9	1.7	0.8	1.2	6	3	9	2.8	1.6	2.7	1.4	14.8	3.5	2.2	3.5	11.2	10	2.6	4.3	21.9	0.7
1553927_at	1.8	6.6	3.9	3.7	3.9	11	1.1	11.6	1.9	3.1	0.5	3.6	8.2	17.8	4.5	3.5	4	3.5	1.4	9.6	1.2	3.1	10.4	3.7	3.2	3.5	2.1	1.4	2.2
1553928_at	38.8	64.9	48.3	112.4	91.1	106	56.6	94.6	62.2	42.6	117.9	55.2	96	148.2	189.2	67.1	69.5	89.6	183.9	106.7	134.8	108.3	136	151.7	175.1	111.7	90.6	144.5	111.9
1553929_at	7.3	1.5	5	6.2	1.5	1.1	1.2	2.3	1.8	6.5	1.5	0.8	2.4	1.6	0.8	1	2	2.8	1	0.8	1.6	2.7	0.7	1.2	1.2	1.5	1.6	3.2	0.9
1553930_at	1.2	7.4	0.9	2.8	13	0.7	0.7	1.4	3.2	7	9.6	6	10.4	6.9	5.8	4.2	6.7	0.8	1.4	1	0.7	4.9	6.4	0.3	3.7	10	7.7	0.3	4.7
1553931_at	12.9	8.5	13	31.2	11.9	13.3	2.6	11.5	11.9	8.5	4.5	14.6	13.2	2.1	0.4	17.2	4.6	9.1	12.2	11.9	4.3	12	15.1	3.2	13.4	18	21.1	8.6	8.2
1553934_at	8.9	14.5	11.5	1.8	2.4	0.6	0.4	0.9	1	0.3	11.7	0.4	2.7	2.5	0.4	13	5.7	16.4	13.6	8.5	0.9	17.5	1.4	0.4	0.5	0.5	6	7.4	0.6
1553935_at	0.7	2.4	8.4	6.4	5.2	4.1	0.7	0.9	3.8	1.3	2.3	1.6	10.4	1.1	3.8	3.8	3.5	5.8	1	0.9	10.9	1.9	3.5	1.8	2.1	3.5	15.2	22	9.8
1553936_a_at	3.5	2	12.4	7.4	6.3	7.2	3.5	1.5	1.4	6.3	2.6	1.7	3.4	18.7	7.4	4.4	1.3	1.8	5.6	14	10.3	5.9	7.4	16.3	13.5	3.4	7.7	2.3	6.4
1553938_a_at	18.3	22	45.2	6.9	12.9	3.7	11.6	18.3	9.7	11.6	16.5	17	42.2	49.2	5	9.3	0.6	2.1	7.8	0.7	52.5	7.2	15.3	1.6	11	51	6.5	4	7.4
1553940_a_at	14.4	2.3	5.6	25.4	20.3	31.2	19.4	7.4	9.1	15.4	55.2	40.7	33.2	23.6	46.1	25.8	36.6	36.9	33.2	17.5	9.6	12.3	29.8	35.2	96.4	97.3	47	67	39.8
1553943_at	7.8	22.7	4.9	28.4	43.9	39.8	8.2	42.9	39.2	18.5	16.9	21.4	43.6	25.1	5.3	33.2	13.9	8.3	2.9	4.5	2.6	6.2	10.9	30.8	31.4	32.2	14.8	40.2	3
1553944_at	8.1	9.6	9.6	3.1	1.2	14	0.9	7	3.1	7.1	9.5	0.6	19.2	4.6	1	14.4	3.8	0.4	3	0.5	1.7	9	6.6	4.3	6.4	2.1	7.5	4.5	5.3
1553945_at	5.8	5.3	6.1	25.6	22.1	20.8	13	24.6	15.4	25.4	3.1	1.8	14.1	3.6	31.3	24.3	5.8	13.9	3.6	2.6	3	26.1	3.1	12.2	3.8	25.4	17.8	31.2	5.3
1553946_at	2.6	2.1	1.9	2.5	2.1	1.7	15.4	12.1	1.8	1.9	0.7	3.1	3.4	1.4	2.9	4.1	3.5	3.6	3.8	1.7	3.4	3.7	5.4	3.1	3.3	3.4	2.7	1.1	3.9
1553947_at	4	6.2	1.8	19.1	21.1	46.3	47.5	23.1	11.5	26.1	14	5.2	17.8	3.2	66.8	19.4	47.8	28.5	15.5	42.7	14.8	27.7	1.6	25.6	18.8	6.6	3.4	8.1	17
1553949_at	4.6	2	1.6	3.1	6.1	4.7	3	5.9	1.5	0.5	2.8	0.9	2.2	17.4	2.3	4.9	3.2	2.4	1.3	0.9	1	2	2.5	2.8	3.5	3.1	2.4	2	1.5
1553952_at	25.4	64.5	38	32.5	7.9	12.7	29	27	29.4	1.3	4.9	5	3.7	23.6	40.3	11.1	37.5	22.4	29.8	12.9	12.2	21.4	2.6	22.3	43	12.7	2.4	4.9	13.7
1553954_at	161.6	147.9	153.3	193.9	183.5	172.7	115.4	160.9	170.2	150.8	191	134.2	203.8	214.4	125.1	216.5	104.6	258.6	192.6	209.4	346.2	95.3	206.2	222.6	510.2	531.1	274.7	156.7	272.1
1553955_at	517.2	346.2	465.3	276.9	221.2	256.8	494.7	395.1	382.1	448.1	471.3	166	279.6	474.1	456.6	392.4	393.5	287	339.5	519	483.5	466.4	393.3	223.3	296.1	191.3	415.8	254.6	344.2
1553956_at	212.2	335.1	321.2	450.8	336.3	426.5	228.7	346.9	274	278.1	370.7	200.5	150.8	384.3	265.6	431.5	428.7	208.9	134.8	297.4	152.1	332.7	233.1	334	622.1	281.6	204.4	338.3	943.1
1553957_at	98.9	177.3	134.5	88.7	131.8	74.8	76.6	74.3	95.7	57.7	54.4	153.1	86.8	70.1	79.7	79.4	76.1	36	143.5	77.3	168.5	18.7	92.2	78.5	79.8	70.9	83.9	55.7	101.1
1553959_a_at	306.5	161.9	391.7	184.2	246.2	249	186.7	610.7	515.8	437.4	74.7	143.2	130.7	71.8	136.3	184	563.5	195.9	224.3	526.6	305.8	1109.8	62.5	123.3	207.9	106.1	44.9	134	150.5
1553960_at	142.5	100.8	75.7	44.8	36.8	53.1	63.8	80.2	55.5	143.7	28.9	69.3	30.4	37.8	95.1	101.5	51.2	58.5	50.2	99.7	141.1	92.5	58	22.2	58.5	61.2	107	34.1	31.1
1553961_s_at	64.7	68.7	37.4	50.8	62.4	23.6	70.8	42	32.3	72.3	33	28.4	29.4	22.5	65.8	49.3	6.6	46.3	30.2	62.6	92.3	30.1	43.5	15.2	42.5	32.1	64.6	24.6	20
1553962_s_at	10.4	5.4	26.3	19.9	39.8	89.8	14.5	35	54.8	27.8	15.3	9.5	77.6	25.8	35.5	18.8	39.7	15.6	24.8	30.3	4.1	68.8	26.3	29.8	28.9	78.7	26.8	62.6	3.9
1553963_at	0.9	0.2	0.5	0.7	0.2	5.9	0.2	0.2	0.2	0.8	0.5	0.8	5	0.3	0.7	0.8	0.8	0.3	0.4	0.5	1.3	0.9	0.8	0.2	0.6	0.3	7.9	0.3	0.3
1553965_x_at	1.3	1.1	3.2	0.9	0.9	0.9	1.4	0.7	1.3	2.1	0.9	1.3	2.9	1.7	2.9	3	1.8	0.8	0.5	0.6	1.9	0.9	2	1.7	1.3	3.1	1	1.6	1
1553967_at	27.4	29.6	27.9	36.8	23.5	52.7	42.2	30.5	16.2	26.8	8.8	17.9	27.2	24.1	15.1	43.8	21.7	17.6	13.2	26.7	21.6	24.1	17.1	21.2	24.8	34.1	24	37.8	17.3
1553968_a_at	161.7	129.4	67.1	131.2	113.8	105.7	138.6	66.3	40.9	50	38.1	34.2	48.4	10.8	97.2	59.3	92.2	24.9	45.2	36.6	71.3	45.2	7.5	33.2	26.1	52.3	42.3	53	49.3
1553970_s_at	121.5	3.8	286.7	29.6	136.4	40.8	244.5	145.4	30.8	21.6	7.7	164.2	42.1	39.5	3.7	6.5	42.5	19.9	3.2	524.8	9.6	38.8	114.5	22.1	6	0.9	5.8	27	23.7
1553971_a_at	86.9	146.8	242.8	112.4	139	97.7	76.2	88.8	85.5	123.3	287.1	166.3	83.2	85	2.9	115.7	35.1	22.4	87.7	82.1	49.1	58.9	48.6	126.4	54.5	50.4	72.4	47.9	115.1
1553972_a_at	207	117.1	114.1	66.6	109.9	295.2	340.5	84.6	60.3	87.6	87.3	52.1	94.3	84.8	202.3	153	202.2	50.2	24.9	86.7	69.2	147.3	131.3	41.7	163.5	97.8	84.1	155.3	174.2
1553973_a_at	16.2	4.8	8.1	38.8	35.8	9.7	2.8	14.5	1.9	1.9	14.9	10	39.2	18.9	110.9	22.3	7.8	2	7.4	2.6	7.2	4	6.5	13.1	2.4	32.5	19.6	18.2	11.8
1553974_at	319.7	115.6	293	147.8	65.9	141.3	234.4	386.7	338.9	130.8	328.5	467.5	193.2	240.9	232.3	204.3	478.2	117.4	185.8	170.1	142.3	178.4	146.1	146.7	57	207.1	154.4	132.7	141.4
1553976_a_at	213.8	184.6	250.4	259.2	135.4	209.4	146.8	153.4	87.8	146.8	330.1	191.4	177.3	157.9	84.1	207.3	142.7	177	345.6	102.4	268.4	77.9	159.9	233.2	654.3	487.3	168.2	237	157.3
1553977_a_at	15.8	19.6	7.6	36.1	44.1	45.8	57.7	65.2	9.2	27.9	87.2	56.9	21.1	29.2	22.4	120.2	74.2	80.1	441.4	104.8	93.3	34.1	99.6	37	232.5	46.4	39.7	37.8	79.2
1553978_at	86.6	69.8	39.3	46.7	72.9	75.9	117.3	67.3	47.9	80.8	63.8	126.1	31	62	167.5	100.5	88.6	106.3	60.6	71.6	85.9	128.8	52.2	45.5	135.5	154.2	68.8	68.5	68.2
1553979_at	1841.3	1340.3	1104.7	1251.1	1001.9	624.8	1079.2	840.9	677	534.2	1069.2	711.6	1299.3	513.8	417.4	1370.8	637.3	713.6	1025.5	1206.1	1046.6	983.5	1068.2	1031.9	768	374.7	546.1	622.8	1110.3
1553982_a_at	63.8	17.9	5.4	4.6	23	52.8	33.3	2.6	15.4	7.7	3.1	4.9	5.4	18.8	168.4	17	13.4	10.3	2.3	29.9	45	18.5	4.1	1.5	20	14.4	25.5	2.4	5.2
1553983_at	280.5	178.6	172.7	164.4	100.1	168.1	231.8	173.8	150.3	97.9	153	103.3	75.8	117.8	71.7	201.3	160.4	80.6	66.2	101.9	101.4	135.3	56.4	64.4	42.8	54.1	39.7	56	34.6
1553984_s_at	1092.2	793.7	728.9	607.7	224.8	475.5	816.7	788.7	1026.6	923.1	493.7	372.4	182.9	326.4	569.5	517.1	743.5	718.8	291.4	512.5	401.8	484.9	119.1	260.3	168.7	303.5	123.4	158.5	123.6
1553986_at	109.8	92.5	201.7	276	92.5	159.5	301.4	216.8	551.9	117.9	166.5	384.1	505.7	286	109.1	102.5	68.7	121.6	64.7	49.4	89.4	175.3	130.2	108.7	100.1	95.8	374.1	63	114.2
1553987_at	164.3	131.2	228.3	237.8	212.9	178.8	121.1	212.1	89.6	104.6	166.8	227	315.7	144.3	123	249.9	263.9	212	237.9	145.1	87.8	137.2	150.7	261.9	331.5	473.2	122.1	147.7	302.7
1553989_a_at	78.7	21.1	39.8	40.4	70.7	9.8	75.8	63.2	30.6	28.1	1.4	43.2	115.7	42.7	72.2	48.4	63.6	17.6	6.2	82	9.3	171.5	48.4	29.9	43.7	65.4	2.8	12.8	336.6
1553990_at	63.7	93.1	117.9	22.6	47.6	39.3	160.5	93.2	174.8	63.1	116.8	46.4	49.5	53.9	12.2	26.1	59.4	25.7	33.1	13.4	9.4	25.5	43.3	37.1	59.8	17.9	38.5	35.3	19.6
1553991_s_at	40.9	56.2	67.6	60.5	52.6	28.6	47.6	124.6	40.1	100.1	80.5	73	101.4	69.5	13.2	28.8	61.9	42	36.9	42.7	19.8	43.5	42.8	74.7	73.6	53.9	39.1	36.2	61
1553992_s_at	96.6	88.7	70.1	41.5	64.8	37.7	61.5	97.6	38.6	54.4	81.5	110.6	129.6	159.9	53.5	45.4	78.5	40.1	76.2	51.1	50.5	40.1	78.3	26.1	40.1	76.6	86.7	72.9	29
1553993_s_at	750	644.3	711.2	273.4	489	152.3	599.5	554.4	617.5	485	129.5	233.7	109.4	65.1	211.3	196.4	257.6	204.2	215.3	364.1	314.6	460.8	46.5	159.4	50.9	65.8	117.7	87.2	54.7
1553994_at	11.7	30.2	15.5	1.8	22.2	11.9	18.2	14.6	4.3	38.8	2.6	1.4	22.6	24.3	65.3	19.5	9.4	17.4	125.6	22.4	54.6	18.7	14.9	8.5	53.3	23.2	29.1	7.6	1.8
1553995_a_at	6.2	11.4	6.1	4.4	12	1	9.4	1	1.3	10.4	1.7	0.9	2.1	32.8	28	13.6	15.8	1.9	156.4	5.9	15.2	13.6	7.3	1	81.7	9.8	23.8	11	1.6
1553997_a_at	69.2	101.6	77.1	105	68.1	168.2	95.8	194	111.3	89.5	69.6	168.3	97.1	95.5	40.9	31.8	43.1	14.5	7.2	15.6	25.2	40.7	13.1	67.7	13.8	27.9	27.4	47.2	33.5
1553998_at	69.9	15.9	51.6	30.2	52.8	12.8	103.9	28.6	18.4	41.7	29.9	45.5	21.1	30.3	56.7	17.4	29.8	5.1	10.2	25.2	117.5	2.2	2.7	19.3	13	41.9	15.3	25.1	18.5
1554001_at	78.6	38.6	62.3	52.4	33.3	19.3	71	70	53.2	37.6	51.6	91.3	56.3	67.2	28.8	50.8	72.6	30.5	45.6	75.8	95.1	106.1	39.2	64.1	34.2	58.7	28.2	22.6	18.6
1554003_at	123.5	345.9	309.6	157.8	111	95.5	633.9	176.3	160.1	1092.7	243.7	309.7	165.7	68.4	234.9	91.8	103.9	124.2	25	100.3	228	206.8	107	85.2	198.6	72	110.1	103.7	94.6
1554004_a_at	19.8	70	59.1	53.6	28.5	37.9	190.6	48.9	75.5	269.8	174.3	156.2	61.2	21.4	94.8	38.3	30.2	41.9	13.5	37.5	28	21.4	56.2	58.5	90.1	34.3	51.2	70.2	61.3
1554006_a_at	18.3	30.2	12.1	17.8	41.4	23.6	78.7	50	81.7	57.4	42.7	22.9	82.8	74	83.5	69	161.7	26.9	118.4	17.8	24.8	46	75	59.1	32.9	61.3	59.4	40	73.1
1554007_at	446.9	432.1	1401.8	548.6	572.6	357.7	575.2	521.6	622.2	277.9	642.1	1045.2	999.9	362.6	20.1	80.3	174.8	135.1	181.6	375.9	254.3	255.4	305.3	431	273.3	114.7	391.7	172.3	137.8
1554008_at	6	8	15.9	24.6	28.6	34.6	4.2	19.5	15.5	24.8	11.8	0.9	13.9	95.5	78.5	31.9	2.5	15.7	4	14.3	150.2	227.1	22.8	15.2	297.1	59	341.9	15.7	35
1554010_at	82.6	49.5	48.9	85.5	61.5	56.4	50.9	37.5	33.4	56.9	42.4	29.9	45.3	31.8	79	41	64.5	37.1	32.3	35.4	54.5	56.8	31	23	39.3	37.8	33.7	20.8	14.2
1554012_at	1.8	0.7	5.8	0.6	0.7	0.5	2	20.3	0.2	0.4	1.6	0.2	0.8	1.2	8.1	13.7	0.2	0.7	0.6	0.4	10.1	6.3	11.4	0.3	12.7	18.2	4.7	0.4	4.1
1554014_at	101.1	42.1	171.4	132.6	94.4	57	42.7	69.8	108.1	119.5	93.6	48.2	90.9	113.5	268.5	126.8	331.2	124.2	150.7	92.3	191.8	275.4	102.6	101.9	224.4	62.4	128.2	149	74.5
1554015_a_at	27.7	7.2	26.2	53.5	25	36.8	3.5	34.6	20.7	28.1	51.1	52.1	72.2	71.4	92.6	60.4	95.3	30.3	46.8	31.4	62.6	83.7	71.9	67.3	181.2	43.6	88.9	98	74.8
1554016_a_at	52.8	38.4	92.9	41.2	80.3	65.3	66.4	28.8	33.3	48.1	21.2	34.3	63.5	40.6	84.9	82.6	47.4	69.6	38.7	53.1	123.2	69.5	40.4	23.4	32.6	58.9	62.7	34.4	27.4
1554017_at	35.4	34.6	30.7	51.2	6.5	23.6	17.1	72.2	18.6	19.4	20.1	21.6	28.6	24	14.9	15.1	44	29.1	38.6	31.3	7.6	29.4	16.1	26.4	5	20.8	9.8	25.4	25.9
1554018_at	45.1	144.7	857.4	105.4	68	181.8	34	134	56.3	18.2	13.2	26	119	209.4	612	319.2	83.5	455.4	170.5	643.5	319.8	212.9	236.4	214.5	56.6	136.2	200.9	585.7	182.2
1554019_s_at	53.2	63.5	60.7	57.5	79.4	89	72.3	69.3	50.3	21.1	74.8	49	39.3	37.5	19.3	33.3	20.1	52.6	51.4	84.4	28.8	52	44	58.9	64.2	22	34.1	30.4	39.9
1554020_at	12.8	59.5	65.6	92.4	82.5	128	18.9	203	104.2	58.6	89.6	64	125.6	74	83.6	103.6	205.5	84.6	22.2	53.2	29.3	167.4	63.6	58.3	112.1	31.9	74.7	69.9	91.7
1554021_a_at	186.1	237	511.8	285.7	336	278.3	232.3	395.9	306.6	313.4	266.3	407.5	246.2	523	284.3	444.3	374	226.2	291.3	353	305.6	247.1	389.8	322.6	374.4	217.1	459.2	677	472.2
1554022_at	5.5	2	0.4	2.1	8.2	4.5	4	3.5	9	0.3	1.8	4.5	0.6	1.5	0.3	5.1	5.6	1.2	2.5	3.5	3.4	14.6	10.4	8.4	5.6	1.9	8.3	1.3	5.9
1554023_s_at	58.2	38	47.8	62.1	55.2	42	31.3	36.6	20.8	28.2	16.4	3	30.9	31.5	32.7	58.8	29.1	20.6	11.8	25.9	34.6	34.1	22.8	7.6	8.7	13.5	26.6	19.3	18.2
1554026_a_at	18.9	16.8	2.1	36.5	18.1	23.6	4.3	47.7	6.8	58.6	27.3	8.8	96.3	40	36.8	25.7	131.7	15.6	0.9	23	22.9	31.1	22.9	19.8	64.7	42.7	34.4	111.8	24.9
1554027_a_at	46	64.3	1.4	183.5	63.2	181.6	29.7	15.6	25.8	13.3	78.4	23.9	19.7	55.1	1.2	13.6	5.2	8.7	2	11.9	19	1.6	11.8	38.4	7.5	24.5	26.2	24.2	11.8
1554029_a_at	11	5.9	12.4	26.2	15	18.3	26.7	10.1	7.9	11.1	79.2	61.8	80	67.3	5.3	12.4	14.1	25.4	11	7.9	6.6	3.1	39.4	66.6	186.5	15.3	36.1	43.5	123
1554030_at	27.2	29.3	12.2	6.3	6.1	18.5	16.7	19.3	10.6	10.7	14.8	1.7	18.8	22.5	17.1	22.8	20.4	14.8	12.9	24.2	23.8	27.6	13.8	8.5	10.9	11.4	23	9.4	17.9
1554032_at	21.7	7.5	1.4	6.5	1	0.9	2.7	13.5	0.3	1.4	1.6	0.7	0.9	1.8	7.8	2.2	1.1	1	2.7	1.1	1.4	3.1	0.5	1.8	1.8	25.6	2.5	0.7	0.7
1554033_at	2.2	1.8	3.4	1.2	1.3	5.7	3.8	2.4	8	2.1	1.1	1.1	5.3	1.1	1.1	1.7	1.2	1.7	1.7	0.5	3.3	2	2.4	2.1	1.4	2.4	2.6	3	1
1554034_a_at	6.1	17.3	34.2	17.1	3.3	11.5	2.8	13.7	10.3	14.7	7.3	23	1.3	1	1.6	10	16.6	5.1	10.8	5.9	6.1	22.6	0.7	8.9	10.7	0.8	0.7	1.5	1
1554036_at	41.3	12.4	25.3	17.9	32.2	17.7	29.3	19.8	14.9	31.5	21.7	4	33.5	19.4	47.3	25.2	26.3	22.6	43.1	27	33.7	178.6	17.6	59.6	47.1	31.1	20.8	37.9	30.6
1554037_a_at	22.1	3.3	13	15.6	29.2	17.4	17.7	14.3	21.5	19.2	2.4	14.8	8.8	21.4	46.2	28.5	12.4	15.3	25.8	21.2	14.7	41	14.2	33.8	53.7	41.3	14.6	37.3	13.8
1554038_at	55.9	32.4	23.2	22.9	56.2	32.3	26.6	24.4	43.5	20.2	23.8	42	36.8	43.3	25.8	43.9	50.1	36.2	10.2	30.7	13.2	46.6	38.5	51.8	7.7	17.4	22.7	35	45.9
1554039_at	236.6	116	101.1	85.5	83.7	84.9	27.6	4.9	63.3	40.6	56.7	19.6	53.9	69.7	78	124.6	68.6	7.8	4.3	53.4	72.5	125.4	10.4	27.8	35.9	28.5	42.4	27	49.6
1554041_at	1.9	10.7	16.3	22	0.7	10.2	5.8	1.4	6.7	6.5	22.5	12.7	14.2	11.9	11.2	10.6	12	3.5	5.1	5.5	8	1	13.4	9.1	8.8	17.4	20	13.3	17.5
1554042_s_at	13.4	12.2	35	42.2	36.7	34.4	32.6	4.7	20.8	3.7	25.4	30.4	11	22	37.2	62.7	12.4	3.8	1.9	4.5	3	8.1	19.1	26.5	19.9	18.6	17.2	14	2.6
1554043_a_at	247.4	128.2	163.9	163.3	141.2	63.7	122.1	122.4	96.1	83	75.8	118	44.8	109.8	38.2	137.6	118.3	130.6	112.5	166.6	55.2	231.9	75.1	241.4	89.4	84.2	87.4	79.8	99.5
1554044_a_at	26.9	24.4	39.8	51.1	9.3	35.5	18.9	29.8	25.3	18.3	24.1	33.6	40.6	23.1	33.7	22.6	18.7	22.2	11.6	13.1	24	32.9	23.7	16.6	20.7	38.7	24.1	32.2	28.8
1554045_at	10.8	36.3	25	38.5	23.8	23.3	25.7	37.3	22.3	24.2	27.1	2.6	52.2	24.4	34.1	36.4	25.4	34.8	66	25	25.5	37.4	34.2	57.6	65.8	51.2	17.4	42	59.5
1554047_at	10.5	25.7	7.3	12.9	38.3	26.8	7.8	48.3	32.7	15.5	28.4	20	34.2	60.9	111.9	27.6	34.8	27.6	40.5	32.6	49.6	82.6	51.4	21.3	40.6	54.3	75.9	61.2	63.7
1554049_s_at	5.1	12.2	2.4	21.2	35.5	4.5	21	20.9	14.9	28.9	20.8	52.8	26	3.9	65.3	7.6	32.1	17.8	32.3	21.2	28	20.5	14.6	12.1	3.6	24.3	27.1	49.4	9
1554050_at	102.4	55.8	71	130.7	55	75.6	53.5	57.7	20.5	33	23.3	5	62.9	50.5	32.8	67.2	70	29.3	28.1	26.6	82.3	84.8	20.9	30.5	46.8	32	60.4	25	21.4
1554052_at	36.6	33.3	3.4	100.1	59	133.4	16	11.4	30.3	25.6	90.6	62.9	71.8	84.6	65.3	33.9	29.8	91.7	46.8	25.4	22.9	47	32.6	72.1	76.4	46.9	69.1	65.1	37.9
1554053_at	64.5	26.8	49.2	34.7	24.6	21.7	3.3	42.4	26.4	20	57.5	29	50	104.6	60.2	39.6	57.4	28.6	29.8	32.8	42.1	34.3	34.8	23	45.8	75.5	34.9	23.2	48.7
1554057_at	106.3	200.8	182	106.5	127.5	160.3	113.9	285.3	186.4	161.5	90	138.1	213.8	105.5	427	146	211.9	81	268.5	250.8	244	249	77.9	142.8	106.1	89.5	70.2	104.9	74.1
1554059_at	43.9	43.9	64	44.8	38.7	62	52.5	55.5	17.9	20.7	30.9	16.2	68.1	46.2	30	69.7	30.2	11.2	32.7	20.7	4.3	9.9	14.4	24	26.5	23.5	24.8	16.1	12.6
1554060_s_at	42	47	31.2	15.9	22.8	22.4	18.8	17.2	30	24.1	21.3	28.3	23.5	24.4	26.5	18	14.9	12.4	72.7	17.1	17.1	62.5	20.5	22.7	28.6	9.4	25.2	24.8	20.9
1554062_at	16	40	11.9	17.1	2.7	16.3	0.9	1.4	1.6	9.1	0.9	1.3	10.4	7.1	195.8	14.1	10.2	10	0.6	12.7	14.6	2.3	12.4	2.9	2	364.9	15.9	6.6	4.9
1554063_at	64.1	81.4	62.7	71.1	64.2	181.8	45	48.8	48.7	55.4	64.5	76.8	45.2	93.4	63.5	53.4	78.4	48.9	37.7	65.1	29.2	78.6	25.7	78.1	38.1	71.6	47.7	61.7	36.6
1554065_at	5.9	2.8	11	6.8	45.7	3.1	5	3.7	8.8	4.3	2.4	9.7	15.3	3.8	30.1	5	6	20.3	4.5	16.9	11.4	4.9	3.2	3.2	4.7	23.6	3.8	33.9	2.7
1554067_at	153.6	147.5	255.3	182.8	79.2	33.8	299.8	338.9	189	133.3	86.8	139.9	140	55.5	100.7	157.4	191.5	47.8	359.9	145.1	168.4	166.9	61.3	115.1	26.1	188	138	74	105.1
1554068_s_at	9.4	33.3	38.6	28.6	13.8	21.7	27.2	40.2	26.7	11.9	21.9	43.1	41.9	21	20.3	20.5	25	19	56.8	18.2	28.7	26.2	23.1	25.2	9	42.8	24.1	25	37.9
1554069_at	9.8	8.9	42.9	7.4	24.4	6	26.6	49.8	16.9	5.3	3.7	18.7	11.2	6	1.4	14.6	5.8	3.4	2.3	2.9	2.4	5.6	2.1	5.1	2.5	2.4	3	2.5	6.3
1554071_at	3.4	21.6	15.9	7.4	16.6	3.7	4.8	23.3	24.1	1.4	45.7	14.9	32	4.8	1.4	0.5	1.5	20.9	18.1	0.7	14.4	12.6	79.1	22.1	33.5	0.5	5.9	5.3	0.8
1554072_s_at	22.4	53.6	12.9	18	17.6	11.7	11.9	31.1	40.9	1	54.5	9.8	29.1	7.4	2.4	5.5	0.8	18.7	28.9	9.7	13.6	8.2	64.8	26.9	31.6	8.5	9.2	4.4	5.8
1554074_s_at	67.5	37.6	40.9	28.1	44.4	22.9	65.4	42.4	19.7	29.8	37.7	8	5.3	23.4	21.4	20.8	28.1	19	5.6	18.7	52.2	44.2	6.6	17.8	23.6	18.4	18	24.8	11.5
1554076_s_at	66.7	43.6	29.1	47.5	30.5	72.5	18.9	52.3	75.4	54.2	49.8	46.4	43.9	41.6	52.5	38.9	64.9	21.6	67.5	24.6	37.5	34.9	34.8	32.9	38.9	47	22.2	36.9	28
1554077_a_at	81.8	36	46.1	34.2	38.7	55.8	108.3	49.9	63.6	36.4	28.6	65.7	64.3	39.5	60.1	49.2	69.6	59.8	53.6	41.3	49.5	29.3	32.2	31.4	59.8	66.7	32.5	35.3	42.8
1554078_s_at	466.5	610.7	495.1	280.8	618.3	363.4	460.1	545.1	703.8	521.7	296.8	362	287.3	383	549.8	696.6	605	356.4	401.6	291.6	466	733.1	218.2	325.5	269.2	240	206.7	405.1	189
1554079_at	137	65.1	31.7	59.7	121.8	158	51	44.4	48.4	102.6	70.4	87.6	86.3	133.6	290	43.8	28.8	35.6	32.6	43.2	82.3	40.9	58	23.5	28.1	79.7	192.2	69.6	87.3
1554080_at	199.7	174.6	270.1	172	115.6	191.2	75.8	261.4	284.2	291.8	165.6	61.8	87.2	105.7	85.8	188.4	291.7	181.8	190.5	207	159.8	234.7	148.6	95.2	159.6	76.8	111.2	110.3	161.7
1554082_a_at	49.6	62.4	43.3	93	60.1	124.5	39.7	53.7	32.9	78.3	43.8	45.6	44.5	60.2	45.6	66.2	94.8	72.1	30.6	57.1	62.2	161.8	46.9	84.3	63.8	22.1	95.3	107.3	86.1
1554084_a_at	93.1	33.9	104.4	142.7	92.9	164.6	151.4	95.8	35.7	43.2	37.4	74.2	67.9	61.7	29.5	132	76.5	52.2	44.7	75.8	39.4	160.4	63	75.3	44.5	70.1	54.9	123.8	56.5
1554085_at	53.7	25.1	65.9	58	40.3	68.5	84.8	105.6	43	87.2	15.5	34.9	60.4	50.7	26.3	80.5	121	33.4	38.3	60.7	38.3	115.1	20.6	56.2	52	52.5	24.8	55.6	26.2
1554086_at	19.3	12.8	39.1	45.3	26.9	27.3	16.5	31.3	42.1	37.4	31.7	31.5	56.6	38.6	68.6	32.7	89.2	21	12	25.3	9.6	53.1	5.8	51.6	6.6	6.7	67.8	28	17.9
1554089_s_at	66.9	131.5	169.6	233.9	131.5	223.1	161.9	459	372.2	221.7	373.8	397	763	292.8	704.5	284.6	482.4	268.2	365.2	251.1	108.6	251.2	324.5	419.4	618.6	465.4	469.6	475.2	587.6
1554091_a_at	45.7	49.5	38.9	74.6	59.3	68.9	55.3	50.5	26	28.1	16.2	42.7	44.9	28.9	52.4	13.9	28.1	37.7	37.6	28.5	27.2	55.7	21.8	11.9	12.9	55.4	26.3	20.6	20.1
1554093_a_at	95	85.7	145.2	170.9	129.8	103.5	96.9	150.9	81.8	136.7	108.1	127.9	172.6	169.9	264.8	147	160.3	247.8	112.9	75.8	261.2	138.3	118.4	162.8	208.2	317.3	229.4	188.1	277.7
1554094_at	11.1	20.6	38.3	50.4	22.5	38.4	16	19.9	11.5	21.9	16.3	26	24.2	22.8	16	26.9	1.7	14.7	14	17.3	14.2	1.1	11.3	15.8	27.3	12.4	2.7	8.5	16.4
1554095_at	40.5	30.6	47.8	34.5	65.9	42.7	34.4	135.1	108.3	72.2	18.4	34.7	45.9	84.8	135.1	41.9	166.9	58.5	23.2	76.2	126.8	232.4	21.9	55.1	22.9	66.9	93.4	45.4	20.9
1554096_a_at	6.4	5.7	4.5	9.6	7.5	9.2	4.2	28.5	21.8	20.5	6.6	13	12.2	19.8	27.9	11.2	27.4	7.9	4.4	22.2	15.7	17.4	7.2	19.9	10.8	15.5	26.8	9.4	4.7
1554097_a_at	37.1	21.3	31.7	43.9	35.2	31.9	38.3	19.3	32.7	20.6	28.5	27.3	13.7	28.3	22.5	32.3	157.3	21.2	7	24.3	25.3	53.9	17.6	12.4	16.4	27.7	18.6	32.4	30.2
1554098_at	25.9	18.9	25.8	24.4	27.8	2	41.9	16.6	28.2	20.5	31.2	26.1	26.7	28.8	17.2	17.7	10.9	14	18.8	17	8.5	27.6	19.7	16.7	14.7	29	24.9	15.2	18.4
1554099_a_at	50.8	87	63.3	19.5	45.7	23.8	68.6	44.8	32.3	31.4	46.5	47.5	44.1	67.5	12.1	27.9	44.8	22.8	60.7	40.1	30.1	32.6	34	30.9	38.1	49.9	72.1	31.1	48.4
1554101_a_at	18.4	29.3	45.9	45.9	25.7	32.9	35.1	13.9	53	43.4	144.7	76.7	23.6	68.7	30.7	51	76.1	42.5	68.1	17.8	8.9	37.2	77.5	62.3	44.8	45.7	101.1	25.1	95.6
1554102_a_at	51.8	97.3	57.9	77.4	47.1	72.4	36.2	31.7	61.8	99.7	192.2	61.7	53.8	92.1	28.4	61.5	108.5	76.1	116	31.7	11.8	53.9	82.2	79.6	60.4	61	104.9	47.7	92.3
1554103_at	6.8	4.4	15.5	1.2	29.7	25.7	41.6	10.9	23.3	20	18.5	18.5	20.1	23.5	25.5	33.9	16.3	19.2	18.1	26.7	0.9	6.8	17.8	1.6	23.2	3	16.3	20.8	19.1
1554105_at	111.1	55	72.4	72.3	64.2	68.6	158.8	93.3	108.1	231	79.7	93.8	122.6	92.7	78.5	69.5	91.9	79.9	114.6	75.9	50.9	158.6	59	67.2	59.4	66.1	76.9	68.1	73.8
1554106_at	47.4	45.7	70.1	63	59.4	38.5	73.4	106.6	74.8	103.9	74.9	61.4	93.1	141.1	98.1	71.8	123.4	74.7	74.3	114.1	56.9	83.7	174.3	135.4	169.2	118.3	223.7	97.4	175.8
1554108_at	62.5	165.7	95.4	21.8	10.9	27.5	51.8	48.3	42.9	53.9	52.5	62.1	37.4	32	4.8	48.7	38.2	23.3	40.9	50.8	11.1	28.5	20	34.9	12.8	18	34.6	22.1	67.4
1554110_at	23	9.2	23.7	34.7	28.3	15.9	11.5	18.3	20.9	12.2	5.5	10.5	26.9	5.9	42	4.2	2.8	33.8	8.4	19	33.1	46	21.8	14.6	12.8	35.8	9.6	5.1	24.3
1554112_a_at	31.8	23.6	34.3	53.6	21.6	75.8	81	40.6	35.5	42.1	34	64.4	75.1	40.1	7.1	32.9	26.6	31.2	32.1	20.9	2.8	4.7	67.6	49.9	207.6	33.5	25.7	19	33.2
1554113_a_at	41.8	12.3	7.9	70.1	47.2	20	14.8	34.8	23.9	24.4	41.7	39	42.4	14.8	3.5	41	45.8	19	31.3	9.1	9	14.2	13.8	33.6	26.6	91.7	6.9	39.8	39.1
1554114_s_at	6.3	9.5	29.8	24.7	13.8	18.5	10.3	16.8	14.5	8.1	26.5	11.1	19	22.9	17.8	17.5	9.8	10.4	8.9	10.5	22.9	0.4	39.7	21.8	17.9	14.2	10.2	11.6	14.6
1554115_at	36.2	24.2	28.6	70.8	45.7	36.4	27	9.7	1.6	6.4	24.6	18	38.9	24.9	27.9	27.8	21.3	13.6	9.5	24.2	16.9	30.3	10.2	15.5	30.1	46.8	4.5	26.8	12.4
1554116_s_at	51.1	48.4	63.9	40.1	30.4	20.3	64.8	53.7	49.7	24.7	19.4	8.1	10.4	19.2	14.1	48.3	26.3	13.6	19.2	34.2	9.9	33	24.4	31.2	14.7	10	0.9	4.3	48.2
1554117_at	9.3	18.1	16.4	14.5	7.3	13.3	8.9	14	8.5	20.6	9.1	22.8	35.1	8.7	34.9	56.5	29.2	5.6	16.9	10.9	45.2	25.5	22.9	6.8	6.2	6.2	34	9.2	9.1
1554119_at	19.3	23.9	14.8	18.1	27.9	25.3	29.5	27	12.2	21.7	4.5	19.6	30.4	19.7	25	20.3	18	22.5	17.9	12.4	19.4	39	19.4	30.1	22.6	34.9	21.7	26.1	22.2
1554121_at	4.4	8	13.6	10.9	3.5	3.3	0.6	0.4	0.7	0.2	7.2	0.5	13.8	0.7	0.8	7.3	0.9	5.1	3.2	0.5	12.5	0.5	1.5	1.2	0.7	6.4	0.5	12.1	6.2
1554122_a_at	41.8	43.8	37.4	47	32.7	20.6	11.6	32.3	15	19.1	22.8	8.3	54.4	28.8	13.3	23	63.7	1.2	16	29.2	22.8	20.9	20.2	35.2	18.4	26.3	26.8	20.1	19.4
1554125_a_at	1.1	0.4	9.8	21.4	1.3	2.9	1	0.2	6.7	5.9	19.8	13	4.1	13.5	6.1	0.7	0.6	9.3	52.4	9.4	0.8	11.1	3	4	0.5	20.5	6.3	14.2	11
1554126_at	32.4	41.2	46.8	42.5	52.4	55.1	10.2	45.2	5	5.7	31	22.2	66.7	17.9	34.1	42.8	187.4	23.5	18.5	2	2.2	29.7	30.5	29.1	73.8	48.2	29.3	15.5	22.5
1554127_s_at	3.7	29.3	12.6	5.2	23.5	60.2	4.9	1.9	4.3	1.5	5.3	2.4	12.5	4.6	17.5	31.8	214.2	36.3	17.5	2.8	9.4	2.3	14.9	15	50	13.6	27.4	28.6	11
1554128_at	7.1	5	5.7	7.3	4.9	7.4	5.5	16.3	14.8	14.7	8.5	1.4	4.4	17.7	2.1	45	5.6	2.7	29	9.5	19.7	50.7	42.3	32.8	20.2	25.8	4.3	22.9	20.3
1554129_a_at	11.8	28.1	12.2	12.5	12.4	27.8	25.2	2	19.4	5.3	4.3	14.2	8.6	6.1	7.9	16.2	8.2	13.8	4.8	9.4	11.8	12.4	10.3	3	12.5	5.2	17.5	18.5	4.5
1554131_at	15.5	2.2	18.3	15.2	16.7	4.6	2.1	20.5	9.1	8.3	14.2	0.1	15.3	10.4	9.4	6.6	7.9	4	17.4	6.5	15.1	1.3	7.2	6.4	9.4	14.2	10	4.2	9.5
1554132_a_at	17	11.4	40	68.2	45.1	57.5	36.1	72.6	25.6	33.3	66.8	19.9	49.2	41.5	53.6	26.9	12.8	25.3	40.2	15.6	23.6	27.7	31.7	24.5	38.6	5.8	46.2	30.9	33.7
1554133_at	1.4	20.6	0.9	17.3	5.4	12	4.1	21.2	8.8	2.4	8.7	10.1	13	6.1	0.1	0.8	0.3	0.5	0.8	0.5	0.8	2.3	13.1	0.7	1.6	0.4	10	2.1	9
1554140_at	58.3	21.7	100	8.9	0.5	16	33.3	41.5	57.5	25.5	32.4	29	14.2	14.9	2.9	31.9	12.4	9.5	21.9	29.3	134.9	21.5	14.9	12.2	7.3	15	17.5	53.5	11.9
1554141_s_at	7.4	5.4	25.7	23.7	10.1	2.6	3.2	3.9	17	11.3	21.4	24.6	1.6	9.1	2.5	2.1	3.6	2.1	15.7	8.1	25.9	38.2	5.5	2.8	1.4	2.6	1.9	31.4	22.2
1554142_at	5.3	0.4	1.3	0.5	1.4	1.1	10.8	0.3	2.3	1.9	11	4.7	0.6	7	0.3	0.3	0.5	0.8	4.8	4.4	2.5	16.1	0.3	5.3	0.4	0.5	6.1	0.1	0.4
1554143_a_at	22.6	41.9	18.8	10.8	20.6	10.8	18.2	33.9	37.2	25.2	13.6	34.9	26.1	26.4	11.3	22	37.4	17.7	41.9	27.3	12.2	30.3	14.5	32.2	4.6	27.6	9.8	20.1	13.9
1554145_a_at	61.2	39.5	68	78.3	76	96.2	55.7	52.3	52	52.7	187.7	58.7	141.3	157	218.2	73.2	108.7	65.1	76.8	72.4	21	77	119.6	110.2	146.9	50.9	110.2	121.9	123.6
1554147_s_at	48.2	24.1	113.1	33.3	13.2	11.3	43.6	74.3	67.4	37	182.4	64.8	52.8	95.7	6.2	31	0.5	17.6	105.6	19.5	21.2	19.7	61.2	120	18.3	34.3	24.5	25.3	33.9
1554148_a_at	48.6	46.4	147.5	183.4	86.1	64.4	42.5	73.4	70.3	152	126.4	193.8	111.5	310.5	135.7	148.8	132.5	153.6	153.3	69.3	54.2	85.7	205.3	114.8	246	212.7	123.2	226.6	169
1554149_at	583.7	563.2	609.7	717.3	1021.1	492.2	435.6	662.3	634.4	699	500	658.1	510.8	1233.3	1026	1182.4	578.5	677.2	1016.2	738	712.6	781.6	1216.1	704.8	1739.7	1034.1	511.8	777.6	924.6
1554151_at	46.4	25.1	29.7	41.7	31.5	51	65.5	22.2	17.8	27.7	8.8	16.9	54.3	18	43.3	46.2	26.1	13.6	12.1	19.9	13.1	42.4	24.7	18.6	17.9	11.6	12.1	17.9	18
1554152_a_at	9.3	10.2	9.7	23	18.2	36.3	1	20.4	9.4	14.3	28.8	34.4	43.7	8.8	12.5	14.6	20.7	8.7	19.3	7	11.2	2.2	24	21.2	25.7	8.7	22.1	22.7	30.8
1554153_a_at	18.7	59.6	44.4	57.5	113.8	110.5	64.3	80.9	67.1	72.8	68.9	82.2	89.1	178.7	74.9	52.9	74.7	29	64	23.9	31.5	53.9	93.2	128	43.6	36.4	65	62.1	75.3
1554154_at	67.7	65	129.1	142.2	72.3	160.4	136.1	181.8	175.8	142.9	173	187.9	290.6	341.6	23.5	139.4	106.8	96.1	83.4	179.5	47.5	122.2	348.2	259.8	229.7	49.5	582.8	226.9	422.6
1554155_at	142	126.6	55.5	73.8	156.9	111.5	42.5	118.9	257.4	165.3	80.5	81.1	258.6	190.3	73.5	59.8	64.3	99.6	126.3	106.6	62.5	68.4	57.1	252	57.1	216.3	72.9	56.7	115
1554156_a_at	8.5	1.3	1.9	2.8	1.2	1.1	1.2	0.9	0.5	1.3	0.8	1	1	0.9	6.4	5.7	4.8	0.4	4.7	1.5	0.6	1.2	1.8	0.9	0.8	4.1	1.3	0.6	4.4
1554157_a_at	2.2	7.7	2.2	21	14.3	6.1	5.6	15.7	3.2	2.4	3.7	2.3	13.9	19.2	14.1	10.7	10.7	13.2	1.6	6.6	1.4	2.1	14.8	13.2	16.2	3.1	9.5	10.1	3.5
1554158_at	1	11.8	5.5	18.4	1.2	4.4	10.8	9.5	9.2	20.1	11.4	7.3	5.5	0.7	10.5	22.7	2.3	15.8	11.9	5	17	30.1	6.9	24.6	12.3	4.3	20.9	36.8	23.5
1554159_a_at	2.4	5	7.6	45.5	37.5	67.2	24.4	15.9	15.8	35	52.6	33.1	54	5.5	3.2	72.4	33.1	58.5	72.4	18.8	3	4.4	63.1	135.9	59.2	12.1	65.9	112.1	114.7
1554160_a_at	61	64.4	75.3	33.1	63.2	33.1	63.4	39.5	53.4	70.4	24.5	39.9	47.3	23.6	30.3	19.8	75.7	55.2	26.6	31.3	25.6	32.9	17.8	25.5	14.1	26	25.8	36.2	23.8
1554161_at	51.3	18.7	25.6	17	35.3	32.6	88.7	102	92.7	46.7	291.1	61.2	87.8	69	6.9	63.8	23.3	27.9	81.3	49.4	25.3	62.3	38.5	77.7	143.4	17.2	61.1	7.6	30.4
1554163_at	18.6	11.4	10.2	6.8	7.7	15.5	13.7	13.5	7.8	0.4	1.2	1.2	1.3	3	14	12.2	5.4	14.6	9.7	0.9	10.2	18.7	7.7	1.5	12	10.6	24.2	1.1	2.9
1554165_at	14	2.4	3.7	1.3	7.7	11.8	2.7	5.5	7.8	1.8	7.6	9.5	6	10.2	10	1.1	0.7	4.6	3.7	4.2	10.5	3.2	2.9	6.2	7.7	11.4	12.5	1	12.8
1554167_a_at	151.5	131.2	130.3	348.3	281.7	331.7	215.5	140	127.4	276	332.7	294.5	381.4	363.8	484.9	250.8	436.2	272.5	262.6	100.3	72.9	123.4	185.5	394	315.4	459.9	227.9	767.5	255.4
1554168_a_at	96.6	53	50.4	101.1	117	72.9	140.1	130.9	53.6	77.3	34.1	61.9	78.2	158.8	152.1	165.6	140.6	89.4	48.8	119.1	253.9	81.4	126.5	67.1	79.7	158.2	259	102.8	80.8
1554170_a_at	133.2	19.1	57.6	16.1	56.9	39.3	113.9	62.8	33.8	22.8	13.5	40.2	55.7	62.8	59.4	93.3	97.5	21.7	46.1	33.6	38.5	67.5	31.7	26.4	51.9	72.4	46.3	48.2	27.7
1554171_at	39.2	39.6	28.5	20.7	54.3	11.5	38.5	32	52.5	124.3	30.7	47.3	49.2	33	21.2	46.6	35.6	32.4	19.3	43	57.2	105.7	28.6	33.6	21	33.4	40.1	35.5	12.6
1554172_a_at	23.3	14.6	19.7	5.3	27	13.6	17.9	13.3	19.4	31.8	4.3	29.1	19	17.8	31.7	18.9	18	18.4	1.9	5.5	21.9	10.3	14.8	15.6	8.2	34.6	5	22.1	6.7
1554173_at	18.7	10.9	10.9	53.8	18.1	11.8	13.4	6.1	10.2	24.8	8.8	8.2	10.6	8.4	7.5	13.9	32.7	3.4	38.7	6.3	5.3	13.9	6.9	5.2	14.8	6.9	7.8	26	5
1554175_at	7.9	9	31.4	28.1	38.2	33.1	43.3	26.4	15.8	14.8	16.2	7.6	24.1	13.4	18.1	41.5	21.6	14.1	7.4	24.8	21.7	36.9	29.6	25	13.8	32.7	25.7	27	35.4
1554176_a_at	22.2	21	16.3	20.4	18.3	15.4	30.7	13.3	9.5	32.2	6.9	14.4	21.8	21.7	25.2	32.8	48.9	8.7	17	24	21.9	36.4	6.3	8.2	18.3	10.7	12	10.3	9.3
1554177_a_at	130.7	53.9	121.3	55.3	46.4	129.9	142.7	95	86.3	49.9	61	135.9	46.1	121.5	104.9	51	112.1	49.5	47.9	36	51.5	39.8	37.9	38.6	85.6	70.7	29.7	62.1	29.2
1554178_a_at	3.5	15.2	54.1	58.3	22.3	28.8	39.3	30.3	35.2	52.8	55.9	85.8	84.3	69.7	48	71.5	70.3	38.1	31.3	40.5	15.1	21.2	81.9	75.5	58.9	16.5	111.2	64.6	148.6
1554179_s_at	129.9	82.2	61.6	43.5	35.2	63.8	74.4	43.1	47.9	31.3	9.2	37	79.7	81.7	391.6	79.7	49.4	21.7	32.9	24.3	53.9	26.9	23.9	36.5	39.1	43.7	37.5	55	54.4
1554181_at	8.7	13.2	1.7	3.8	1.3	3.8	1.4	8.2	11.1	1	4	8.3	9.8	2.5	1.2	5.2	1.2	0.6	4.3	2.5	3.4	5.8	2.4	3.8	3.6	17	11.6	2.7	4.9
1554182_at	67.9	20.7	70.7	7.4	5.8	11.6	56.3	34.1	18.7	12.7	12.5	17	32.1	16.7	1.8	29	14.3	5.7	10.3	13.4	10.2	1.9	5.2	6.6	20.6	37.7	25.3	7.7	8.1
1554183_s_at	51.9	60.7	110.6	22.7	10.1	56.5	80.5	43.6	46	35.5	23.5	18.4	27.3	54.5	24.8	38.3	52.9	17.9	50.1	28.8	32.3	29	28.4	7	32.3	32.5	28.2	22.2	22.4
1554185_at	9.9	32	26.1	5.8	24.7	15.7	4.7	26.4	43.4	28.2	23.4	29.1	38.6	17.7	20.5	19.8	26.1	11.7	28.8	11.3	14.5	22.5	14.9	16.4	24.9	15.4	27.1	23.3	10.4
1554187_at	18.2	29.6	18.4	13.7	12.9	4.5	17.5	10.3	17.3	12.1	19.2	0.8	4.5	10.3	10	1.3	2.4	2.5	8.9	18.4	13.7	2.5	19.6	2.2	3.8	3.9	2.5	9.9	2
1554188_at	19.6	24.8	21.4	9.4	35.6	10.1	11.3	14.2	2.1	5.5	4.2	7	7.8	30.2	3.4	70.8	5.7	21.8	347.2	2.3	17.6	4.2	90.8	61.9	310.3	5.6	5.5	9.3	9
1554190_s_at	20.3	0.3	0.7	2.8	6.7	8.3	6.8	5.6	1.7	4.7	0.5	0.6	10.9	11.6	0.4	21.4	1.9	0.6	6.2	11.4	60.5	16.3	9.3	0.4	48.5	2.7	10.6	27.6	0.5
1554192_s_at	59.9	30.1	12.3	50.2	36	76.2	20.6	26	26.2	30	23.3	24.5	7	16.3	51.9	34.2	60.5	4.4	36.8	29.2	28.7	46.9	21.6	40.5	18.9	30.6	28.2	53.4	20.4
1554193_s_at	8.7	24.8	17.2	82.9	29.2	80	26.3	60.2	31.2	27.3	72.2	36.6	42.1	59.2	26.8	38.5	39.7	34.8	49.8	31.9	16.1	31.9	36.4	70.6	97.4	22.3	44.7	89.4	46.4
1554194_at	11.2	4.8	15.9	18.2	3.5	13.3	25.7	7	3.6	3.5	11	2.1	10.5	13.3	5.3	17	9	2.3	2.8	0.7	0.8	17.8	0.9	12.2	12.9	5.9	15.9	2.3	1.8
1554195_a_at	4.9	206.5	7.5	68.9	51.1	55.6	19.5	9.1	6.1	6.9	19.1	2.9	31.2	89.2	2.4	478.6	2.3	257.1	338.7	34.3	2	62.7	464.3	42.5	53.3	2.4	55.1	3.5	92.6
1554196_at	0.7	0.5	10.5	1.9	8.2	1.1	9.1	2.5	5.6	0.9	4.2	0.4	19.9	1.2	8.9	9.9	0.4	3.6	9	3.4	0.7	1.2	1.3	1.4	8	1.8	3.9	4.7	10.9
1554198_at	36.9	29.4	37.5	71	40.8	34.7	22.4	66.3	19.6	6.2	21.5	1	20.4	32.2	21.2	51	49.5	16.6	20.9	19.7	2.4	47.5	22.7	6.4	34.3	20.5	35.2	45	4.2
1554199_at	38.5	47.2	87.1	1.5	10.4	42.3	0.5	65.5	34.6	25.5	26.8	17.2	6.6	2.2	6.8	8.1	38.1	1.6	2.7	15.9	9	2.5	1.2	15.5	1.4	0.4	1.1	11.9	1.7
1554201_at	11.2	23.9	57	148.4	9.5	32	69.9	21.8	9.4	15.5	21.3	16.3	58	34.2	22.7	64.6	5.8	6.4	4.3	7.9	44.4	27.2	4.5	18.5	13	6.7	9.6	25.8	22.5
1554202_x_at	111.6	84	84.1	101.4	44.3	54.8	62.3	60.8	61.7	22.9	30	25.7	96.9	32.1	73.3	82.7	57	38.8	30.9	51.2	29.7	74.9	28.6	19.7	43.5	61.8	45.4	39.2	27.4
1554203_at	19.4	14.6	3.9	10.5	14.7	12.1	19.7	12.8	8	1.3	13.3	8.2	21.2	21.4	17.7	35.4	1.2	1.8	7.7	8	1.1	5.7	6.1	25	6.7	16.2	6.4	11.7	7.9
1554205_s_at	39.1	52.2	30.1	22.3	36.4	25.3	36.6	50.6	42	24.8	51.9	36.1	64.4	47.8	33.7	31.2	8.6	20.1	14.6	26.3	19.6	51.8	12.7	44.6	36.9	15.4	30.9	45.4	22
1554206_at	40.2	10.9	34.3	13.7	3	2.4	58.2	19.6	22.1	13	14.1	11.4	21.5	44.2	28.2	33.5	27.6	22.3	130.8	45.2	17.4	9.3	27.5	21.6	26.6	28.3	18.1	34	28.9
1554208_at	59.9	81.4	50.2	117.5	76.9	83.8	50.5	26.7	35.8	40.2	14.3	30.1	46.4	39.5	61.6	62.7	74.3	86.7	30.4	26	27.5	35.9	29	55	11.8	49.4	79.9	71.6	30.9
1554210_at	7.6	1.2	6.9	2.9	2.3	1	1.8	1.5	0.5	1.7	0.6	0.4	15.6	9.2	14.8	4.5	1.4	0.6	0.8	1.1	1	6.7	1.1	1.2	1.8	1	0.6	0.9	1.3
1554212_s_at	36.5	78.6	14.5	12.4	14.1	24.8	16.9	8.8	11.6	15.7	22.5	35.5	50.8	18.7	12.8	60.4	9.2	4.9	8.5	24.1	56.1	26.5	21.8	5.8	9.5	9.7	27.3	22.5	15.1
1554213_at	40.5	35.3	46.4	32.9	39.2	23.7	40.4	43	23.8	29.1	34.3	13.8	259	50.5	21.8	2.2	23.5	29.2	51	22.4	3.9	16.6	85.1	25.6	11.1	14.5	50.3	4.6	40
1554214_at	12.3	1.5	3.9	8.9	7.1	5.1	4.4	10.7	0.4	7.4	2.6	5.5	1	1.3	6.5	19.9	1.7	4.5	7.6	0.6	0.8	2.9	1.3	2.8	1.8	2.8	2.6	1.3	1.3
1554216_at	4.9	9.5	9.6	14.2	6.1	11.5	10.6	6.7	9.9	0.6	14	10.3	27.8	16.3	8.5	7.8	13.7	2.6	5.2	10.9	2	13.4	4	8.6	25.6	12.7	21.7	12.6	16.5
1554217_a_at	7.3	8.2	10.8	35.7	14	26.6	4	21.7	10.5	6.2	41.1	18.9	63	31.5	15.1	1.6	12	11.6	21.4	9.5	8	26.2	28.5	16.4	71.1	17.2	33.2	32.2	44.4
1554219_at	11	5	19.6	28.4	59.5	22.3	7.4	10.5	16.9	4.3	18.9	14	14.8	47.8	33.1	42.7	19.2	19.9	25.4	32.2	60.6	28.8	6.7	15.3	4.4	3.6	21.2	54.5	1.2
1554220_a_at	48.1	29	31.8	77.4	32.9	22.1	14.9	11.2	17.1	14.1	19.6	13.1	27.4	23.2	106.2	25.2	25.6	1.7	13.4	14.1	11.8	7	11.3	22.9	26.6	39.3	18.9	100.4	2.3
1554222_at	63.9	24.1	26.7	11.8	6	5.5	13.9	20.7	3.7	14.9	4.5	9.6	27.9	15.8	10.3	8	4.9	2.1	10.3	4	25.3	13.9	3	3.3	10.5	9.8	17	25.4	4.4
1554224_at	5.8	13	3	1.4	3	1	2.8	2.5	10.9	1.6	2.3	1.4	1.6	9.7	4	3.8	4.8	1.3	2	1.3	4.1	15.3	4.2	3.1	3.8	1.2	1.5	13.5	7.6
1554225_a_at	16.4	29.5	32.5	14.4	16.2	4.6	19.9	16.1	27.8	1.3	9.8	10.5	26.2	5.8	6	23.5	5	7	5.2	0.2	8.9	11.7	0.8	9.3	1	11.9	9.6	13.4	16.6
1554228_a_at	27.8	6.5	20.9	3.8	5.5	70.5	20.2	10.1	2.9	13.3	71.6	26.8	116.7	25.5	2.3	4.9	2.5	16	1.1	2	5.1	2.9	6	11	2.1	80.4	1.1	24.4	17
1554229_at	39.3	26.2	15.8	60.4	45	42.9	29.1	14.2	23.3	29.7	64.9	76.5	83.8	56.2	34.5	39.3	27.7	38.8	81.3	12.4	20.8	29.6	56.2	76.2	144.2	27.2	63.4	67.6	107.6
1554231_a_at	8	3.8	3.8	6.2	7.2	3.6	4	4.2	3.2	3.3	12.4	4.4	24.2	18.4	3.5	5.8	3.6	18.6	24	9.3	1.8	2.4	31.6	30.3	4.8	8.6	2.2	18.5	29.7
1554232_a_at	1.9	25.9	2	4.5	17.2	2.9	2.9	9.5	7.5	1.1	21.1	0.6	1.5	21.8	3.1	35.2	13.5	2	1	1.3	4.2	0.6	8.3	10.5	3.6	7.9	2.5	2.4	1.1
1554233_at	5.8	4.6	10.1	12.2	13	7.1	14.8	12.4	6.6	15	11.7	13.7	19.3	5.2	0.7	21.4	11.1	3.8	5.6	0.9	9.1	14.7	7.2	11.3	6.7	10.8	17.3	6.9	11.7
1554234_at	29.5	35.6	39.2	46	40.9	9.9	35.6	31.5	30	34.1	67.6	23.9	131.1	16.6	10.4	10.9	3.3	1.8	6.9	13.2	17.4	34.4	12.9	57.2	18.5	10.5	17.6	18.1	51.5
1554235_at	2.3	0.5	0.5	3	1.6	5.9	5.7	1.9	5.4	2.3	14.7	9.3	1.3	0.4	1.5	0.8	11.8	0.4	5.3	4.5	1.7	8.1	0.4	5	2.6	2.7	1.9	12.2	1.2
1554237_at	30.8	50.6	37.8	34.9	35.9	46.3	27.4	32.2	26.5	16.5	76.3	35.6	36.9	19.2	35.3	23.4	34	25.9	24.2	37.2	51.7	51	32.7	54.1	34.5	42.2	47.2	63.8	51
1554239_s_at	26.5	84	77.7	62	68.2	43	62.1	167.1	70.9	99.2	57.4	40	145.4	61	111.2	39.5	144.2	85.2	120.5	83.4	70.2	130.5	66.2	100.1	77	107.7	60.9	39	81.2
1554240_a_at	18.1	17.8	25.4	66.3	43.4	11.8	20.8	13.4	8	11.3	28.1	20.9	32.4	43.2	43.7	72.8	17.7	81.3	21.4	52.6	30.2	22.7	38.8	64.8	41.5	19.5	34.5	39.4	38.3
1554241_at	290.8	269.4	672.8	716.5	899.1	628.9	972.2	557.1	645	682.9	545.6	582.1	546.2	677.3	661.2	431.1	551.4	311.7	802.5	678.6	489.3	420.1	408	465.4	425.1	393.8	444.8	712.3	210.5
1554242_a_at	23.1	85	130.2	291.5	250	235.6	185.9	121.7	62.8	28.9	280.1	220.8	370.6	104.1	29.7	41.1	85.8	60.3	8.4	133.3	18.5	60.9	141.9	110.9	247.8	139.1	27.6	565.1	38.5
1554245_x_at	54	63.8	55.1	79	58.4	88.4	75	54.3	31.9	23.1	45.3	44.2	58.5	88.6	88.1	70.6	67.5	52.8	75.9	58.8	74.5	77.3	26.7	53.6	84.9	92.2	63.9	68.5	46.4
1554246_at	39.9	41.4	50.4	5.6	54.6	24.4	50.8	26.7	36.7	55.9	28.9	39.7	23	22.8	43.3	5.3	56	35.7	48.7	41.5	41.9	63.2	4.2	17.7	36.4	14.8	22.3	2.4	20.1
1554248_at	185.1	82.9	186.4	68.3	53.2	30.3	61.3	81.6	39.1	27.3	89.6	22.8	113.5	53.8	66.6	78.2	95.5	19.1	66.1	61.7	31.2	159.8	45.2	35.2	76.2	33.2	101	38.6	63.6
1554249_a_at	26.5	13.5	45.6	68.4	51.4	71.8	17	28.4	23.9	20.6	134.6	66.3	123.4	102.7	63	53.6	57.1	48	68.2	31.7	13.1	30.7	74.2	152.7	224.9	31	54.1	92.5	120.7
1554250_s_at	139	268.5	199.8	57.8	43.3	18.3	168.1	183.8	161.3	90.3	64.8	52.4	82.1	68.6	17.5	82.9	41	29.1	104.1	111	48.7	82.5	89.1	37.7	28.8	21.5	69.6	42.9	72.7
1554251_at	258.3	234.8	545.1	256.4	219.4	150.9	117.1	300.8	428.9	248.6	182.3	125.8	229.4	196.4	27.5	128.1	226.8	92.9	105.1	166.1	61	302.4	113.9	138.6	201	28.2	114.6	118	452.8
1554252_a_at	7.3	7.8	11.1	17.8	8.9	3.1	6.8	8.6	9.3	0.3	15	8.6	22.9	4.4	397.6	15.8	1.5	12.9	3.7	7.8	0.5	15.8	2.9	1.5	18.6	5.1	16.7	28	6.5
1554253_a_at	43.4	15.5	12.8	19.5	17.8	17	19.6	17.7	5.2	5.1	11.8	4.9	24.7	24.2	743.9	47.5	28.2	18.4	18.7	13.2	15.2	36.4	11.9	12.5	25.5	16.7	13.7	89.1	20.5
1554256_a_at	28.1	38.7	9.1	9.2	6.4	46	3.7	2.5	22.6	32.7	10.6	16.9	25.4	13.3	42.7	3.4	34.2	31.9	15.9	17.8	10.3	6.3	25.6	22.5	34.6	21.1	5.1	33.5	74.8
1554258_a_at	40	61.2	73.7	69.8	56.5	41	38.8	38.7	9.7	9.4	16.8	20.4	91.8	93.2	34.3	66.1	36.9	79.1	26.7	59.7	23.5	23.5	92.2	75.2	47	107.8	41.8	76.1	53.3
1554259_at	12.6	7.8	1.6	12.1	4.5	6.5	8.6	5	7.1	0.8	6.3	23.3	4.4	2.4	7.6	6.4	4	5.1	2.2	4.2	6	3.9	2.9	3.5	3.9	2.1	4.7	2.6	1.8
1554260_a_at	23.1	54.5	21.6	99.6	84.8	132.9	24.1	23.9	15.4	29.3	347	184.9	250.9	107.3	5.1	48.6	40.3	79.2	123.7	30.9	11	38.5	208.9	276.5	152.7	37.8	136	132.5	282
1554261_at	3	10.4	13.1	2.4	14.1	12.5	9.5	1.6	0.9	0.7	10.5	3.7	2.3	3.1	5.4	8.9	4.2	4.3	5.6	0.7	1.1	0.6	8.6	2.2	2.9	0.8	7.5	2.4	14.4
1554262_s_at	2.6	4.9	26.4	6.9	34.8	52.9	4.5	29	9.6	9	14.4	6.1	20.4	22.6	27.6	6.4	49.3	17.7	0.6	7.6	2.8	2.3	4.7	7.1	7.7	16.7	11.9	8.5	12.8
1554264_at	47.3	43.2	34.7	30.7	44.6	28.9	41.9	22.6	65.4	26.7	24.9	57.4	103.7	32.2	30.2	11.3	48.2	25.3	30.3	29.4	1.5	30.5	18.1	67.1	20.7	12.7	4.4	37	25.8
1554266_at	17.8	11.3	17.1	19.3	17.8	19.2	22.5	6.8	10.6	13.8	15.1	14	25.4	17.3	16.6	2.1	15.9	1.8	10.7	11.8	7.9	3.9	11.8	14.9	8	9.2	8.1	21.9	13.5
1554268_at	37	25.7	32.4	22.7	18.4	18.2	2.5	10	11.3	14.5	8.7	14.2	11.1	0.6	12.4	11.6	9.4	1.5	12.4	0.9	17.6	3	22.2	0.8	12	21.5	14.2	20.3	18.3
1554271_a_at	29.1	27.6	40.2	157.7	99.4	134.9	38.9	41.2	73.7	87.7	182.8	125.2	84.6	116.9	125.1	71.8	66.3	108.3	60.4	118.8	33.9	57.5	91.2	164.3	179.5	72.2	39.9	123.2	125.7
1554272_at	5.6	11.2	12.4	15.9	1.1	1.5	0.9	8.1	0.2	0.2	6.6	5.7	5.9	10.4	3	1.9	7.5	5.4	0.9	4.8	0.4	0.7	3.1	1.8	7.6	7.4	1.1	5.8	11.1
1554273_a_at	3.1	5	12	31.2	23.1	20.6	2.5	8.2	2.7	14.3	30.4	13	17.1	22.2	17.6	23.4	0.9	28.7	9.2	5.3	1.2	1.2	0.7	27	19.3	0.9	17.8	7.2	14.7
1554274_a_at	3.7	15.2	22.8	20.6	33.5	6.4	11.9	24.1	20.7	21.2	7.4	19.1	36.5	9.3	14.8	16	22.6	3	4.4	18.3	19.9	72	6.1	24.4	15.3	22.2	18	7	18.3
1554276_at	1.6	0.8	12.8	2.7	5.8	1.1	1.8	1.1	0.4	6.9	6.4	0.6	1.6	6.5	7.3	9.2	9	1.7	1.6	0.4	4.5	16.1	1	3.8	9.6	0.8	1.9	0.7	5.3
1554277_s_at	1	0.4	0.6	3.5	6.5	2.9	1.1	1.6	3.8	0.6	1.6	4.8	10.4	11	0.7	1.8	10.5	0.5	1.2	0.4	0.5	0.9	17.3	1.5	28	1.2	1.2	13.8	0.7
1554279_a_at	4.7	1.7	4.1	4.2	19.9	17.9	2.6	3.4	2.8	10.3	19.3	15.5	14.7	19.8	29.2	2.1	9.6	3.7	13.1	1	5.9	1.8	10.7	20.7	45.4	3.2	2.6	6.1	2.6
1554280_a_at	13.2	16.5	15.3	14.6	13.1	5.9	1.8	9.4	14.5	5.8	17.5	16.8	6.1	24.4	24.5	11.3	14.2	26	2.8	9.4	17.6	40.6	11.6	15.8	8.9	26.3	2.1	2.9	20.9
1554281_at	3.9	2.9	1.3	2.6	6.6	7.9	7.8	4.8	7.4	2.6	0.3	5.9	4.1	11.8	0.9	1.3	13.7	1.1	6.7	10.4	9.9	8.2	0.3	4	4.6	14	4.2	11.5	9.9
1554283_at	3.6	27.1	4.9	14.2	44.5	35.4	10.8	22.1	15.2	15.5	14.1	12.1	29.3	16.6	79.1	10.7	6.4	15.6	4.7	13.2	11.7	54.5	25.3	19.4	20	39.9	26.1	26.1	23.1
1554285_at	3.8	16.4	38.9	54.2	39.1	19.6	16.3	14.2	13.8	19.9	24.7	17.1	32	64.4	35	42.2	17.4	70.3	15.9	28.5	40.4	37.7	36.6	48.1	43	33.8	19.7	28.1	33.2
1554286_at	26.9	7.2	17.8	18.2	39.5	1.4	11.9	21.4	8.1	13.3	24.3	8.7	22.3	9.8	8.1	12.2	21.4	14	14.5	1.1	2.1	34.9	12.4	21.6	0.9	17.1	4.9	5	15.3
1554287_at	12	1.2	18.2	16.4	15.6	15.9	13.3	11.1	10.6	0.5	20.3	8.5	22.7	18.3	1.7	26.3	45.3	1.2	44.5	20.1	12.9	36.9	17.9	26.5	60.8	23.4	42.5	15.8	17.9
1554288_at	16.3	1.6	7.6	16.5	13.9	0.6	15.5	7.2	7.1	3.6	7.2	5.7	1	10.1	17.5	7	2.6	0.3	0.9	7.9	4.4	0.8	1.5	0.4	8.7	2.9	12.5	9.6	13.6
1554290_at	24.2	25.5	15.5	51.5	70.3	38.9	20.6	20.2	14.9	11.3	17.7	20.9	28.2	20.1	15.8	31.7	23	19.4	16.2	6	23.7	29	20.8	22.9	20.4	11.5	18.5	20.6	14.3
1554291_at	16.2	13.3	12.4	12.3	3.5	11	15.4	11.3	20.7	13.9	8.4	4.1	23.1	10	13.3	5.4	29.9	4.7	18.9	9.9	19.4	27.5	7.7	2.8	7.9	3.4	7.3	10.6	12.5
1554292_a_at	2.4	3.2	28	30.4	16	17.9	0.8	10.7	10.1	6.7	25.4	9.3	19.7	23.6	6.9	8.4	38.4	19.4	15.3	16.9	9.7	22.5	27.1	24.3	22.6	1.6	1.3	28.5	29.6
1554293_at	21.3	10.5	5.2	4.3	6.7	5.8	13.4	4	4	4.2	0.8	1.3	1.3	9.6	1.4	1.2	4.4	0.8	0.4	8.2	2.5	9	1.3	6.9	0.7	11	14.4	6.7	12
1554294_s_at	17	10.4	0.8	14.4	4.8	9.1	0.4	5.6	3.1	1.1	1.9	7.1	1.6	14.4	1.2	0.7	15.4	13.1	1.2	5.7	9.5	0.8	4.7	6.9	3.5	8.9	8.3	5.2	1.7
1554295_x_at	5.4	1.3	2	1.3	1.7	0.9	4.7	1	11.8	10.6	0.8	10	13.5	23.1	7	1.4	18	13.4	3	11.7	11.2	11.9	0.6	9.2	5.8	4.2	22.7	10.2	2.5
1554296_at	1	4.5	20.7	0.6	11.2	2.7	0.6	3.9	0.6	0.7	1	2.7	1.6	1.6	1.8	6.1	1.6	0.2	4.3	2.6	4.6	6.7	8.3	7.8	0.4	5.5	0.6	3.3	1
1554298_a_at	36.7	1.3	3.5	0.6	11	7.2	17.6	15.3	25.4	40	42.3	3	7.3	66.3	2.1	16.5	97.9	0.5	141.5	11.9	72.1	23.4	19.3	9.1	0.7	27.9	9.8	24.3	12.4
1554299_at	2.8	0.7	8.1	1.3	1.5	49.1	1.8	3.4	26.9	9.8	2.5	17.4	16	11.8	0.9	2.2	0.9	1.2	0.3	0.9	1.2	1.3	0.4	6.1	1.5	1.1	11.6	4.9	1
1554300_a_at	29.6	8.5	20.8	5.3	4.2	4.8	13.1	5	0.7	1.9	4.3	2.1	16.1	25.6	12.6	36.8	4.4	28.6	89.1	1.9	26.8	49.2	87.5	15.6	58	28.7	84.5	15.9	8.5
1554301_at	3.9	19.6	6.6	1.5	1.3	3.5	4.7	1	0.5	0.6	8.9	1.4	1	11.4	0.6	0.6	0.4	4.7	0.8	1.9	2.7	6.9	1.5	4.4	8.9	1.5	2.7	10.5	2
1554302_s_at	32.2	2.3	7.2	19.2	2.4	9.1	24.3	2.8	9.2	7.2	4.6	12.9	2.6	6.5	1.2	14.5	4.7	9.6	10.8	8.6	1.7	14.2	1.6	1.1	0.5	1.5	3.1	13.1	14.2
1554303_at	24.7	9	27	21.3	13.8	20	6.4	21.8	2.2	1.7	3	11.3	5.5	39.8	7.3	18.9	3.9	6.1	1.3	2.6	12.2	9.3	8	19.9	51.7	21.1	20.2	14.7	27.3
1554305_at	21.3	19.7	13.7	9.6	15.9	13.5	9.7	5.9	8.8	6.2	17	12.2	20.7	11.5	22.3	12.6	4.4	10.4	11.7	21.6	28	0.8	8.6	25.9	3.4	4.2	30.5	3.2	11.7
1554306_at	11.7	1.7	1	7.1	1.4	10.2	20.6	9.4	1.6	10.5	1.4	8.8	24.1	2.2	9.7	14.6	14.9	16.2	8.8	1.3	25.8	8.4	2.4	14.9	3	1.7	15.9	26.3	0.9
1554307_at	10	14.3	2.6	7.6	11.2	15.7	15.1	13	0.4	7.6	1.4	0.9	24.9	7.8	8.8	3	8.1	1.1	2.8	0.5	1.6	2.2	1.6	1.7	0.7	1.8	6	15.3	14
1554308_s_at	8.3	0.8	2.4	0.9	1.2	0.6	5.4	0.6	0.5	4.6	1.6	8.6	0.7	1.3	8.3	1.7	1.1	3.2	0.8	0.7	0.8	7.8	5.3	6.1	6	1.9	2.2	0.3	5
1554309_at	19.1	11.9	22.6	33.2	34.6	31.3	2.4	31.5	13.2	14.4	13	15.5	23.5	7.9	31.9	28.4	20.2	5.1	10.2	14.9	14.9	44.1	18.8	14.2	19.9	19.1	15.8	24.6	8
1554310_a_at	7.4	11.4	16.5	18.3	34.8	25.5	18	3.2	6.8	7.2	6.1	14.9	38	23.4	15.8	12.5	20.1	1.9	0.8	9.1	1.1	22.9	12.9	11	24.7	5.1	22.3	13.8	3.4
1554311_a_at	8.4	2.1	14.6	6.4	6.7	2.9	9.5	10.6	4.7	6.2	6.3	2.1	28.7	8.2	0.3	15.3	2.1	8.1	0.6	7.1	3.5	9.3	19.7	3.8	12.9	11	7.3	6.1	16.5
1554312_at	53.2	59.1	54.7	62.9	75.8	76.9	85.1	40.5	20	30.1	24.7	31.7	38	38.1	45.7	60.6	44.1	18.9	10.1	28.6	22.1	45.8	30.9	19.9	29.5	20.2	22.3	21.1	23.4
1554314_at	8.1	141.1	12	4.7	81.3	192.1	16.3	397.3	83.9	18.6	84.6	10.8	26	41.5	35.6	367.2	90.1	114.6	13.3	274.7	19.8	35.5	39.8	65.2	161.9	11.4	19	16.8	74.9
1554316_at	73.8	66.8	20.2	87.1	38.3	55.6	122.8	65.9	29.2	32.4	31.6	35.3	35.9	36.9	27.3	72	53.1	28.2	40.1	35.3	41.6	42.7	20	18.9	25.8	27.9	42.8	26.1	48.5
1554317_s_at	47.5	42.3	18.1	52.3	34.8	39.9	52.2	31.3	28.8	23.8	18.3	33	33.1	21.9	47.9	42	45.7	25.6	38.7	20.3	34	30.1	15.7	37.2	68.8	54.8	21.1	31.2	28.7
1554318_at	12.4	22.6	6.1	29	28.1	16.5	33.8	18.3	2.7	0.5	20.5	17	12.2	21.7	5.1	29.4	24	18.1	10.8	16.6	5.9	16.6	8.3	11.8	22.7	8	20	20.9	14.6
1554319_at	6.7	1.6	9.8	9.2	5.4	13.2	8.5	9.9	6.8	4	1.5	10.9	21.4	17	4.5	10.2	18.1	8.9	2.4	8.7	0.4	26.5	8.5	4.8	15.1	0.4	0.9	2.1	0.7
1554321_a_at	1.7	3.9	17.1	28.8	10.6	33.8	32.1	43.5	42.6	49.7	16.9	28	32.1	22.7	80.8	33.1	49.3	36.1	40.7	59.3	7.5	17.4	13.3	18.5	46.3	39.7	20.6	34.5	26.4
1554322_a_at	3.2	13.8	6.3	7.1	19.2	3.4	25.7	8	25.1	4.3	2.3	13.9	5.2	13.1	6.6	9.1	25.5	1.3	0.5	17.8	21.7	9.2	5.1	5.2	16.7	1.8	19.6	8.7	2.2
1554324_s_at	15.6	26.2	21.9	22.4	35.4	14.4	16.6	14.2	28	8	20	9.3	28.1	26.4	16.2	19.1	37.9	11.2	58.6	36.5	15.2	30.8	27.6	25.5	34.6	15.6	17.4	27.6	17.5
1554325_at	8.6	1.1	0.9	2.9	1.8	1.3	1.1	3.8	0.5	2.8	6.7	6.8	1.5	10	1.9	0.9	1.4	1.1	1	0.5	1.3	2.5	1.3	2.5	4.3	8.2	6.3	1	1
1554327_a_at	3.7	3.4	2.1	24.2	6.4	48.5	64.8	97.8	65.9	74.2	33	69.8	26.6	44.1	44.4	8.6	61.9	38.2	30.6	10.8	19.7	7.1	4.8	20	18.9	10.7	15.4	13.8	5.3
1554328_at	1.3	15.8	19	16	11.6	13.6	14.7	18.3	8.7	13.1	25.5	8.2	7.9	34.5	0.3	18.7	14.9	9.1	28	9	8.4	13.2	16.3	16.9	28.2	10.8	10.1	24	8.6
1554329_x_at	18	12	21.6	21	23.6	8.3	10.5	17.2	14.9	16.7	39.4	9	19.3	25.2	6.8	20.9	18.2	20.2	25.1	11.8	7.8	26	10.9	41.8	26.1	9.5	23.2	12.6	8.9
1554331_a_at	9.4	31.7	13.6	24.3	5.6	13.1	11.1	23.6	17.9	1	2.8	2.6	5.9	9.1	19.7	32.1	16.7	20.7	14.2	2.8	55.4	5.4	11.6	2.6	18.1	7.2	11.8	31.2	21.6
1554332_a_at	42.1	35	34.2	28	17.9	7.4	17.2	15.9	6.5	16.4	9.4	21	22.7	22.3	7.3	130.1	25.4	25.3	50.3	4.8	4.3	26.3	54.6	1.7	22.6	16.5	5.1	19	27.2
1554333_at	6.6	8.8	0.9	17.4	51.2	41.2	15	14.2	56.7	49	12.9	24.9	29.7	25.1	91.2	54.1	42.7	20.9	36.4	10.5	15	50	22.4	18.1	49.7	15.1	30.6	40.2	19.8
1554334_a_at	58.7	45.3	51.6	61.9	150.6	160.6	83.9	70.2	157.5	177.1	31.7	133.9	143.3	95.9	236.9	179.8	132.8	95	133.3	50.5	54.4	323.3	69	70.3	196.9	61.9	161.6	136.3	74.4
1554335_at	25	6.1	5.3	5.7	4.8	6.5	5.1	5.4	1.6	0.8	2.3	2.5	3.1	3.8	3.1	3.3	5.2	4.3	1.7	8.1	2.2	4.3	16.1	9.3	4	4.3	2.6	2.2	2.1
1554337_at	10	0.6	7.9	8.6	2.9	0.7	1	0.8	4.7	1.2	2.8	2.5	12.9	1	0.5	11.8	6.1	0.5	11.6	5.9	1.4	13.6	7.3	7.2	9.4	1	1.7	0.8	21.8
1554339_a_at	10.8	9.8	12.6	19.7	23.5	4.3	1.9	9.6	19.8	7.4	22.5	65.6	41.6	25.4	23.8	22.2	41.5	25.1	54.9	12.6	13.7	1.4	17.4	68.8	23.9	25.2	36.3	35.1	50
1554340_a_at	106.5	6.9	24.2	24.1	3.3	28.6	22.3	2	10.1	5.9	1.2	10.2	18.9	12.7	5.5	21.8	19.1	13.8	13.5	7.5	1.4	0.5	2.2	8.7	1.3	2.1	1.7	0.9	2.3
1554341_a_at	26.2	21.1	16.6	28.8	32.1	37.3	25.7	27.2	8.8	16.3	40.2	26.2	23.6	32.1	54.8	26.7	31.6	24.7	75.2	24.4	28.8	15.2	40.6	32.3	74.1	21.7	32.5	61.8	19.4
1554342_s_at	59.4	61.8	31.6	46.9	75.2	74.8	37.6	61.7	13.4	47.8	77.6	17	44.2	63.1	128.3	36.2	47	35.8	120.6	50.1	54.1	49.1	52.9	90	83.7	51.8	65.2	82.3	51.4
1554343_a_at	9.2	17.7	3.2	19.7	10.4	4.9	2.7	1.3	8	2	0.5	28.7	42.8	21.9	20.9	18.7	2.5	26.6	6.8	7.8	19	1.2	29	47.1	18.3	22.9	52.9	28.3	57.7
1554344_s_at	182.8	124.5	121.6	150.5	192.5	106.4	151.4	185.9	107.8	91.2	55.2	51.2	99.9	109.8	180.2	187.8	108.2	72	56.5	121.3	97.3	95.2	57.3	67.2	99.8	70.4	77.3	63.6	60.1
1554345_a_at	86.7	86.2	115.8	73.5	105.5	113.5	120.5	61.6	112.4	86.1	127.5	129.8	58.7	100.7	76.5	91.9	75.3	125.1	155.1	85	108.2	46.4	91.3	72.7	169.7	58.3	69.4	79.2	175.4
1554346_at	17.4	60.9	6.3	41.9	79.3	66.5	35.8	27	13.3	25.2	28.2	12.3	7	19.8	21.6	46.4	38.8	3.1	3.7	23.4	13	5.9	24.9	42.5	12.2	3.5	25.2	6.2	11.7
1554348_s_at	13.3	56.3	45.6	36	34.2	47	52.6	35.9	42.1	55.1	41.4	32.5	41.5	33.7	19.2	25.7	41.2	28.5	35.7	19.7	18.2	19.2	14.5	20.1	18.5	33.6	34	34.9	21
1554349_at	4.2	15.3	4.1	4.1	3.8	1.2	5	11.6	11.4	5.7	6.9	1.9	20	0.9	12.3	9.6	8.4	1.9	1.1	9.7	14.8	0.9	13	0.9	16.7	1.2	3.6	1.2	0.9
1554351_a_at	31.3	42.2	54.7	112.5	234.7	173.4	86	75	79.3	319	159.5	261.4	167.4	251.7	719.3	148.3	130.9	206.9	235.3	142	104.8	85.5	227.3	241.8	969	327	105.2	299.4	394.1
1554352_s_at	45.5	95.6	77.2	165.2	138.9	86.1	66.9	86.4	38.1	57.9	71.1	74.4	95.4	52.7	103	134.7	57.9	255.9	566	76.3	109.4	196.3	99	134.9	327.6	59	101.1	117	63.5
1554354_at	1.1	0.6	0.3	0.8	0.5	8.3	7.9	4	2.3	0.7	7.9	2.5	16.4	3.7	0.6	6.1	5.9	5.2	0.4	3.3	0.2	0.5	0.9	3.4	3.8	4.8	0.7	0.1	1.8
1554355_a_at	6.1	2.7	23.7	2.1	2.2	7.2	0.7	37	13.8	10.1	11.3	14.4	10.2	1.2	0.5	0.9	31	1.4	11.7	3.3	1.8	1.3	1.6	5.7	11	10.5	18.8	2.4	2.4
1554356_at	45.1	3.8	13.2	21.8	31.8	27.9	80.4	30.5	21.7	26	55.4	23.5	33.4	31.4	12.9	31.4	68.7	23.5	16	21.9	3.4	23.4	15.1	60.3	2.2	5	17.4	49.8	7.1
1554360_at	22.2	15.1	12.8	27.2	20.7	3.7	17	19	18.5	19.6	18.6	5.9	24	4.9	40.7	37.5	21.9	37.1	127.6	46	38.4	80	39.1	46	24.5	21.9	25.6	11.9	24.3
1554362_at	20.5	11.7	16.6	22.2	15.1	0.5	4	13.1	1.3	6.5	0.7	10.6	1.7	0.5	2.3	24.9	1.1	0.4	4.4	4.4	1.7	9.6	7	1.7	16.5	8.4	1.4	14.7	9.8
1554364_at	8.9	7.6	10.1	23.8	39.4	22.9	9.5	18.4	11.1	7.8	6	9.5	36	21.8	23.4	25.9	29.3	10	8.1	8.9	23.7	24.2	10.4	20.8	19.6	6.4	17	23.4	8.9
1554365_a_at	63.2	102.4	146	305.3	607.3	452.1	187.5	133.4	183.4	119	396	378.3	376.6	657.1	429.6	319.4	328.3	275.4	282.1	182.3	97.6	83.6	233.1	441.3	1166.4	479.2	264.9	566.5	299.4
1554367_at	29.3	31.1	49.9	35.6	44.7	33.6	40.5	36.5	6.6	16.3	22	16.1	26	31.4	17.1	44.1	35.4	23.7	22.7	14.8	22.5	35.5	13.8	7.7	16.7	21.4	13.9	26.8	21.5
1554368_at	0.7	5.3	4	0.8	8.5	0.6	11.5	0.7	2.1	6.4	2.2	1.6	10	0.3	1	6.9	5.1	0.7	3	3.9	1.1	0.4	6	3	0.5	4.8	0.8	3.8	2.5
1554371_at	3.3	24.2	16.3	33.1	15.7	4.5	1.7	1	9.5	21.2	15	2.8	17.3	13.2	20.3	4.9	3.6	11.6	12.1	6.2	2.3	7.8	17.7	1.5	3.8	12.6	16.1	2.9	11.8
1554372_at	44.1	12.9	29.8	27.7	36.9	23.5	25.7	18.4	2.3	10.3	9.7	6	27.7	17.4	23	30.3	23.2	3	3.6	18	14.2	29.8	8.8	19.4	17.9	19.4	14.7	6.2	8.9
1554374_at	17.6	3.3	8	2.8	2.6	3.1	26.6	2.3	1.4	5.8	9.9	11	10.4	4.6	18	4.1	4.6	12	10.9	10.1	5.6	42.2	3.3	3.1	4.2	9.5	9	1.4	8.8
1554375_a_at	2.2	1.2	3.8	1.2	2	0.8	4.6	9	1.2	0.6	2.2	4.4	0.9	1.7	6.2	5.2	5	2.1	1.9	5.2	0.7	1.5	6.7	4.5	0.7	0.9	1.6	0.9	0.8
1554376_s_at	3.8	2.4	8.4	1.3	1.2	4.5	0.8	10.1	1.4	18.9	8.1	10.6	12.4	15.8	30.4	9	5.9	6.2	0.7	7	9.4	26.3	10.4	18.9	3.2	10.3	7	7.9	0.9
1554377_a_at	6.1	3.1	3	4.4	1	2	1.3	12.2	0.9	5.8	2	1.2	7.5	9.2	2.4	2.1	3.7	0.9	0.6	0.5	1.8	8.3	1.2	0.4	6.4	2.7	2	2.7	1.3
1554378_a_at	1.2	3.2	1.9	0.8	2.2	1.7	1.2	6.4	1.3	9.3	0.9	4.3	1.2	2.2	2.5	9.4	8.9	0.7	0.7	1.5	0.7	1.2	4.5	0.3	10.1	4.9	8.3	1.2	0.6
1554379_a_at	18.8	1.8	13.6	22.8	1.6	21.7	28.9	4.9	36.5	25.1	8.5	27.2	2.5	23.4	4.9	1.8	12.2	7.5	0.9	15.9	2.2	34	1.5	26.5	8.8	5.1	4.3	5.6	4
1554380_at	5.8	13.6	26.7	12.4	6.2	19.9	13.7	17.2	15.1	6.7	13.9	2.1	3.2	34.4	3.6	3	15	15.9	6.7	7.5	7.7	1.6	1.1	6.1	1	0.9	3.6	7.5	4.4
1554382_at	14.3	5	4	4.5	13.9	13.4	24.3	22.4	2.2	8.4	1.8	17.9	18.5	4.1	14.1	45.1	10.7	16.3	11.2	0.8	7.9	1.8	1.2	7.3	8.8	6.1	1.8	1.9	3.1
1554383_a_at	4.9	6.3	4.1	14.5	5.5	7.2	6.9	4.2	6.1	2.6	7.6	7.4	2.3	2	3.7	6.4	2.6	1.8	1	2.8	4.3	6.5	3.4	3.7	13.3	3.2	5.3	3.6	4.5
1554384_at	10.8	8.9	15.4	2.6	25.8	14.2	10.4	1.2	0.7	10	9.3	8.7	17.8	11.1	0.5	11.8	6.6	5.7	7.2	2.1	2.6	7.8	0.9	0.7	4.5	7.7	10.6	5.6	6.1
1554385_a_at	40.2	21.4	29.6	29.7	42.2	53.6	43.8	31	21.9	14.8	25	2.7	65.2	15.7	29.4	18.5	25.4	29.8	17.6	23	21.3	23.2	21.7	19.7	35	5.3	28.9	29.2	16.1
1554386_at	2.8	0.9	1.3	1.9	1.2	4.2	1.6	1.4	2.2	2.6	0.8	2.6	1.6	2.7	0.9	1.9	1.2	1.3	1.9	0.7	1.1	4.6	8.2	0.8	3.9	7.9	3.8	3	2.1
1554388_at	76	62.9	61.6	63.9	55	41.7	123.2	64.1	90.7	61.2	75.4	49.5	75.3	46	28.7	89.2	88.4	3.3	23	31.4	53.3	82.4	56.1	83.8	82.9	3.5	23.5	28.8	96.6
1554390_s_at	53.3	8.7	65.9	77.5	22.2	88.5	26.7	34.1	26.9	31.8	148.2	95.1	161.7	277.3	495.9	68.2	114	72.3	47.8	58.3	49.1	39.1	218.4	212.9	467.3	194	113.5	398.4	254.5
1554391_at	17.8	5.6	14.7	21.8	8	3.6	5	15.8	2	4.5	15.5	0.8	33.9	3.3	12.3	14	10.8	9.8	2.6	9.3	12.9	3	15.6	2.3	5.6	28	18.6	2.7	3.1
1554393_a_at	26.3	5.7	2.4	29.9	7	36.4	26.8	11.9	13	3.7	24.4	16.4	4.6	18.5	5.1	25	14.2	7	15.4	1.5	9.7	20.6	6.4	13.8	29	7.2	12.8	10.3	23.7
1554394_at	12.8	3.4	0.7	1.5	3.5	2.7	7.5	7.4	7.2	0.7	0.5	1.7	2.1	12.9	5.6	3.5	1.5	0.9	0.7	0.5	2.2	19.8	1.2	5.1	4.1	5.9	2.8	12	4.1
1554396_at	10.4	47.4	52.2	53	50.6	29.3	68.1	35.6	22.4	19.2	21.3	6.9	23.6	37.5	62.8	50.1	23.1	24.2	30.8	24.5	19.9	39.7	20	13.9	11.2	38.6	25	25.9	26.6
1554397_s_at	22.3	22.9	21.1	67	52.6	54.1	15.5	19.7	10.9	34.4	86.9	57.1	76.2	117	146.7	51.5	53	94.6	108.3	27.8	19.5	22.7	92.4	97.1	161.6	70.6	75.8	89.3	250.4
1554398_at	3.7	18	2.9	2.9	0.7	1.1	5.9	2.7	10.9	2.9	11	1.7	352.7	1	1.1	0.9	27.4	7.7	14.6	1.5	8.9	5.5	3.1	0.6	8.5	8.4	4	3	6
1554400_at	27.4	30.4	7.7	25.9	28.5	23.4	20.9	6.4	7.7	15.1	16.5	14.9	19.2	3.2	7.1	19.2	7.3	2.6	27.5	19.6	23.2	33	11.1	19.3	10.2	13.6	23.5	15.6	12.6
1554401_a_at	1.7	3.5	5	3.9	5.5	4.6	0.6	0.6	4.1	6.6	0.6	1.2	9.9	0.6	2.7	2.7	1.6	7.2	13.1	3.2	3.2	1.7	1.9	2	2.3	3.7	3.5	16.3	0.7
1554403_a_at	3.4	1.8	13.5	10.6	1.9	1	1.3	0.9	7.5	0.8	2	1.5	6.6	2	1.9	1.4	1.9	4.6	1	0.6	0.5	3.5	4.1	7.3	3.8	1.8	0.5	0.7	0.6
1554404_a_at	2.2	1.8	2	2.6	2.2	1.9	1.8	1.3	1	2	1	0.9	2	1.4	1	6.3	0.9	0.9	1.4	0.8	1.7	1.5	7.8	1.2	1.5	1.2	1.6	1.5	3.9
1554405_a_at	14.1	4.1	16.4	10.6	23.8	11.7	47.8	6.5	11.1	8.5	2.1	14.7	5.4	16.6	7.4	12.9	4.7	15	5.8	1.2	4.9	7.4	5.2	2.1	3	1.2	9.4	4.2	6.7
1554406_a_at	85.6	63.7	79.7	82.2	49.5	73.1	55.9	42	30.3	25.5	21.9	30.6	42.3	79.6	153.6	84.1	25	93	43.6	96.9	138	117.7	107.9	93.4	54.3	109.1	47.5	71.2	58.8
1554408_a_at	98.7	40.8	85.6	103.3	109.1	159.7	147.8	91	105	141	76.1	122.7	89.2	126.2	432.8	190.5	148.6	118.4	74.3	55.2	71.5	96.2	50.9	66	111.7	121.5	43.9	58.3	52.7
1554409_at	7.3	15.5	8.1	12.6	1.7	1.3	0.7	1.9	3.9	0.4	9.8	9.5	3.2	7.8	0.4	11.8	1.6	0.7	2.5	7.6	2.1	6.3	1.6	1	9.8	0.7	12.4	1.2	1
1554410_a_at	8.5	34	48.7	51.4	43.6	58.9	52.2	85.6	135.7	83.8	42.8	38.9	46.4	50.7	80	54	160.2	73.2	49.9	60.2	15.5	133.9	22.9	32.2	60.5	84.1	28.9	38.1	46.5
1554411_at	19.7	14.6	20.7	56.7	45.6	36.2	5	22.7	8.3	25.7	203.1	136.2	89.7	267.2	47.8	45.5	35.1	33.9	53	15	22.9	6.8	112.9	135.6	127.4	59	188.6	136.7	83
1554413_s_at	0.8	1.7	6.5	0.6	6.1	2.2	2.6	0.3	1.5	0.6	1.8	5.8	1.2	2.3	0.4	0.6	2.7	6.6	6.7	0.8	7.2	9.6	0.6	0.7	0.7	1.2	1.3	2.5	0.5
1554414_a_at	71.9	64.1	84.7	99.1	120.1	333.8	60.2	108.1	103.1	87.3	131.5	136.9	136.1	261.8	90	79.5	144.3	100.3	67.5	110.7	93.1	104.8	165.2	466.3	351.2	135.1	152.5	285.2	332.8
1554415_at	48.8	28.9	30.4	55.7	60.7	65.4	27.7	47	40.5	51.5	37.9	31.4	95.2	47.3	47.6	45.8	58.6	51.3	32.9	61.7	69.9	128.6	46.2	72.2	52	47.3	67.7	51	60.2
1554417_s_at	3.1	3.6	6.3	44.8	13.7	88.1	41.3	83.2	79.6	115.6	31.8	37.1	76.3	109.6	293	10.7	155.7	101.1	119.4	84.8	1.9	3	60.1	67.8	146.5	31.3	33.9	72.4	63.7
1554418_s_at	42.1	25.1	47.6	1	4.8	1.6	59.5	101.5	29.9	139.7	30.7	13	2.7	87.6	18.6	21.9	11	12.8	11.7	27.8	10.6	10.7	7.1	14.4	6.9	42.7	36.5	8	3.5
1554419_x_at	34.4	4.9	25.9	4.6	44.9	5.7	21.8	21.8	21.5	15.4	13	14.1	38	3	3.1	35.1	21.5	14.6	16.1	19	10.5	37.4	19	6.6	13.4	8.2	32.4	16	7.8
1554420_at	16.2	19.2	42.4	63.3	22.1	84.9	25.9	24.6	12.3	9.6	26.7	4.4	56.3	27.9	66.7	23.6	6	23	30.4	3.4	4.3	7.3	30	57.9	7.9	33.9	59.5	39.1	39.6
1554423_a_at	194.4	138.2	214.6	421.7	383.8	553.8	202.8	213.4	171.5	257.6	531	899	423.3	323	511	365.7	401.2	499.4	435.8	281.4	187.6	129.7	353.7	351	283.8	343.3	475	446.4	267.5
1554424_at	2.2	13.1	5.9	14.6	31	37.7	21.4	20.8	20.7	13.6	28.9	20	21.1	14.5	23.2	14	24.7	24.7	30.1	19.2	3.9	15.2	18.5	25.8	35.4	15	5.8	23.9	26.4
1554428_s_at	111.4	84.2	111.4	156.4	90.7	97.4	93.8	70.4	18.5	28.4	42.2	35.7	73	65.7	119.1	96.6	112.1	44	51.4	43	37.6	90.6	31.6	43.4	43	40	66.8	77.4	54.8
1554429_a_at	71.5	64	62.8	87	99.7	77.3	100.9	88.4	74.4	67.9	42.2	52.9	59.5	45.9	38	40	69.8	32.2	43.7	37.5	48.1	65.6	25.7	36.5	27.8	27.7	48.5	62.7	38.2
1554430_at	6.5	5	8.4	12.8	24.1	30.8	7.1	5.1	4.8	18.6	12.8	28.4	19.6	13.2	30.4	4	22.5	36	26.3	12.4	36.7	8.7	14	5.1	15.8	46.3	3.2	14.4	47.6
1554432_x_at	69.2	80.8	67.5	109.8	164.3	170.3	76.2	94.9	24.9	60.8	84.1	73.1	98.3	63.3	75.7	72.4	94.4	36.1	62	56.4	44.2	76.4	66.3	70.9	81.4	91.3	61.2	76.8	103.6
1554433_a_at	6.5	44.1	80.3	224.6	186.1	207.4	97.6	89.6	46.5	74.4	276	277.6	298.9	382.4	72.5	171.8	127.7	136.6	295.5	54.1	17.1	33.6	238.4	492.5	1555.4	204.5	123.2	460.3	532.2
1554436_a_at	3	14.6	9.3	25.2	19.4	11.8	20.5	23.3	7.9	16.4	11.9	9.6	16	18	1.4	28.2	5.8	10.2	0.6	14.6	6.7	12.3	9.7	6.9	9.5	14.3	1.1	3.4	13.7
1554438_at	10.1	1.9	2.3	15.9	1.1	95.3	20.8	2.3	1.1	45.2	24.3	7.6	1.4	25.6	66.9	22.4	17.3	25.9	13.2	13.9	31.1	8.9	26	33.2	36.6	7.1	1.6	33.2	20.7
1554440_at	4.1	2.8	6.1	29.1	2.9	7.8	3.8	2.2	3.1	4.1	8.6	5.5	2.1	6.6	2.3	24.5	11.4	5.1	7.5	4.4	1.9	8.8	3.7	4.6	1	9.1	3.5	15.8	2.3
1554441_a_at	52.1	70.6	61	202.7	132.8	193.3	56	47.9	62.8	71.8	174.2	96	129.1	157.5	114	127.1	58	116.6	135.1	85.7	96	96.2	154.1	137.6	206.9	93.7	165	135.1	180.3
1554442_at	140.7	211.7	130.9	118.5	135.7	84.4	100.7	73.6	18.4	65	41.3	19.3	73	82.4	25.5	80.3	69.7	76.6	57	62.8	127	174.2	36.5	48.2	70.7	54.7	49.7	52	51.9
1554443_s_at	4.5	2.6	3.2	7.5	3.2	3.5	11.8	7.7	1.2	1.9	5.7	2.5	15.4	5.8	7.9	4.6	1.7	1.3	8.8	0.5	7.6	3.7	0.8	1.2	1.8	6.2	8.9	9.2	4
1554444_s_at	61.9	45.6	26.1	27.3	58.5	64.3	71.5	34.2	24.5	63.7	38.3	31	45.3	41.8	77.8	75.2	50.3	44.5	34.4	29.8	58.7	61	39.3	28.2	40.8	60.2	44.2	43	35.7
1554445_at	36.1	48.3	21.1	90.3	43.3	41.5	52.2	15.4	23.7	43.2	21.9	36.7	34.1	28.4	1.4	22.9	9.7	49.5	67.3	3.8	51	2.4	42	19.6	61.9	23.2	5	3.7	15.4
1554447_at	1.7	35.4	40.9	18.7	28.5	19.9	36.1	30.6	42.4	41.8	39	66.1	96.1	72.2	11.9	14	89.9	31.3	34.3	39.2	60	36.9	48.8	52.2	44.3	43	58.7	64.7	27.1
1554448_at	25.2	5.3	18.1	27.6	20.8	13.7	35.7	24.5	24.6	20.9	18.4	29.7	27.6	23.7	12.9	16.9	31.9	16.1	20.6	16.8	13.3	41.8	23.2	29.1	26.9	10.4	19	17	23.8
1554449_at	0.8	16.5	6.6	32.5	18.6	31.6	2.6	4.9	0.5	7	63.8	57.6	20.5	25.4	8.4	5.4	5.5	11.2	21	1.5	5.9	16.6	24.2	32.6	37.7	6.1	35	23.6	30.7
1554450_s_at	24.2	17.5	44.7	104.7	75.2	107.3	44.1	26.7	24.3	51.1	266.3	292.7	137.3	109.7	46.4	43	41.9	78.4	119.6	33.4	30	24.3	103.8	119.8	212.3	34.1	76.5	94.3	243.2
1554451_s_at	4.2	2	16.2	55.7	50.4	51.7	1.4	31.1	9.5	46.3	54.1	51.3	32	24.7	25.8	49.1	39.2	60.4	39.8	21.5	1.1	19.4	17.4	46.2	59.8	42.1	7.7	11.5	22.7
1554452_a_at	85.3	82.5	78.6	192.5	256.7	427.5	79.3	85.6	47.3	197.3	109.1	106.2	781.9	238.3	240.9	177.3	318.4	125.3	81.5	63.9	49.4	92.2	120.4	158.9	205.4	250.5	275.2	160.1	185.5
1554453_at	25.4	1.4	28	25.5	21.6	18.2	10.6	4.7	9.5	8.8	3.3	3.6	13.1	12.3	20.9	17.4	20.2	9.6	9.5	15.8	13.8	38.1	20.9	22.9	29.4	7.8	14.1	26.1	11.4
1554455_at	253.7	239.6	274.6	289	168.9	191.3	652.8	165.7	343	106.1	82.5	93.2	129.9	125.3	386.5	399.2	479.2	123.5	322.8	361.9	141.8	304.2	196.1	144.8	208.1	48.9	178.5	264.9	154.5
1554456_a_at	58.3	60.2	115.9	178.4	107.6	108.4	127	87.4	74.5	67.8	116.6	105.6	139.8	102.3	166.5	168.1	166.5	126	152.6	138.8	76.4	130	152.8	101.1	255.1	90	157.3	188.9	160.3
1554459_s_at	6	178.1	1.3	1.2	31.7	22.6	30	148.3	1.2	0.5	1	10	2.2	12.5	22.5	21.6	25.2	0.8	20.5	4	1	14.6	20.7	14.1	5.7	87.5	11.1	2.3	0.7
1554460_at	18.5	9.7	0.7	7.3	10.9	8	2.1	21.9	11.1	6.3	6.6	10.9	1.1	9.6	7.9	0.5	6.1	13.9	10.7	3.6	9	1	7.8	5.5	9	0.4	3.3	7.2	3.1
1554462_a_at	45.4	53.1	139.1	489.5	170.4	191.6	88	222.5	225.5	87.7	171.8	364.8	377.7	156.9	155.7	266.4	141.3	351.1	429.7	94	282.3	57.6	362.6	316.9	284.3	398.3	503.1	392.8	381
1554464_a_at	4.3	7.8	8	48.4	29.4	57.2	42.9	43.6	17.7	30.5	33.1	31.5	18.3	39.5	173.7	75	48.9	96.9	64.3	72.6	12.9	146.4	17.9	32.5	84.5	15.5	36.1	38.6	36.9
1554465_s_at	29.9	22.3	41.9	44.9	39.8	50.8	42.5	45.2	39.2	29.1	63.4	73.5	64.9	90.1	18.7	34.9	46.6	30.1	40.2	28.2	30.4	27.5	57.3	68.6	182.4	63.8	52.3	89.7	88.2
1554466_a_at	28.4	6.9	23.4	11.4	66	144	93.4	212.1	272.5	254.7	98.7	127.2	39.9	112.2	176.6	48.9	207.8	91.4	173.8	75.4	5	6.2	75.6	156.4	203.6	148.7	38.9	81.5	131.8
1554468_s_at	2	3	10.9	5.9	3.7	28	31.8	35	32.4	4.4	8.4	29.6	13.7	13.1	37.7	4.6	12.5	30.3	37.2	12.2	3.3	2.5	12.6	17.4	13.6	18	17.6	6.2	17.2
1554469_at	42.7	38.5	40.9	26.3	26.4	29	28.8	39	27.9	13.3	28	23.4	44.4	16.1	25.5	19.1	35.7	27	39	21.4	35.3	35	18.6	48.3	36.9	24.2	46.9	17.3	15.1
1554470_s_at	27.3	64	49.2	109.9	65.2	100.5	64.5	100.1	91.5	58.7	194.1	167.7	233.9	96.9	33.9	34.8	41.2	94.4	208.7	50	48.7	27.2	129.5	177.2	113.8	58.4	128.6	113.2	168.1
1554471_a_at	90.4	69.4	83.1	121.6	83	152.8	90.8	151.6	135.4	143.5	129.1	88.6	116.3	149	43.6	72.4	111.8	107.5	129.9	110	91.4	117.5	150.1	101	79.5	67	172.3	174.5	116.1
1554472_a_at	6.4	45.9	80.8	222.5	92.1	205.1	44.7	25.5	124.2	59.8	61.6	23.9	35.7	129.4	13.5	27.1	111.3	41.5	17.6	85.9	2.7	42.5	125.1	101.8	78.6	27.2	86.1	125.9	70.9
1554473_at	81	81.7	49	94.5	64.6	27.2	122.6	63	50.6	29.7	35.8	33.5	87.6	61.9	0.4	38.2	96.9	29.1	19.3	29.8	10.7	41.7	49.3	61.7	48.1	19.3	72.9	66.9	40.3
1554474_a_at	48.6	46.8	23.7	64.9	28.9	32.1	104.9	50.2	67.7	79.2	455.8	101.2	68.5	127.1	134.7	153.5	1015	220.7	101.5	228.6	103.5	20.6	205.2	135.3	47.9	218.8	477.7	76.6	149.5
1554475_a_at	9.9	18.6	8.4	45.4	46	29.1	51.9	1.3	27.8	12	22.1	31.5	41.8	16.9	30.7	44	5.9	3.5	14.5	13.1	7.3	40.9	28.8	8.6	20.3	12.3	11.8	23	8.3
1554476_x_at	6.2	18.8	21.7	24.3	28.8	10.7	8.4	16.6	10.5	14	29.3	6.3	27.3	25.9	7.8	26.9	19.2	11	19.5	8.4	3.3	13	13	18.9	11.3	21.9	26.2	14.4	13.2
1554478_a_at	12.9	13.5	21.4	30.5	24.8	56.3	26.3	11.4	17.6	15.3	1.8	1.8	3.4	21.7	69	32.6	44.1	25.3	19.8	42	29.7	39.4	35.9	27.1	21.5	26.9	28.5	35.2	37.5
1554479_a_at	57.8	272.1	236.4	226.5	319.4	154.8	111.8	211.1	340.8	169.2	273	223.5	179.5	165	66.9	199.2	85.7	169.2	251.9	314.9	255	112.6	271.1	216.5	104.9	55.8	358.8	177.9	291.9
1554480_a_at	125.8	177.1	178.5	62.9	129.4	101.4	87.7	228.9	166.4	146.7	165.9	118	225.5	201.3	229.5	205.4	237.9	165.9	332.3	170.7	191.2	220.7	205.6	147.7	165.7	367	220.8	237.4	199.9
1554481_a_at	1.3	2.1	15.9	4.9	5.9	7.8	1.7	28.3	13.2	1.9	44.9	28.2	35.5	17.5	15	2.9	19.6	7.4	2	6.6	2.5	2.8	14	17.5	47.3	1.1	1.3	21.7	22.5
1554482_a_at	88.2	74	128.8	189.6	162.3	153	103.3	99.4	91.5	98.6	246.8	110.5	168.4	318.4	421.8	177.9	88.5	199.2	161.3	138.6	167.5	139.6	189.1	177.8	542.7	286.6	230.3	396.9	260.2
1554483_at	81.1	56.6	35.3	39.4	44	29.4	68.4	56.5	36.2	19.8	18.8	25.5	39.8	36	116.9	58.3	79.5	38.8	39.3	64	12.9	44.7	36	22.8	134.3	43.5	35.7	24	40.1
1554485_s_at	2.4	1.2	2.6	2.3	4.1	1.9	2.2	2.8	3.9	1.1	1.9	15.4	1.1	16.1	69.8	3.8	47	100.8	63	46.4	6.3	2.8	123.6	14.6	180.2	47.3	5.6	9.3	14.3
1554486_a_at	22.5	20.3	9.5	17.6	10.5	20.8	16	14.2	12.4	6.1	11	8.2	16.9	17.2	98.8	18.1	6.5	29.6	58.3	20.6	14.4	86.6	14.2	1.6	19.7	14.3	15.7	2.2	11.7
1554487_a_at	11.4	0.5	15.4	7.8	12.3	14	11.9	5.7	5.6	17.3	20.1	19.4	1	22	4.4	12	19.5	3.1	15.1	3.4	5.1	0.9	19.8	15.3	13.3	10	27.9	11.6	9.8
1554488_at	3.5	13.9	46.7	14.7	34.4	32.2	21.7	10.6	24.5	33.6	37.9	28.4	36.1	106.9	149.1	47	23.9	26.9	25.9	17.3	35.2	29.6	42.5	38.2	87.5	46.1	39.5	93.9	32.8
1554489_a_at	17.6	22.1	134.2	106.8	81	112.2	58.4	40.6	49.2	85.7	283.5	77	86.3	581.5	180.7	131.3	80.2	116.3	183.3	29.2	62.1	38.6	215.4	183.7	846.1	218	92.1	234.8	261.7
1554491_a_at	2.9	10.5	2.5	7.5	2.5	30.9	6	2.4	12.2	14.8	23	1.2	24.6	2.5	9.6	5.1	8.5	0.9	0.8	27.5	1.3	20.4	5.6	2.5	3	10.5	15.9	3.2	1.6
1554492_at	0.8	11.1	20	9.9	4.7	4.2	1.4	0.3	4.4	7.1	0.8	2.4	10.7	12.4	1.4	11.6	7.6	1.6	3.4	5.6	6.2	8.6	9.3	10.7	9.5	5.8	4.3	6.1	5.7
1554493_s_at	20.6	24.8	64	83.1	39	42.2	17.3	29.2	20	22.8	71.9	21.1	57.9	53.2	27.6	63.1	34.8	40.3	19.5	44.7	32.7	65.4	39.2	65.5	126.7	35	86.1	92.1	89.8
1554494_at	9.3	13.8	0.7	1.8	5.1	0.7	1	1.4	1.2	1	10.1	7.4	2.6	6.9	9.6	22.6	14.8	0.6	6.7	15.5	1.1	2	6	11.2	7.7	7.1	8.5	4.9	8.6
1554495_s_at	6	21.6	31.2	10.7	2.7	1.7	7.9	1.6	3	2.9	19.2	5.4	18.3	19.2	12.3	14	12.8	2.6	8.6	4.2	9	27.3	14.1	20.9	13.8	13.7	16.8	3.2	3.4
1554496_at	4.2	5.6	3.3	15.8	25.7	6.3	49.5	21.2	8.8	13.2	12.4	14.1	13.6	16.8	7	21.4	16	12.4	1.2	18.9	7.7	30	4	2.5	5.8	11.5	9.2	13	1.7
1554499_s_at	13.3	16.2	2.2	29.6	4.5	27.9	6.9	43.4	7.6	1.8	23.8	18.9	4.9	29.5	21.5	2.8	3.4	2.7	40.5	7	4.7	12.7	16	14.3	34.9	1.8	20.8	9.6	18.4
1554500_a_at	1.5	25.9	14.9	2.9	9.1	27.2	2.8	10.8	44.6	14.9	66.9	70.3	36	23.8	0.5	3.3	9.1	0.9	4.8	1	4.5	15.3	5.7	7.4	1.1	29.4	4.4	5.2	7.7
1554501_at	33.9	31.5	39.1	25.4	22.7	14.9	50.3	29	25.1	31.2	17.9	25.7	53.1	35.8	11.5	46.7	40.2	24	25.1	27.3	28.7	47.7	32.6	26.7	18.7	9.2	59.2	51.2	23.7
1554503_a_at	6.4	8.7	18.9	12.4	21.8	11.8	15	38.1	23.2	12.9	18.2	13.7	19.1	12.2	18.7	12	25.4	49.5	9	32.1	18.9	20.1	31.4	13.9	1.2	17	38.6	20.8	16.2
1554504_at	3.4	13.6	0.4	4.9	5.5	0.6	11.7	0.6	0.3	3.4	3.1	0.1	3.1	6.5	5.1	0.4	0.9	0.9	7	4.1	4.7	3.1	7.8	0.5	14.7	0.7	5.1	5.5	10.3
1554506_x_at	9.6	6.8	0.3	5.7	8.3	7.1	4.7	6.3	4.6	3.7	6.9	5.5	1.1	1	6.4	9.9	0.8	11.1	11.4	0.6	5.8	15.7	11.8	13.7	26.7	4.2	0.7	1.1	6.5
1554507_at	10.8	0.9	5.9	0.6	5.2	3.6	0.9	10.5	2.7	11.9	0.6	0.1	0.9	1	0.2	5.1	4.5	0.3	15.7	7.5	8.1	8.1	13.3	0.2	45	1	0.2	0.1	0.6
1554508_at	2	18.2	7.7	16.6	2.7	2	2	12.4	1	1.6	16.5	14.1	3.6	29.2	17.3	9.8	9.6	31.8	9.8	14	18.1	22.9	25.8	41.3	26	28	28.6	40.1	23.3
1554509_a_at	30.1	55	67.7	80.5	73.7	101.6	37.4	33.1	32.9	36.7	68.2	52.4	113.3	132.2	12.5	71.4	41.4	38.1	28.9	49.8	17.2	57.4	63.2	81.5	67.8	64.8	119.8	58.5	47.5
1554510_s_at	104.6	196.3	147.3	498.9	235.1	492.5	147.2	129.2	88.6	193	541.9	321.5	435.5	436.3	925.6	385.3	298.6	369.2	658.8	116.5	145.3	111.3	440.6	506.2	1549.5	1440.9	440.9	538.1	1007
1554511_at	2.5	4.4	20.6	6	25.1	2.6	4.2	2.1	2.3	1.2	5.1	0.8	2.3	4.3	7.4	18.7	17.5	1.4	8.1	8.9	3.1	5.6	6.3	1.4	1.2	1.9	1.4	1.3	1.5
1554512_a_at	6.9	21.1	20.9	6.3	22.1	14.7	10.8	2.5	2	17.4	9.7	29.2	18.2	15.5	1.9	19.8	0.9	9.8	6.3	12.2	13.9	1.8	7.2	16.9	20.3	1.3	1.5	18.3	22
1554513_s_at	7.4	20.5	13.4	31.1	35.3	20.2	16.8	8.2	8.9	40.9	27.5	31.2	35.4	30.8	6.6	17.3	10.3	28.4	6.6	11.1	8.4	19.2	29.9	34.4	57.2	0.9	20.2	9.7	20.4
1554514_at	13.5	6.2	30.8	35.8	24.3	22.6	13	20.1	21.3	2.5	1.5	12.3	7.3	22.1	22.4	19.7	27.1	6.3	7.9	18.9	1.9	7.1	13.1	6.6	3.9	3	8.7	2.2	10.4
1554516_at	128.4	89.8	87.7	133.9	134.4	108.4	155.8	91.4	48.6	62	38.1	35.5	123.7	52.6	71.9	118.2	162.1	39.5	69.4	36.1	51.1	118.1	20.4	50.2	50.9	66	46.4	42.9	48.8
1554517_x_at	95.1	87.4	76.6	91.2	95.1	65.5	100	93.6	54.3	56.4	35.1	41.4	69	51.2	81.6	86.7	121.3	33.2	17.2	45.3	34	76.5	29.4	23.1	37.9	43.7	41.3	69.9	31.7
1554518_at	47.4	35.6	37.7	32.2	29.4	42.6	40.6	23.6	24.1	21	74.7	39.7	38.2	57.8	45	31.2	34.7	15.6	18.9	25.7	20.3	12.5	28	49.1	31.9	34	31.4	56.9	39.3
1554519_at	36.7	19.8	14.5	50.9	43.9	8.7	15.6	2.3	16.7	11.5	22.9	5.1	22	25.4	35.9	52.3	25.2	54.3	23.6	67.9	23.5	52.5	41.3	61.3	32	31.1	37.4	76.6	68.7
1554520_at	34.4	61.4	92.6	26	24.3	44.4	28.9	23.6	30.3	27.7	60.9	24.7	24	35.7	3.5	46.3	88.8	8.4	44.8	22.6	17.3	26.6	14.4	1.2	18	29	17.2	18.1	10.1
1554522_at	7.6	2.4	13.2	11.1	4.4	11.3	6.9	14.2	6.5	6.5	20.8	11	12.7	16.8	11.1	10.1	19.8	11.7	0.3	8.8	16.7	17.9	6.7	14.2	10.5	13.6	6.5	21.1	5.4
1554523_a_at	43.4	34.2	38.4	27.2	36.8	56.6	38.4	35.1	20	7.8	3.3	2.6	24.2	35.8	35.4	28.3	40.3	24.5	2.7	30.3	16	30.2	17.1	23.4	40.1	32.2	18.7	27.4	24.3
1554524_a_at	16.3	32.3	4.7	10.3	17.7	667	1.2	130	29.2	4	3.7	27.6	14	1.9	12.1	36.4	1.1	5.5	0.7	5.6	0.8	19.1	8.6	0.4	75.6	2.8	5.9	2.5	6.4
1554526_at	3.7	79	10.3	2.3	6.9	279.4	1.5	58.7	15.3	5.2	3.6	21.1	26.2	3.5	0.2	22.1	0.3	2.2	0.5	0.5	0.5	14.1	2.6	2.7	37	6.4	12.7	6.1	0.7
1554528_at	49.2	30.6	86.9	43.9	24.8	33.5	15.4	55.4	42.6	29.9	178.3	73.2	49.2	82.9	1	12.1	1.6	17.3	71	19.9	19.3	28.8	73.7	87.6	13.2	21.4	15.8	38.5	14.4
1554530_at	77.7	4	3.8	2.8	7.7	2.6	32.3	5.1	77.4	98.8	1.8	72.3	2.4	152.6	1.1	1.7	1.2	4.4	0.8	0.8	2	1.3	2.6	0.9	0.6	2.9	1.3	1	1.7
1554531_at	58.5	39.6	3	53.1	16.3	35.7	4.7	18.9	5.4	25.9	15.2	33.2	31.5	16.3	14.1	26.1	40.8	18.7	41	6.5	5.6	35.3	10.4	18.1	17.7	4.9	42.8	3.6	16.4
1554533_at	15.2	5	4.7	21.9	6.7	0.9	1.7	4.4	8.1	7.7	9.2	13.8	1	26.9	15.6	14.9	17.4	17.7	19.1	15.5	7.6	14.7	24.7	20.3	17.9	38.2	16	6.5	3.7
1554534_at	22.5	6.1	3.2	26.7	18.1	30	15.7	2.2	7.7	6.8	37.4	3.7	39.6	21.6	24.5	18.9	4.2	19.8	10.6	0.6	15.1	23.6	15.3	15.7	2.7	4.1	2.1	12.5	4
1554536_at	9.2	1.7	0.8	3.2	9.6	7.1	1.1	12	3.2	4.7	0.5	0.7	1.6	10.9	0.4	0.6	1.5	5.3	5.9	1.1	2.3	1.2	19.6	1.2	1.6	1.3	1.5	0.4	6.7
1554537_at	23.1	33.7	16.8	35.2	11.8	23.5	15.6	32.8	21.8	14.7	36.4	18.8	28.7	24.1	8.8	38.6	24.3	10.6	27.7	14	16.9	17.9	27.1	29.2	25.2	12.3	16.9	20.1	17.1
1554538_at	31.7	32.8	26	60.2	57.4	65.9	31.9	17.3	17.5	13.7	21.8	14.9	11.6	13.7	40.5	23.1	30.6	23.5	9.1	18.6	19	6.6	29.1	31.4	33.4	21.2	30.7	20.1	25.8
1554539_a_at	10.9	2.9	4.3	22.2	24.3	9.2	26.8	12	13.5	1.3	7.6	2.5	41.4	13.9	30.4	26.1	8.9	18.6	9.7	13.9	36.2	24.7	9.8	11.3	4.7	7	19.1	7.5	2.4
1554540_at	0.6	0.5	6	1.4	10.2	6.7	10.8	5.3	6.7	0.7	5.4	4.4	17.5	8.5	4.9	7	2.1	0.7	1.1	6.5	0.4	2.6	16.4	0.6	0.5	9	0.7	10.8	3.7
1554541_a_at	27	1.7	14.5	4.8	24.3	6.3	41.6	18	12.2	32.2	2.4	3	11.1	2.6	22.9	10.4	9.8	1.8	25	16.8	1.4	9	27.6	9.6	35.6	64.4	2.3	2.5	16
1554542_at	33.9	13.8	24.4	8.8	38.6	25.8	54.6	37.2	24.8	26.6	26.5	15.9	42	28.2	9.9	27.1	24.6	16.2	15.6	20.7	16.3	43.2	13.8	16.1	18.4	23.4	13.8	14	8.7
1554543_at	33	20.1	92.8	71.8	39.1	43.5	77.4	65.3	15	33.7	27.5	29.2	20.8	31.8	20.3	51.8	44.7	18.8	37.7	17.3	9	28.9	24.7	28.8	20.6	28.4	29.8	31.8	22.8
1554544_a_at	58.4	17.4	52.6	93.4	55.7	88.1	61.2	52.7	141.6	125.8	33.9	30.9	52.5	58.6	128.7	139.3	54.2	39	219.7	30.6	16.6	81.7	72.5	44.1	170	83.7	87.3	58.1	96
1554545_at	30.8	19.5	25.1	38.3	30.5	26.8	17.6	31.9	10.8	8.9	12.7	9.8	14.2	36.2	10.5	46.8	13.1	13.3	27.3	11.8	20.1	30.8	16.1	17.7	14.3	13.2	10.1	45.2	9.3
1554547_at	139.5	169.1	108.8	35.7	57.9	192.4	108.2	110.9	101.3	46.2	70.5	140.3	58.2	90.5	30.1	47.9	35.8	26	22	49	73.1	7.3	50.5	8.6	11.2	38.1	118.6	36.4	25
1554549_a_at	41.5	47.7	52.4	54.4	58.5	55.1	89.5	43.6	60.5	30	22.4	55.2	34.9	28.6	23.4	24.6	55.3	23.2	39.2	36.4	19.4	29.3	16.9	23.4	42.8	16.7	11	27.6	5.8
1554550_at	0.3	0.7	6.7	11.6	3.9	0.7	1.5	0.8	0.5	0.2	7.6	3.6	5.2	5.3	0.7	4	0.5	0.2	3.3	3.3	11.6	1.5	0.2	3.8	5.1	4.8	7.7	0.5	0.5
1554553_s_at	42.8	66.1	44.3	86.5	145.1	95.6	362.8	213.1	220.9	145	41.9	72.9	57.5	105.7	253.5	105.6	179	111.2	107.6	96.8	23.4	34.1	59.5	73.4	183.3	116.1	67.4	75.6	71.3
1554554_at	1.3	5.5	20.2	18.6	27	3.2	4.4	5.3	5.8	0.9	2	16.3	26.9	1.8	20.4	6.2	17.5	16.8	17.2	10.8	3.2	16.8	1.6	13.4	3.6	6.9	5.4	22.7	2.5
1554555_a_at	45.2	78.8	96.4	99.9	53.2	158.8	67.9	68.9	64.3	76.8	147.3	80.9	74	89.9	61.8	96	156.4	81.8	72.8	108.4	70	67.4	91.4	64.8	186.8	95	63.3	51.6	120.9
1554556_a_at	56.3	36.7	51.9	45.2	70	70.3	47.6	22.2	48.5	92.1	9.1	31.1	34.1	77.7	208	64.3	56.2	58.5	66.4	47.9	136.2	177	42.3	47.2	173.9	67	34.3	413.5	30.7
1554557_at	31.1	23.7	44.4	30.1	85.1	44.1	19.4	49.4	33.7	40	16.3	26.6	33.3	55.9	145.7	48.9	42.7	64.4	52.4	51.9	70.2	30.3	20.8	32.7	130.6	47	49.6	328.8	31.9
1554558_at	11.5	22.4	23.8	21.8	15.4	12.9	19.5	10.9	17.2	8.2	5.2	6.5	1.9	12.1	3.3	22.3	19.7	8.7	6.2	3.9	13.1	2	9.6	7.1	18.1	21.3	9.1	10.2	6.5
1554559_at	21.6	29.4	15.6	13.1	8.9	12.4	8.6	7.1	1.4	1.3	14.1	6.9	22.5	10.5	20.9	18	6.9	9.9	5.6	17.1	4.9	16.7	5.5	16.2	2.5	4.8	2.4	17.6	5.6
1554560_at	3.5	10.1	1	15.5	1.8	3.3	2.1	2.2	1	15.6	4.8	8.2	15.9	7.5	1.3	18.5	2	0.2	3	0.9	0.4	5.1	1.4	0.7	0.9	15.6	12	8.2	0.9
1554564_a_at	58	20.9	37.2	28.3	33.7	14.3	28.2	26.4	11.6	18	23.1	15.9	15.7	31.3	16	33.2	39.5	20.6	18.2	15	8.1	38.8	22.2	33.2	15.9	3.3	37.4	12.7	7.7
1554565_x_at	69.9	5.2	28.3	22.2	7.5	4.6	54.2	29	24.9	20	40.4	38.7	5.5	37.2	5.7	7.5	31.6	3.9	4.3	20.2	3.4	33	23.5	42.6	34.6	12.9	40	30.3	51.5
1554566_at	8.8	28.4	19.5	26.6	16.8	30.1	21.8	3.9	2.1	21.9	10.8	3.9	2.1	39.4	7.9	19.5	13.8	13.7	12.3	25.3	1.1	20	16.3	13.9	7	23.4	16.3	17	16.2
1554568_at	11.8	8.4	6.8	12.8	2.6	18.6	14	17.2	17.2	2.4	1.4	9.5	21.7	1	1.9	4	19.4	1.2	9.2	9.9	1.5	11.4	1.6	4.2	7.9	9	7.2	1.8	1.5
1554569_a_at	30.8	24.9	21.8	81.6	38.2	50.5	17	10.7	24.7	20.1	32.7	40.8	50.7	34.5	24.5	47.8	23.7	52.1	20.8	30.5	23.9	29.4	47.7	37.3	28.1	23.6	37.1	66.5	30.7
1554571_at	3.2	4.3	34.1	33.1	19	22.4	3.2	1.7	1.6	5.6	2	22.8	44.4	13.8	2.5	16.3	19.6	21.5	4	15.7	5.6	12.6	31.3	35.9	24.4	13.3	1.7	21.7	16.3
1554572_a_at	149	173.7	102.8	175.3	178.9	280.8	186.7	201.9	286.3	256.7	298.7	185.7	387.1	602.5	159.2	256.8	211.7	278.9	239.4	407.7	168.3	388.9	291.2	614	328	392.6	517.4	382.3	456.4
1554574_a_at	61.6	45.8	42.4	145.6	131.4	206.4	76	145.6	122.9	107	52.9	98.7	65.6	64.2	130.9	84.1	155.7	100.2	73.8	82.6	57.5	65.5	31.8	75.1	104.5	72.8	67	86.5	40.5
1554575_a_at	52.2	15.3	32.5	29.8	59.4	51	36.6	29.4	19.2	32.5	31.3	50.5	43.3	47.8	61.4	27.3	34	42.2	48.4	21.5	16	3.7	72.8	50.7	101	24.9	22.4	50.9	176.4
1554576_a_at	13.1	4.4	4.9	3.1	2.7	4.9	9.4	28.2	3.8	66.4	48.1	21.3	63.1	26.4	53.9	27.4	127	21.2	18.7	8.6	14.4	24.6	14.2	34.4	35.7	11.1	9.3	25.7	1.9
1554577_a_at	60.3	97.4	147.7	403.7	385.1	609	164.9	123	122.5	247.2	605.5	1048	458.2	909.2	513.7	593.1	422.9	617.6	609.9	159.4	71	92.8	593.2	843.1	2387.1	1756.2	394.6	1085.2	1448.2
1554578_at	14	22	27.7	38.6	33.2	22.7	30.9	34.3	12.6	3.1	13.7	9.1	19	17.4	26	36.6	26.2	9.2	2.6	4.5	17.4	27.2	1.3	11.6	2.5	3.6	22.4	12.7	17.1
1554579_a_at	16.2	45.1	17.8	15.5	17.1	6.1	26.9	4.2	6.3	21.6	14.3	18.8	39.5	2.2	9.7	27	11.5	14.7	0.5	0.5	15.3	24	8.4	10	6.3	6.8	16.6	16.4	6.7
1554580_a_at	64.7	28.1	49	39.4	4.1	28.2	61.3	49.4	21.6	16.7	21.6	21.8	59.6	42.4	14.2	51.1	5.4	25.3	10.5	5.1	22.8	18.8	9.2	12.7	10.7	3.3	22	26.1	3.3
1554582_a_at	11.2	24.8	27.5	21.5	15.9	12.4	19.9	26.3	13.7	22.4	28	12.5	8.3	7.9	10.1	26.8	13.7	17.1	32.8	19.4	18.2	3.8	14.1	6.1	26.3	14.5	10.4	12.4	17.5
1554583_a_at	4	11.1	9.3	3.8	15.7	4.9	20	3.2	9	2.7	3.4	1.2	6.8	8.7	3.4	2.7	5.3	8.2	10.3	1.5	3.6	5.3	6.4	2	13.1	1.8	12.5	1.9	1.8
1554584_at	6.1	1.9	3.5	6.1	2.5	3	14.7	5.8	6.7	10.9	2.6	1.3	1.8	1	16.4	17.2	1.8	1	2.3	5	3.8	13.5	1.4	3.7	20.4	4.1	3.1	3	3
1554586_a_at	36.2	24.8	28.7	6.4	7.9	10.6	4.1	22.5	8.5	10.3	7.8	3.8	4.8	2.4	13.7	4.5	28.7	7.4	1.5	10.2	12.5	1.9	26.6	6.3	3.7	8.9	28	1.5	3.7
1554588_a_at	63.1	63.3	167.3	69.2	68.7	94.7	107.5	186.4	125.7	79	66.3	177.3	101.5	148.2	61.1	77.8	80.7	70.9	208	95.3	108.6	92.5	64.7	111.1	114	58.9	47.5	118.2	102.9
1554589_at	34.7	8.4	47.6	6.9	7.3	0.8	37.5	28.4	13.5	10.7	2.1	18	2.1	3.1	33.7	41.6	30.8	22.5	17.7	17.1	24.9	12.4	3.7	6.2	19.5	40	15.9	8.9	9.6
1554591_at	40.2	48.5	25.1	58.7	58.7	48.5	30.8	20.6	19.6	23.5	1.2	18.3	43	23.7	20.7	55.1	19.4	23.8	11.8	16.2	1.8	35.2	13.1	12.6	18.6	17.6	23	14.2	19.2
1554592_a_at	0.8	7.3	4.3	0.7	2.6	25.4	1.8	6.2	2.5	0.9	0.4	0.7	5	9.2	11.6	11.2	16	0.3	1.3	0.9	9.3	1.1	1.2	0.4	3.5	9.8	8	16.8	3.4
1554593_s_at	17.8	1.7	12.2	5.1	12.9	51	5.3	1.7	4.7	0.7	0.9	1.6	5.1	1.7	1.4	24	0.7	0.4	7.6	5.6	3.5	1.2	10.8	4.8	1.7	1.2	13.6	16.8	3.3
1554594_at	18.4	9.8	10	13.8	13.6	3.9	25.7	9.5	10.9	3.8	4.6	4.2	7.6	10.4	29.4	16.3	11.5	17.7	18.6	9.3	15.3	14.6	15.7	13.7	7	9.5	0.7	1.7	5.5
1554595_at	307.4	533.8	421.7	183.4	197.7	152.1	430.3	406.6	342.9	368.7	138.7	168.9	271.5	218.4	77.3	252.3	229.9	104.1	143.4	329.2	170.1	379.6	131.3	187.6	125.8	47.2	180.8	235.4	141.4
1554597_at	134.2	148.5	123.4	119.2	118	122.1	206.2	129.8	117.6	180.4	96.4	136.2	189.5	121.4	55.2	70.4	99	145.1	167.7	210.1	137.8	60.3	133.9	97.7	67	68.2	71.8	69.8	90.3
1554599_x_at	123.8	133.9	135.4	145.3	95.3	103.9	160.2	112.3	110.3	188.6	107.8	141.8	203	154	71.7	88.6	90.2	158.8	174.3	201.7	133	106.6	136.6	116.5	100	96.6	112	85	120.8
1554600_s_at	19.6	5.6	24.7	23.6	68.3	198.1	89.8	56.5	99.8	218.2	26.9	77.7	50.1	6	913.5	51.1	119.8	284	190.2	104.3	77.5	160	99.7	55.3	49.5	33	110.2	88.2	62.1
1554601_at	42.9	5	50.9	50.1	10.9	13.3	83.6	33.8	3.7	1.2	7.8	1.8	26.5	18.7	2.1	12.7	12.2	7.5	17.1	9.9	0.8	1.9	20.2	27.5	15.2	2.1	1.7	19.7	11.3
1554602_at	46	6.7	18.1	60.6	150.2	117.3	24.9	32.1	20.1	75.1	64.5	74.8	130.7	117.9	85.1	59.6	27.2	45.3	26.9	52.4	1.3	36	70.1	143.9	220.4	44.2	76.8	163.7	95.1
1554604_at	19	19.6	4.2	12.3	3.8	18.6	13.2	33.1	1.8	11.2	13.9	11.9	14.6	0.5	16.3	4.9	33.4	6.4	9.6	2	11.4	3.7	11	1.4	14.4	14.7	11.1	3.5	1.5
1554606_at	13.5	18.2	23.2	65.4	45.6	73.4	3.6	27	15.4	19.9	96.8	76.8	73	70.7	20.3	24.5	20.9	30.9	36	10.9	0.8	15.5	61.9	92.4	54	26.9	44.2	54.5	73.1
1554607_at	6.2	2.3	23	33.8	13.9	31.2	15.8	11.9	9.5	11.5	25.1	24.4	27.8	14.7	1.4	14.3	10.2	11.5	1.4	11.3	10.7	10.7	26.7	20.9	12.5	4.6	2.8	30.9	16.4
1554608_at	104	55.4	461.6	35.8	60.9	21	190.9	76	95.5	91.8	39	25.2	35.8	129.3	75.5	251.8	68.5	53.2	79.9	172.2	122	161	91.1	37.5	42.5	13.4	86.3	50	33.4
1554609_at	95.3	100.7	134	38.2	50.8	51.7	57.2	168.3	127.6	88.1	88.3	96.9	68.9	83.5	49.6	81.7	174.6	42.9	217.8	81.2	103.8	143.3	84.9	55.2	104.1	86.3	63.2	195.5	59.5
1554610_at	6.7	8.8	3.1	4.1	2.4	2	7.3	1.6	1.1	2.2	1.4	3	3.6	11.3	2.7	1.8	1.9	0.8	1.3	4	10.1	3.4	3.5	3.8	3.1	3.2	10.2	3.3	2.2
1554612_at	3.1	2.5	0.6	4.7	10.5	1.1	1.1	3	4	11.3	2.1	1.9	1.3	1.8	9	9.5	15.9	1.1	2.2	3.4	7.1	18	3.2	4.8	13.6	17.6	1.1	7.6	1.6
1554613_a_at	9.4	4.1	4.4	4.5	14.5	2.8	6.4	1.9	2.8	5.9	1.2	10.3	2.1	2	9.7	7.9	3.1	13.4	4	19.8	40	39.2	6.2	22.3	6.4	18.1	10.3	3.5	2.8
1554614_a_at	14.1	17.2	36	89.5	68.2	188.1	12.1	25.7	22.2	52.7	198.6	79.4	169	262.1	17.4	64.7	59.1	43.9	101.9	39.1	8.8	11.3	130.8	136.8	268.6	24.2	118.5	54.9	271.8
1554615_at	1.6	0.7	8.6	1.2	2	18.2	8.3	9.3	0.7	11.8	9.8	7.5	23.5	8.3	3.4	2.5	5.7	1.7	1.1	4.2	11.6	9.4	0.8	10.6	11.4	1.5	5.1	9.6	7.1
1554616_at	52.4	61.4	13.3	50.4	43.1	36.6	22	44.8	8.1	7.5	16.1	8.1	31.2	41.6	32.9	30.8	23.6	27.8	17.2	17.4	29.9	50.1	16.3	12.6	18.9	22.4	14.1	25.4	29.3
1554618_at	18.2	23.8	26.1	14.1	5.1	26.9	4.8	11.9	7.8	1.8	14.3	4.9	22.1	2.7	3	23.2	1.7	14.7	11.7	13	16.4	32.8	18.8	8.6	0.8	3.7	10.8	6.9	11.6
1554619_at	0.7	8.7	6.1	3.8	10.2	8.6	6.5	8	4.1	5.4	8.4	8.6	7.1	13.5	7.3	6.2	0.5	0.2	11.2	5.1	0.4	2.1	11.9	5.4	14.5	7.2	4.4	5.1	13.9
1554621_at	16.5	13.8	13.3	2.3	26.3	12.4	8	17.8	16.5	13.9	9.1	3.6	19.6	19.6	24.8	22.6	4.5	4.5	11.9	10.3	7.3	15.1	12.3	20.3	4.4	14.3	1.8	22.7	9.9
1554623_x_at	17.2	8.5	17.3	17.1	21.1	3.9	2.6	21.3	11.9	11.8	16.4	7.7	11	17.3	9.2	24.5	3.8	10.8	10.9	6.5	12.2	15	15.7	13.2	20.4	21.2	10.7	19.9	7.4
1554624_a_at	5	20.5	28.3	19.2	26.9	3.6	2.4	13	6.1	7.4	11.3	6.1	16.2	1.6	2.9	20.6	7.1	19.5	3.7	32.5	25.7	19.3	3.4	9.9	6.3	3.1	3.5	8.9	1.6
1554625_at	39.2	42.9	36.6	60.7	55.7	37.8	39.7	49.4	13	23.2	27.2	15.8	25.7	48	56.4	92.2	34.2	30.2	19.3	18.6	32.1	44	21.9	1.9	21.8	3.8	39.1	4.9	27.2
1554627_a_at	52.3	60.7	60.6	105.4	63.9	190.6	49.1	50.8	35.6	28.9	156.7	162.7	98.3	107.5	163.2	152.5	67.6	155.1	211.3	79	47.3	67	120.6	184.6	319.6	157.6	197.6	178.2	230.2
1554628_at	145.7	112.6	109.8	42.2	86.3	68.8	130.8	75.5	140.7	37.2	79.3	93.5	53.9	57.8	123.4	137.8	86.2	100	179.2	112.8	120.9	166.2	68.9	91.7	110	84.8	56.5	238.4	71.8
1554629_at	17.6	47.4	42.8	15.4	14.6	42.4	20.9	129.9	30	22.3	65.9	34	142.5	37.8	22.1	7.6	29.7	0.9	1.2	2.7	3.3	2.8	17.7	63.9	3.7	30.5	5.1	11.4	5.4
1554631_at	52.4	39.1	30.8	29.4	39.3	29	32.5	18	13.2	13.9	18.2	29.2	28	27.9	11	46.5	39.7	26.6	11.5	14.1	10.9	33.1	17.8	14.2	20.2	18	12.4	22.4	16.1
1554633_a_at	18	19.9	15.8	31.6	6.1	50	20.4	9.9	0.5	5.4	1.6	3.2	1.3	16.8	3.4	10.4	1.8	12.9	3.7	5.7	1.4	1.2	0.4	0.5	10.5	11.4	11.2	10.3	11.4
1554634_at	6.4	12.1	12.7	10.2	1.2	0.9	7.7	12	9.5	7	0.8	3.7	6.8	9.4	16.6	5.1	19.1	0.3	0.7	6.3	18.9	0.8	1.5	11.9	8.5	13	6.1	15.1	7.2
1554635_a_at	9.5	3.9	19.2	26	7.3	3	4.9	5.3	1.2	4	3.4	2	6.6	3.5	4.8	3.4	13.5	6.9	2	3.8	2.3	1.5	2.1	1.3	1.8	1.9	6.1	2	2.2
1554636_at	5.3	30.5	8.2	119	7.4	38.9	15	10.1	14.2	15.9	0.8	4.5	15.4	11	1.4	15.6	5	8.6	18	8.9	15.7	2.2	6.8	10.6	0.8	7.5	43.6	2.8	9.9
1554637_a_at	107.1	189.2	166.5	222.2	212.9	174.9	408.5	352.6	489.8	181.4	421.7	112.3	321.1	218	31.1	89	113.6	48.2	145.9	117.6	20.6	140.7	100.4	311	112.3	20.9	75.7	92.6	153.3
1554638_at	36.3	71.7	107.5	80.2	109.2	77.3	132.8	39.5	41.8	146.8	111.4	188.7	130.3	82.8	16.6	84.4	56.4	33.8	45.5	47.3	22.7	61	67.1	156.7	33.9	25.1	67.1	44.3	65.9
1554640_at	38.9	30.6	57.5	18.5	14.4	81.5	15.9	14.4	30.4	9.2	22.6	48.8	27.4	8.6	22.7	13.3	16.4	16.1	6.4	12.9	4.3	0.6	24.2	11.5	6.5	7.1	11.8	19.1	10.3
1554641_a_at	15.4	34	5.5	7.8	8.3	31.2	9.5	10.5	2.1	4.5	2.8	19.2	2.2	3.8	24.6	22.4	26.5	5.9	2.3	3.9	2.7	43.7	20.2	13.3	4	11	8	6.3	3.8
1554642_at	42.9	26.6	31.5	48.4	41.1	22.3	17.2	31.9	8.6	2.7	9.7	2	43.8	27.2	14.6	53.3	44.8	25.4	9.8	1.4	30.9	38.8	6.1	17.8	23.5	16	4.6	12.4	14.4
1554643_at	13.3	1	1.1	1	24	7.1	2	5.4	7	2.6	11.9	13	24.9	0.9	1.1	2.9	0.7	0.5	0.8	1.2	7.7	1.9	1.9	9.3	1.1	11.7	0.9	2.4	3
1554646_at	42.4	34.3	53.1	40.4	26.5	34.4	28.5	45.6	12.2	28.7	10.4	3.5	45.8	27.5	16.8	32.3	46.9	21.8	18.6	9.4	5	63.4	13.8	24.8	8.2	19.7	14.4	13.8	40.5
1554648_a_at	25	15.8	13.9	22.9	18.9	49.7	80.7	2.5	15	84.2	43.7	46	8.1	14.5	102.1	4.8	8	13.6	17.2	7.8	5.1	4.4	32	2.4	18.5	3	12.6	49.3	27.3
1554649_at	32.7	31.8	28.5	29.7	39.2	27.4	25.4	22.6	21.9	4.8	4.3	11.7	30.9	11.7	36.5	16.6	22.6	9.9	5.8	11.5	8.1	0.8	16.5	26.4	21.2	13.5	18.8	12.3	16.2
1554650_a_at	20.6	16.7	5	8.9	7.9	2.6	18.7	36.1	1.6	3.3	2.5	5.5	20	10.4	9.6	7.2	5.5	1.4	11.2	3.2	3.2	10.6	2.3	3.1	7.5	11.9	5.9	5.3	3.2
1554652_s_at	30.1	30.9	2.8	2.8	3.2	2.6	21.8	7	14.7	16.3	1.4	21.9	29.3	2.7	13.3	4.4	1.2	1	0.5	11.8	14.1	17.5	1	1.2	2.8	41.3	2.5	11.4	2
1554655_a_at	46.8	13.2	40.5	30.7	5	3.6	57.2	2.6	17.2	3	15.6	26.4	23.3	24.8	2	2.6	1.6	3.7	2	2.3	9.3	4.1	2.7	11.5	2.3	28.8	11.8	3.8	3.2
1554657_a_at	30.5	3.6	12.9	4.8	8.6	1.1	20.3	8.9	8.6	2.1	2.5	15.6	10.8	22.7	14.2	23.7	54.9	13.7	15.3	3.6	9.6	36.3	14.7	13.3	9.5	13	21.7	8	9.8
1554659_at	27	5.3	24.4	39.7	44.8	31.6	50.9	41.8	31.9	33.5	17.2	10.1	40.8	17.3	29.2	39.4	16.3	3.2	13.5	39.1	16	37.2	22	19.4	22.3	16	11.7	6.8	21.6
1554660_a_at	17.2	8.6	29.4	37.1	14.5	38	6.7	5.6	19.1	38.3	21.1	34.1	42.6	41.3	33.4	46.5	15.6	25.7	19.6	16.4	13.5	7.4	13.8	54.3	49.4	34.8	53.8	33.1	14.9
1554661_s_at	76.1	56.3	117.1	59.2	82.6	112.1	54.8	68.1	55	79.7	53.8	75.5	79.3	103.4	90.1	65.2	84	49.4	66.5	61.5	54.1	118.9	53.1	85.1	121.2	28.1	71.5	89.1	50.8
1554662_at	4.9	3.6	2.6	9.7	2.8	5.1	3.7	3	1.4	2.8	2.8	1.9	3.1	3.8	2.1	2.2	2.7	3.5	5.6	1.6	11.4	5.1	1.8	6.6	9.7	3.1	1.5	2.9	3.4
1554663_a_at	100.4	7.3	13.8	11.6	1.9	16.8	5.9	5.8	9.2	136.9	9.8	8.1	76.1	17	9.5	72.8	1.3	30.1	72.5	53.2	3.4	7.5	47.3	2.1	37.4	15.2	120.3	61.5	101.2
1554664_at	19.1	16.7	8.5	10.3	15	15.8	23.6	19.6	9.9	9.4	14.9	6.8	15.1	14.2	6.3	4	9.3	6.8	0.6	1.3	12.9	8.3	10.9	6.5	1.4	13.5	7.1	14.9	13.9
1554665_at	20.3	75.7	33.1	22.7	27.2	10	44	33.6	41.5	15.9	22.2	22.4	27.9	12.9	16.9	29.9	20.6	20.4	30.3	13.1	13.3	27.2	11.3	25	26.7	21.8	14.1	15.1	9.2
1554666_at	26.6	1.7	31.7	38.6	5.2	3.7	30	16	10.3	11.1	1.9	10.9	21.6	19.4	3.5	32.9	22.7	9.5	11	7.3	3.8	1	10.7	15.8	20.1	7.2	11.3	12.2	17.4
1554667_s_at	38.2	57.9	52.7	187	79.5	140.9	68.8	88.3	54.7	80.3	133.3	114.3	44.4	84.8	196.8	140.3	154.7	107.5	96.2	141.6	96.4	172.1	118.2	137.9	339.4	122.9	128	251.9	236.2
1554668_a_at	15.9	5	3.7	2.7	4.2	7.5	4.7	2.1	0.5	14.4	1.8	0.6	2.7	0.9	2.3	30.9	2.9	0.6	2.3	1	1.6	1.6	16.7	4.2	2.8	2.1	2.7	1.4	1.3
1554670_at	22.6	7.4	27.6	34.7	18.1	32.9	87.6	36.9	32.1	34.5	66.7	50.6	57.3	47.2	24.7	47.4	83.2	22.5	41.4	18.1	8.1	22.5	55	51.6	44.5	28.8	60.9	60	62
1554671_a_at	39.9	34	5.9	52.7	41.8	39	23.2	25.4	23.1	39.1	19.1	14.8	60.7	25.1	27.8	25.5	58.9	17.6	34.5	2.5	22.5	54.4	23	29.4	26.7	26.4	20.1	56.6	25.4
1554672_at	5.1	18.5	19.1	29.5	16.4	16	4.8	10.4	21.5	14	26	10.1	22.5	18.9	10	15.3	37.4	8.9	24.2	17.1	19.4	29.1	16.8	9.1	27.8	13	11.3	25.5	1.9
1554675_a_at	3.8	16.5	2.7	5.4	1.6	3.3	4.2	8.5	0.9	2.5	3	1.6	26.4	9.6	17	1.2	2	8.2	7.1	2.8	2.9	5	137.2	8.7	5.8	17.2	17.7	2.3	32.6
1554676_at	2.4	0.8	17.9	27.8	12.4	2.6	11.6	13.3	12.9	15	12.2	11.6	13.5	19.6	10.5	13.3	1.3	8.6	7.5	32.6	11.3	2.5	36.4	66.3	23.8	8.1	29.1	11.2	32.3
1554677_s_at	36.5	8.1	47.7	28.3	26.1	27.7	29	31.5	34.5	18.2	21.2	15	16.3	25.4	4.4	45.2	22.5	3.5	9.6	5.2	13.3	34.8	23.2	19.6	44.1	64.2	11.3	11.3	23.8
1554678_s_at	201.6	292.7	300.1	985.8	523.5	820.5	789.4	395.1	723.8	667.2	1558.9	819	853.2	650.3	1006.3	638.7	627.5	628.5	933.7	256.7	101.2	240.2	768	1368.7	1154.4	641.5	313.7	655.4	1140.4
1554679_a_at	32.4	91.3	78.5	1425.3	655.4	1649.7	921.9	1305.2	1446.4	907.3	336.8	473	761.6	1316.9	1193.6	658.6	1695	547.6	558.1	984.9	126.6	1128.3	332.7	1002.4	881.5	2998.7	127.3	560.3	543.9
1554680_s_at	22.8	20.1	22.5	38.2	33.3	53	17.6	2.7	9.4	2.6	15.8	28.9	14.9	16.6	5.8	2.5	13.4	0.9	3.7	5.6	10.8	15.3	3.7	2.4	7.2	5.8	7.3	17.1	1.6
1554681_a_at	3.1	1.3	1	2.7	2.5	1.3	1.2	1.9	1.3	0.7	3.9	1.1	29.1	2	1.9	2.3	1	0.7	1	0.9	2.3	1.7	3.9	1.9	1.6	2.1	1.8	2	1.4
1554683_a_at	16.5	8.1	14.7	4.8	17.6	7.2	25.9	47.9	40.9	13.2	16	11.9	84.9	22.4	25.5	10.2	6.9	5.9	7.3	6.4	5.4	4.5	9.9	3.8	3.4	25.1	4.6	17.8	15.3
1554685_a_at	1.9	3.1	2.7	6.5	4.4	2.9	3.4	3.6	2.9	1.7	3.3	2.3	6.2	10.1	1.5	2.4	3.2	10.2	1	1.8	10	2.8	8.6	2.1	3.3	23.4	3.2	5.5	1.4
1554686_at	10.7	13.4	29.3	21.5	15.8	23.1	26.5	9.6	17.5	8.6	19.8	12.4	20	23.9	4.3	14.9	6.8	10.7	9.6	5.2	10	10.8	11	19.6	17.1	18.7	10.3	10.4	21.1
1554689_a_at	5.3	2.6	8.7	61.2	25	32.7	7.7	1.2	32.6	60.8	17.7	87	17.5	2.8	10.8	1.4	21.4	21.1	33.1	15.7	1.7	1.5	40.1	1.2	0.9	6.4	18.3	45.4	6
1554690_a_at	12.6	1.5	12.4	4.1	16.9	27.2	2.4	1.1	6.4	15.2	13	23.3	32.6	25	58.2	2.6	12.9	20.7	1.7	10.3	18.8	4	15.7	19.6	4.1	14.9	65	53.2	2.2
1554691_a_at	105.6	86.4	74.9	125.7	176.1	149.7	211.9	102.8	110	100.8	147.8	112.1	115.5	127.7	179.7	87.1	256.3	82.8	71.1	59.1	67.8	33.6	58.6	85.6	120	76.2	106.8	135.6	59.6
1554692_at	42.5	23.4	24.2	23.2	20.2	16.1	11.8	28.6	5.7	11.6	20.4	14	7.5	18.2	15.3	25.6	18.1	4.2	13.6	12.7	12.8	46	11	11.3	29.5	26	15.9	8	14.7
1554694_at	3.3	4.5	1.3	2.6	2.8	7.3	11.5	14.6	0.9	8.4	5.8	0.9	1.9	1.3	1.3	14.1	18	1.8	0.7	1.2	10.7	11.6	0.8	11.8	0.9	1.1	0.6	4.2	12.6
1554696_s_at	79.7	241.9	359.7	643.2	336.4	714.1	1668.4	825.6	1105.7	608.8	828.9	361.7	439.3	395.9	202.5	168.2	490.6	900.8	162.7	523.7	48.9	392.6	150.1	1590.7	312.9	99.7	82.6	142.1	281.2
1554697_at	2.3	1.9	1	3.4	1.4	2.6	0.6	0.5	2	2.2	2.8	5.4	3.9	11.3	6.6	2.5	1.4	1.4	2	1.7	2	1.5	1.8	10.4	2.9	14.9	2.3	3.4	14.2
1554699_at	16.7	23.1	11.1	50.3	36.3	4.8	27.6	62.7	18.2	22.8	17.1	8.6	13.8	26.8	18.3	28.5	5.8	24.6	14.7	14.6	16.9	42.3	5	1.8	15.4	12.7	3.4	2.6	19.7
1554700_at	1.5	5.9	0.2	2.8	13.9	0.9	5.7	0.6	4.2	0.3	0.7	4.2	10.7	2	3.7	1.1	2.1	3.6	2.4	4.2	0.8	0.7	0.2	9.6	1.8	1.1	7.2	8.3	9
1554701_a_at	63.6	53.4	63.6	15.3	52.7	30.2	36.3	58.6	40.9	51.3	20.6	24.8	37.3	33.6	27.3	44.6	46.6	36.1	69.4	24.3	21	34	20.9	29.9	17	54.5	4.7	22.2	21.5
1554702_at	2.9	13	2.3	1.7	19.8	1.8	16.3	1.6	0.6	3.2	17.5	9.3	19.9	3.5	9.4	11.6	15.2	7.3	4.5	10.8	0.5	2.2	12	4	3.2	2.2	7.2	3.6	14.6
1554703_at	163.4	23.3	89.3	8.9	30	39.5	132	50.8	94.8	82.9	60.8	34.5	636.9	126.5	3.1	59.6	61.1	38.6	211.5	64.9	14.2	87.4	95.5	63.5	24.8	38.4	92.3	16	35.7
1554704_at	34.8	33.6	26.8	30.1	18.4	14.2	16.1	19	26	1.2	3.2	10.9	5.1	6.5	62.4	7.2	18.7	6.3	5.6	36.5	20.6	8.3	2.7	19.2	9.5	11.4	32.1	13.6	2.8
1554705_at	2.8	10.2	3	4.2	3.9	1.1	1.4	1.2	1.5	2.3	2.1	1.7	3.7	1.6	2.4	1.2	1	2.6	1.5	0.7	3.6	4	8.8	3.2	1.5	19.5	2.9	1.2	1.1
1554706_at	9.1	10.4	0.2	2.6	6.6	3.3	7.1	3.4	0.7	0.9	6.4	1.5	1.5	12.1	0.4	3.8	0.6	0.2	6.9	5.4	1.5	0.5	7.1	9.6	10.2	0.8	2.7	13.1	4.5
1554707_at	1	5.7	2	3.5	23.3	1.6	1.4	9.9	6.2	4.4	8.6	6.9	13	1.2	1.1	10.9	10.8	1.4	7.5	10.1	18	3.4	0.5	15.2	23.4	1.6	15.3	13.1	24.5
1554708_s_at	33	41.2	2.1	23.5	47.5	8.5	38.9	43.5	19.2	17.5	30.3	30.3	95.4	49	71.2	17	23.2	1.2	8.1	14.2	24.7	60.1	20.8	38.1	23.9	8.7	17.4	53.5	150.8
1554710_at	3.2	20.4	20	12.9	5.3	19	25.3	1.4	9.9	7.7	10.5	12	3.2	12.4	2.6	16.7	9.1	1.6	1.2	23.6	2.2	3.1	17.3	1.8	1.7	3.3	14	2.5	28.7
1554711_at	4.7	1.4	2.8	6.1	3.2	3.3	1.7	1.1	1.3	2.9	3.6	1.1	3.6	10.7	2.3	3.3	19.3	9.3	39.7	0.9	4.4	4.1	13.3	10.7	28.3	12.2	7	1.3	1.7
1554712_a_at	19.2	67.5	24.4	6.1	32.2	155.3	21.4	19.1	30.7	41.9	16.1	7.4	24.6	32.9	6.9	343.1	10.2	272	9.4	15.8	15.7	102.7	212.6	27	95.9	2.6	6.2	138.8	38.7
1554714_at	1	1.2	1	2.2	2.1	1.6	2.2	2	0.9	1.4	0.7	0.5	1.5	1.8	4.2	2.9	0.8	0.7	0.6	1.4	0.9	8.5	0.7	1.4	4.1	2.5	0.8	0.8	0.8
1554715_at	3.3	4.9	7.5	3.2	1.4	5.2	4.8	5.9	1.8	5.9	1.8	8.8	4.3	3	1.7	6.6	2.1	4.6	1.4	0.3	1.8	24.2	4.5	7.3	16.3	1.3	9.4	2.8	1
1554716_s_at	13.1	4.6	7.7	4.4	1.6	10.7	11.7	2.8	1.1	8.6	1.1	2.1	3.5	18.8	4.7	4	3.3	10	2.2	6	12.1	2.5	0.7	2.7	3.3	19	8	2.2	4.7
1554717_a_at	8.6	0.3	4.2	12.5	11.3	23.1	16.5	7.7	14.2	11.6	17.1	7.5	2.8	17.3	23.2	3.8	8.3	2	0.7	1.6	1	3.3	11.1	5.6	0.7	44	12.6	20.4	1.5
1554719_at	26.3	15.2	11.1	30.6	30.5	32.4	19.1	11.8	18.1	12	2.8	3.7	14.5	34.1	18.8	23.4	16	7	17.3	18	26.9	32.7	12.5	11.1	8.3	12.9	3.2	22.8	15.8
1554721_a_at	111.8	49.2	91.8	239.6	120.6	484.3	110.9	58.4	29.3	50.4	135.7	162.4	86.2	167.5	35.5	104	87.9	78.6	51.6	37.8	24.2	63.2	50.8	137	89.8	86.6	81.7	225.7	132.6
1554722_at	1.3	5.7	2.6	2.7	1.6	0.7	4	4.5	0.8	7.4	8.2	2.5	9.7	0.9	1.3	1.9	2.1	1.4	0.4	0.8	1	14.5	3.7	1.8	0.7	0.7	2.1	1.2	6.4
1554723_x_at	12.8	8.5	0.6	8.4	0.4	0.2	3.2	2.3	0.3	0.2	0.3	0.6	3	0.3	0.8	0.4	2	0.5	0.2	12.2	6.1	0.7	1.9	1.4	2.1	0.9	1.2	5.4	1.1
1554724_at	11.1	4.2	0.6	0.6	10.2	7.4	7	2.3	1.6	6.8	0.9	3.9	2	1.4	3.3	1	4.9	0.3	0.3	6.4	1.1	3.7	12.1	0.6	9	1.6	0.5	8.1	1.9
1554725_at	2.8	1.9	0.7	1.5	0.7	0.9	0.5	0.9	0.4	1.1	0.5	0.9	6.3	7.4	7.8	5.7	1.3	8.1	4.2	0.5	0.6	11	1.1	0.4	0.6	2.4	1.4	1.1	1.7
1554726_at	1	10.3	25.8	53.5	0.5	47	9.8	22.5	28.5	84.3	31.6	89.2	87.8	64.5	26.7	35.1	30.7	13.3	80.7	23.7	8.7	32.2	51.4	36.6	29.7	9.3	65.2	47.3	61.4
1554728_at	18.3	2.6	1.8	12.4	2.4	1.5	2.3	0.4	1.3	6	1.6	1.6	2.8	17.5	1.6	2.1	5.1	1.9	1	10.3	1.4	3.4	1.9	18	6.4	1	8.9	8.2	1.2
1554730_at	53.8	38.6	31.7	50.4	38.7	17	24.4	34	33.1	2.8	9.9	11.6	39.3	28.6	27.9	16.6	13.5	11.8	26.5	23.1	27.3	38.5	33.5	24.4	7.7	15.5	30.5	33.6	24.2
1554732_at	1.1	10.2	10.2	1.5	1.1	2.3	14.6	5.8	0.4	2.1	0.6	0.6	17.1	2.2	0.8	24.7	4.7	0.5	20.1	13.7	8.8	20.5	3.9	11.1	7.2	1	3.7	9.5	11.3
1554733_at	4.8	1.2	14.3	4	8.8	1	1.6	16.2	0.6	1	12.4	0.2	0.4	10.3	1.4	1.2	1.4	6.2	10.2	5.8	0.5	11	11.9	10	9	13.3	1.4	3.7	1.5
1554735_a_at	5.1	1.2	2.2	3.6	7.8	3.3	13.8	2.1	2.6	7.9	3.8	2.9	4.2	3.1	29.1	8.1	3.8	6.9	3	9.1	3.2	0.9	1.3	2.4	1.9	5.3	3.2	1.1	2.1
1554736_at	12.3	3.2	0.9	14	14.8	1.6	2.9	3	12.9	9	5.2	0.5	31.1	19.5	4.4	20.3	8	0.9	4.3	1.3	16.6	10.9	2.2	11.9	7.2	1.3	27.4	16.7	28.9
1554737_at	11.6	24.9	31.1	24.3	14.5	15.7	9.8	2.9	6.4	0.7	0.4	0.6	12.6	19.9	8.8	21.8	22.1	12.1	0.5	9.3	5.6	1.4	1.8	0.6	4.8	17.6	1.5	33.8	12
1554739_at	9.7	5.3	19.5	13.8	2.7	2.3	5.3	18	13.5	15.3	5.9	7.8	0.8	11.6	6.7	5.8	32.8	8.7	28.1	10.2	13.4	16.5	5	8.8	49.9	11.9	6.3	4.7	11.2
1554740_a_at	28.9	39.2	69.9	41.5	51.9	59.5	49.1	41.2	24.9	49.2	81.2	71.3	56	57.6	56.2	81.5	46.1	85.3	112	37.3	13.6	15.7	60.2	79.4	137.8	14.6	37.7	38.5	75.5
1554741_s_at	69.1	194	119.7	171.1	880.3	78.9	66.4	37.4	257.5	56.4	45.7	25.8	78.8	110.5	83.2	256.1	25.3	123.7	45.7	156.8	193.8	134.7	127	116.9	89	106	321.3	299.9	119.7
1554742_at	28	59.6	41.3	25	26.2	30.1	13	49.4	51.8	27.3	24.5	7.9	22.8	27.9	1.7	7.6	67.6	14.6	40.1	23.7	27.5	107.2	28.7	31.3	34.7	15.6	51.2	16.7	19.9
1554743_x_at	26.1	92.4	66.1	28.6	39.1	58.3	21.5	74.1	39	33.2	25.3	12.9	20.8	42.9	2.1	18.5	58.3	15.1	39.8	22.3	15.8	127.6	31.9	36.9	37.1	3.3	66.2	3.3	41.4
1554744_at	3.2	2.8	14.1	2.1	17.2	10	8.2	9.6	4.4	1.2	0.5	7.7	10.6	8	21.3	20.3	0.4	7.9	9.4	8.3	2.8	2.2	2.2	12.6	1	8.4	1	14	15.5
1554745_at	7.3	12.3	16.6	26	17	11.3	6.8	11.4	2.1	0.4	22.7	18.2	29.2	29.9	2.6	1.8	1.3	1.3	1.2	1	0.8	5.2	2.4	1.4	2.4	10.5	7.1	3	4.1
1554747_a_at	40.3	61.8	49.8	235.6	125.3	336.8	77.9	126.5	95.7	219.2	427.5	272.3	239.8	557.4	408.9	263.2	230.6	321.2	273.5	91.7	61	82.5	366.9	211	303.2	248	477.9	603.3	398.8
1554748_at	7	4.4	50.8	5.1	4.2	2.6	15.9	50.4	73.5	6.3	5.3	20.1	52.2	60.1	4.6	6.7	4.6	20.2	10.5	2.4	24	12.4	4.3	3.1	18.2	19.1	29.6	4.9	12.9
1554749_s_at	9.3	3	28.5	18.1	27.4	30.7	25.6	12	11.8	20.1	14.4	10.2	2.6	20.2	3.4	31.3	23	1.5	15.3	8.3	4.4	22.8	18.1	22.8	13.2	27.1	17.6	13.2	2.6
1554751_at	1.8	11.1	2.5	0.6	0.4	1.3	1.8	0.4	5.1	0.3	0.7	10	2.5	10.7	0.5	0.5	0.6	4.1	1.3	0.8	6.6	12.8	4	1.7	4.4	5.3	1.4	2.5	0.8
1554752_a_at	4.6	3.7	2.1	5.1	6.4	1.9	2.3	17.5	2.1	1.4	2.1	2.3	4.6	2.5	1.9	3.9	3.5	2.2	1.4	1.8	2.4	2.6	2.2	10.3	6.5	1.8	1.2	2.3	1.5
1554755_a_at	33.3	19	7.8	23.6	26.7	30	43.7	22.8	14.1	11	2.9	15.2	3	3.3	4.6	17.5	5.1	10.7	12.4	10.9	22.6	7.4	17.6	10.5	19.3	27.8	6.2	16.4	2.6
1554757_a_at	12.9	2.1	5.7	21.2	6.2	21.1	27.9	28.6	29.1	16.5	11	26.7	12.1	10.3	35.9	15.2	82.7	8.8	48	23.6	15.8	4.1	18.7	13.1	35.5	19.3	7.1	18.8	2.1
1554758_a_at	3.4	22.3	3.3	4.3	11.8	3.9	30.9	25.1	3.3	25	2.5	3.5	35.7	49.5	10.4	14.7	4.9	4.8	8.8	10.7	3.5	3	15.9	5.7	23.1	14.4	1.5	1.6	2.4
1554759_at	7.5	6.4	4.5	20.1	22.1	11.5	3.7	23.1	9.3	4.2	3.9	2.3	2.3	28.6	3.9	11.3	1.9	7	1.3	10.9	11.6	13.6	3.8	7.5	4.4	21.5	22	4.7	12.2
1554761_a_at	4.6	2.6	27.8	15.7	30.4	47.1	21.9	24.1	32.2	64.3	15.7	37.5	43.3	27.2	74.3	24.9	41.3	24.4	24.9	14.4	10.4	16.7	9.4	17.9	13.6	11	9.3	12.5	15.1
1554762_a_at	47.7	13.7	30.7	43	8.7	46.4	32.6	4.4	19.1	45.6	33.2	50.6	38.2	31	43.2	62.8	28.6	74	48.5	26.8	18.4	6	55.2	28.3	19.9	50	81.7	34.3	37.6
1554763_at	14.2	8.2	2.3	20.4	2.5	3	2.1	2.2	0.9	7.1	9.5	8.3	3.9	2.3	3.5	2.3	1.5	1.3	0.9	0.8	9.8	1.9	1.6	1.7	4	3.5	14.2	1.9	1.4
1554764_a_at	0.4	1	0.6	1.2	5.1	0.5	0.7	1.3	0.2	2.1	6.3	5	3.4	21	1.2	1.1	0.6	1.2	0.5	4.8	2.3	3.3	1.8	0.6	1.6	9.8	0.5	2.7	6.5
1554765_a_at	14.1	12	13.8	7.1	1.8	10.3	0.8	0.5	1.2	1.7	5.2	3.4	0.7	11.4	3.9	10.2	2.5	0.5	11.7	0.3	3.7	2.4	6.9	5.9	11.4	20.3	16.5	9.7	9.3
1554766_s_at	25.3	7.2	8.5	1.2	16.4	1.1	14.2	5.3	3.1	1.1	11.8	7.9	17.1	6.5	5.2	10.6	0.5	10.8	1	11.1	10.6	7	6.6	3.4	5.3	10.5	9.8	12.4	1.5
1554767_s_at	15.1	35.9	38.3	57	64	74.8	35	52	42.1	36.3	49	132.2	74	60.3	45.9	60.2	31.8	54.4	116.8	46.9	15.6	15.3	104.5	77.3	279	59.5	53.9	88.1	143.6
1554768_a_at	112.6	226.9	190.4	911.2	670	750.9	188.2	471.4	553	530.3	863.9	367.8	720.2	764.1	517.3	524.7	475.2	403.2	400.5	434.5	38.5	407.7	585.2	1609.9	1713.8	389.7	107.1	919.4	1443.4
1554769_at	21.9	69.4	51.7	19.2	39	20.4	61.3	60	51.8	37.8	18.1	28.8	13.4	11.5	6.5	37.4	55.9	16.3	47.9	43.8	19	41.3	12	30.9	24.1	17.4	18.7	31	0.4
1554770_x_at	30.8	70.7	65.3	26.6	46.5	34.4	58.2	53.9	64.9	39.1	29.2	21.9	20.6	34.7	9.8	44.4	66.1	13.6	45.7	42.6	11.3	45.4	15.5	27.6	12.6	16.8	21	26	18.1
1554771_at	119.5	103.7	78.6	5.7	21.6	18.3	118.3	55.6	50.1	44.3	29	43.3	20.4	23.5	1.9	63.5	26.9	28.7	26	89	20.6	10	35	15.1	3.1	2.1	36.3	35.6	9.2
1554772_at	23.6	25.9	32	27.1	16.4	15.1	20.9	16.1	8.9	16.4	36.6	32.9	25.6	42.6	10.2	32.9	27.5	17.1	15.7	19.1	3.7	14.4	16.3	5	19.6	12.1	26	3.4	23
1554773_at	1.3	1.9	1.7	2.4	2.4	1.2	1.9	2.5	0.8	2.6	0.9	0.8	1.2	1.8	2.5	6.4	5.6	1.6	0.8	1.1	0.8	1.7	1.7	1	2	1.8	1.1	1.2	0.9
1554774_at	3.4	0.9	14.5	3.3	36.7	10.6	1.5	4.5	1.1	14.2	3.9	7.8	7.8	7	24.7	23.8	11.5	26.1	38.6	2.5	6.3	21.4	10.5	22	47.2	43.5	10.2	6.7	32.3
1554776_at	19.8	16.3	12.4	7.2	3.2	3.1	5.3	2.3	6.8	3.7	1.5	1.8	12.9	10.4	3.9	1.2	1.3	9.8	3.9	0.5	1	2.4	1.6	0.7	0.6	7.1	0.9	2.6	0.7
1554777_at	5.5	2.4	3.3	13.9	1.3	1.1	1.6	1.6	0.9	1.5	2.4	5	4	9.5	12.8	1.7	0.5	7.8	8.5	4.1	5.7	13.7	5	1.1	0.9	1.6	9.2	0.8	1.4
1554778_at	8.6	6.9	3.3	7.2	9.4	1.8	2.6	6.9	4	5.5	5.1	5	7.5	0.4	11.2	4.1	1.6	0.5	2.9	5.4	5.3	7.6	0.8	0.3	1.8	1.2	5.3	1.9	0.4
1554779_s_at	20.2	2.9	3.2	4.3	1.3	6.4	1.5	2.3	0.8	4.2	2.2	0.7	15.5	7.5	48.2	2.9	1.4	9.6	9.1	0.9	9.9	19.7	1	6.9	1.2	20.7	20.3	11.7	1.7
1554780_a_at	17.2	32.4	33.1	65.8	41.2	128.7	18.2	42.2	61.4	27.1	89.2	29.7	163.1	67.6	33.1	29.5	42.7	37.3	25.9	38.5	12.9	35.3	50	80.7	60.6	34.3	104	74.1	52.6
1554781_at	15.4	18	10.5	13.2	11.7	16.9	15.5	18.2	15.8	14.4	11.1	13.5	8.7	7.2	13.2	21.7	11.1	1.3	9.1	10.8	48.5	17.4	33.7	23.6	15.7	12.2	22.2	2.2	22.8
1554782_at	12.4	13.8	4.4	9.8	15.5	15.6	11.9	5.9	18.4	4.9	17.1	7.7	10.4	8.1	7.7	8.1	23.1	6.1	4.9	4.4	7.6	13.2	6.7	6.7	33.4	26.2	15.5	8	3.7
1554783_s_at	4.1	11.1	3.1	16.2	25.7	21.4	25.4	33.2	19.9	79.6	17	53.9	3.8	15.4	2.9	10.4	3.6	6.3	40.2	40.2	15.6	0.7	43.5	24.3	25.1	21.4	1.3	10.9	27.3
1554784_at	8.4	14.7	7	9.1	11.4	53.7	8.8	7.1	6.2	10.6	28.2	14	25.8	15.9	3.6	15	37.2	4.3	3.3	5.7	1.3	17.5	33.3	21.9	7.4	48.1	0.8	23.7	14.9
1554785_at	2.9	23.5	4.1	29.1	4.1	23.5	4.7	8.3	11	0.3	29.4	6.1	22.2	18.2	1.2	5.8	11.1	7.2	9.7	2.2	7.7	30.7	20.1	24.4	46.1	9.1	10.8	62.8	21.7
1554786_at	12.5	7.6	30.7	17	19.4	0.3	11.3	10.6	11.9	9.4	10.2	11.6	26	18	15.4	24.2	23.6	23.4	13.7	32.5	13	16.2	14.7	19.7	8.2	13.8	14.8	14.4	7.3
1554787_at	13.8	5.1	4.9	2.2	1	8	1.6	2.8	21.8	5.2	0.8	1.3	9.8	3.3	9	19.3	10.8	0.6	3.1	1.1	3.1	15.7	1.3	0.9	8.8	10.1	16.9	8.4	1.7
1554789_a_at	5.1	26.6	5.2	19.8	23	15.4	25.4	23.9	9.6	10.8	36.9	52.4	45.5	27.7	9.9	11.9	3.8	21.2	12.4	14.5	11.7	2.8	20.1	11	30.4	12	40.1	30	4.5
1554790_at	24.7	20.4	11.4	6.1	33	25.7	9.4	25.3	14.4	6	1.8	17.1	23.6	0.7	1.4	10.2	3.8	2.1	16.2	9.7	12.6	8.5	13.7	10.3	10.5	27.1	30.9	22.1	3.1
1554791_a_at	38.2	28.9	25.4	40.2	35.1	51.6	53	28.7	25.5	28.7	34.4	44.1	32.5	40	26.9	49.9	25.6	35.1	44.4	25.2	21.6	23.3	115.2	30.7	69.2	4.2	10.4	15.5	48.3
1554793_at	9.8	8.2	3.3	12.1	11.5	7	8.6	5.2	7.1	0.6	4.2	1.7	10	9.5	6	12.7	9.8	4.5	8.2	0.4	6.2	16.3	0.2	1.2	6.3	7.4	2.4	1.1	9
1554794_a_at	10.6	13	17.1	23.6	33.5	60.1	13.3	17.5	29.1	39.9	32.5	30.7	36.3	30.3	46.2	23.4	44.1	25.7	23.2	15.4	17.7	53.4	25.7	13.5	67.9	30.1	28.3	37.8	19.8
1554795_a_at	23.3	0.8	16.1	13.5	68.1	115	20.6	20.5	11.7	140.4	4.6	24	4.1	42.3	87.8	43.5	45.7	65.4	30.5	12.2	21.4	15.3	29.6	38.2	38.1	33	11.8	6	34.3
1554796_at	10.9	46.7	27.4	39.6	36.4	31.7	30.2	13.7	8	1.4	0.9	3.4	3.6	27.5	22.9	3.5	6.2	16.7	3	14.4	26.9	31.9	5.3	1.7	9.7	25.1	20.8	11.1	11.5
1554797_at	19.4	6.3	2.7	17.3	9.7	3	21.7	11.3	1.7	1.9	14.2	14.1	17.2	6.7	1.4	8.6	3.6	2.1	2.4	8.5	9.8	1.1	0.5	8.2	4.7	0.7	16.7	10.9	12.1
1554798_at	7.4	29.7	2.3	9	7.8	7.7	5.3	6.3	14.3	10.9	17.2	16.7	10	10.3	7.8	22.6	5.6	6.4	1.7	10.9	7.5	5.6	5	5.1	3.4	8	27.7	5.8	3.9
1554800_at	31.5	35.5	45	62.6	37.5	61.1	68.4	42.6	42.3	24.8	12.6	31.1	46.7	36.2	28.7	33.2	40.8	18.5	15.8	16	19	32.5	4.7	26.6	35	28.4	25	24.7	32.7
1554801_at	6.4	19.7	2.2	27.7	19.4	4.3	10.8	27.5	4.5	8.4	11.7	14.5	23.2	3.7	14	17.6	11.2	5.8	4.6	8	2.4	18.1	2.6	10.9	21.5	21.3	7.5	2.8	18.8
1554803_s_at	26.1	28.2	20.7	36.1	19.2	12.6	16.7	13.8	14.2	7.9	13.6	38.6	5.4	5.3	6.1	4.9	25.7	14.6	4.6	12.6	15	8.9	26.3	20.3	31.2	7.8	13.7	9.7	18.5
1554804_a_at	43.6	52.7	36.5	81.3	48.1	90.7	114.9	19.2	23.5	18.3	12.8	43.4	32.9	37	62.5	71.6	23.2	11.2	29.9	18.8	45	39	22	26.7	30.8	8.9	18.8	21	14.2
1554805_at	27.9	12.8	32.1	20.4	16.8	16	4	25	6.8	13.1	12.9	12.8	32	18.4	20.6	28.7	5.9	18.3	9.4	6.4	5.8	21	7.8	9	14.9	29.8	18.5	25.1	12.6
1554806_a_at	102.5	221.7	235	234.8	202.6	188.6	169.7	315.2	191	145.1	255.4	145	203.9	217.9	408	211.1	160.7	216.1	568.5	241.6	227.4	136.7	294.6	249.3	185.5	311.3	220.9	196.3	240.3
1554807_a_at	34.4	81.9	140.6	68.2	61.8	98.5	32.6	65.6	25.2	82.8	64.4	128.4	90.8	90.8	26.4	58	30.8	41.2	18.4	47.7	29.4	39.1	22	70	88.1	52.6	52.4	114.7	92
1554808_at	3.7	14.3	24.9	20.3	33	22.4	15.7	0.9	3.1	15.6	5.9	13.8	36.2	28.9	3	9.3	5.1	1.7	0.4	9.5	0.4	2.9	15	20.1	16.2	6.6	30	2.5	19.3
1554809_at	39	76.3	58	100.2	12	104	96.7	128.6	63.4	91.5	8.9	23	36.1	67.1	133.1	18.5	67.3	58.5	40.1	37.8	33.4	173.9	19.1	19.2	15	40	17.6	25.3	13
1554810_at	2.6	2.4	7.4	0.7	5.9	1.4	1.6	6.6	0.4	1.3	5.9	11.6	21.9	3.7	1.3	2.6	2	7.4	10.9	7.8	12.3	3.5	10.8	7.6	4.9	15.1	7.3	12.1	11.2
1554812_at	5.5	10.7	10.8	2.6	11.6	16.4	9.8	12.4	10.7	10.8	11.5	8.9	3.5	9.3	133.9	9.7	25.5	12.4	18.7	7.3	3.4	22.5	1.9	5.6	7.8	6.8	7.6	52.3	5.9
1554813_at	7.8	15.1	11.2	22.5	9.8	6.1	1.8	14.6	16.7	1	9.9	7.8	3.5	8.7	5.5	21.1	7.3	8.9	0.3	11.8	1.9	3.8	7.2	12	11.5	8.6	9.7	4.3	11.9
1554814_at	3.5	19.6	3.8	11.2	5.6	3.6	37.2	1.9	1.2	1.1	2.1	2.6	3.3	2.3	10.8	6.1	6.6	2.5	1	4.5	2.2	24.3	1.3	3.2	1.8	7.3	2.2	2.8	7.2
1554816_at	25.5	8.2	14.1	9.4	11.2	1.5	3.9	11.2	16.4	7.3	0.4	4.1	11.9	20.6	0.6	15.7	7	5.8	5.3	2.9	0.6	17.6	0.8	7.6	5.9	8	1.2	6.4	1.5
1554818_s_at	32.8	1.6	2	5.4	6.5	3.9	10.7	3.8	1.1	2.9	3	3	6.5	3.9	8.3	4.2	4.1	1.1	19	14.4	4.8	7.4	12.1	13.3	2.2	6	3.4	4.8	2.6
1554819_a_at	5.5	8.2	36.3	19.3	4.3	4.6	12.1	31.2	22.8	3.6	12.3	12.9	48	4	4.7	5.4	3.1	33.5	18.3	15	6.6	3.3	17.9	16.6	3.4	8.8	11	4.3	25.3
1554820_at	1.5	0.6	6.4	1.7	4.9	13.3	13.7	9.5	1.5	1.7	3.3	2.8	9.7	0.6	0.6	10.4	1.5	0.4	5.1	1.8	0.7	12.5	0.7	6.3	1.1	0.2	1.5	13.4	0.2
1554821_a_at	1.5	3.2	15.7	4.1	4.4	24.5	37.3	22.6	27.9	50.7	10.7	12.6	26.8	27.3	56.2	27.1	9.6	45.2	52.6	10.8	3.2	16.1	1.1	17	25.3	20.4	12.5	3.5	10.8
1554822_at	4.2	44.3	23.6	28.3	26.2	40.5	2.6	50.1	24.6	4.4	23.6	2.7	60.5	6.6	3.8	24.2	19.5	12.4	4.2	18	3.4	25.8	30.4	25.4	20.3	1.4	6.2	9.7	4.5
1554824_at	20.3	43.7	46.8	36.7	33.6	19.2	84	26.6	18.6	28.1	25.5	32.3	50.5	31.2	5.3	30.5	30.5	22.7	36.6	40	10.4	13.1	25.9	47.6	38.6	16.1	39.2	28.2	37.8
1554825_at	11.2	3.8	1.8	7.9	9.6	6.5	1.8	7.2	2.5	1.9	13.7	5.1	19.1	2.3	0.7	2.6	6.6	2.7	0.3	0.7	5.4	2.7	0.9	16.9	1.2	7.3	1.2	0.7	5.2
1554826_at	3.4	6.1	3.4	12.8	42.2	17.8	11.9	22.6	4.9	11.2	14.2	14.6	7.8	7.8	12.4	31.6	8.8	2.9	0.5	17.6	4.2	14.9	13.5	4.5	8.2	16.4	9.3	4.9	2.8
1554827_a_at	7.8	2.1	7.2	4.9	5.8	3.9	4.2	1.6	0.8	3.6	9.1	2.8	4	2.2	2.7	11.6	18	20.4	1.1	8.2	12.1	2.2	4.2	1.3	3.6	3.7	2.4	2.8	5.3
1554828_at	8.3	20.4	12.4	13.8	11.6	9.9	11.2	0.6	1.6	0.9	10.8	1.2	17.4	1.8	7.6	25.7	4.5	8.9	0.7	8.2	1.8	13.5	4.9	0.8	3.4	15.8	11.8	3.3	2.2
1554830_a_at	26.9	1.1	16.7	5.3	17.1	79.2	67.1	37.6	34.7	81	94.3	140.7	30.2	48.4	12.4	1.8	11.2	12.2	12.8	20.9	10.6	47.1	24.9	52.8	104.4	18.5	20.4	2.6	25.3
1554831_x_at	0.4	32.7	27.8	26.8	7.9	1.1	11	17	0.2	30.8	11.4	18	26.6	33.6	4.7	17.5	0.5	5.8	46.7	8	13.6	21	21.8	22.4	25.5	15	23.2	7.4	9.8
1554833_at	58.9	75.4	29.4	732.6	69.9	12.7	67.1	15.2	9.9	1.5	12.2	2.2	182.4	10.4	33.6	58.8	24.4	12.4	13.6	111.6	26.1	143.9	43	21.2	53.3	35.5	44.5	26.7	33.8
1554834_a_at	23.6	33.6	15.1	58.6	41.1	26	30.2	16.7	26.8	94	1	96.3	18.1	51.4	148.6	40.3	44.3	61.4	61.7	27.4	4.4	28.5	29.5	50.6	43.1	32.5	16.6	39.3	26.3
1554835_a_at	41.8	2.9	22.6	97.9	108.2	78.6	14.1	36.9	38	30.2	32.2	34.4	158.3	309.5	163	36.1	43.9	103.5	57.3	33.5	3	50.4	134.6	141.1	246.2	76.7	85.6	646.7	196.1
1554836_at	2.7	19.6	7.5	11.6	4.4	4	11.1	7.8	0.5	7.4	1.6	2.8	19.8	18.3	3.3	1.6	14.4	1.3	2	11.2	1	2.6	5.5	11.2	5.3	10.7	3.7	4.6	24.7
1554837_a_at	29.7	13.5	15.2	31.3	26.5	26	32.9	18.4	4.6	12.5	22.9	0.9	20.9	4.9	22	18.4	18.7	5.9	1.2	3.8	1	10.3	1.9	7.1	13.2	14.7	2.7	2.7	5.2
1554839_at	44.4	64.6	38.8	50.7	37.3	32.9	31	35.2	17.3	28.1	23.6	23.4	31	29.3	26.7	47.3	19.6	36.3	20.7	11.9	36	39	6.1	23.9	12.6	14.3	20.4	24.1	19.4
1554840_at	30.6	33	22.4	37.1	30.9	19.5	25.2	14.6	24.6	14.3	28.3	22.2	61.5	16.8	10.1	31.2	22	15	9.1	28	13	27	19.9	26.7	15.3	22.2	23.7	33.8	18.2
1554841_at	19.8	4.7	17.2	25.2	31.5	16.6	12.3	17.8	11.2	8.4	12.8	7.1	1	22.8	16.5	23.1	11.8	5.8	23.9	26.4	6	13.4	16.6	24.4	14.9	33.1	27.6	6.3	17.7
1554842_at	22.4	17.2	12.9	38.6	12.7	19.3	7.7	5.8	16.8	12.6	3.5	7.7	7.8	21.2	10.8	16.8	22.9	10.3	1.3	13.4	12	27.4	4	9.6	6.8	2.4	18.6	15.1	18.9
1554844_at	14.8	13.6	15.3	3.4	14.6	15.9	8.7	14.4	12.5	10.9	1.8	10.5	16.9	10	2.3	21.6	21.7	8.3	16.1	20.9	4.9	15.8	11.1	12.8	13.1	2.4	2.1	11.6	10.6
1554846_at	5.4	4	16.4	7.2	11.8	15.3	15.3	4.6	4.3	8.9	8.4	13.3	13.8	8.3	1.8	12.8	10.3	8.5	9.6	19.3	10.4	15.4	8.1	0.5	1.9	8.5	9.5	12.1	23.1
1554847_at	4.6	23.1	28.2	8.1	26.7	10.6	20	0.8	12.6	0.8	6.2	2.9	19.1	3.8	15.2	23.5	6.1	0.9	10.5	13.6	1.3	26.7	19.1	5.2	35.3	1.1	23.7	25.8	13.5
1554849_at	5	3.4	2.5	2.7	3.5	3.1	13	3.8	1.2	1.5	1	7	3.8	1.8	2.3	5.1	3.7	13	3.7	3.6	2.2	12	2.8	12.3	2.3	2.1	2.8	2.3	13.6
1554850_at	23	21.1	21.3	18.4	26.9	10	12.1	14.6	2.7	8.2	14.5	10.8	15.5	19.4	16.4	17.6	13.8	2	9.8	2.5	8.7	47.7	15.1	8	13.6	16.6	10.4	27.9	1.1
1554852_a_at	56.4	0.9	20.2	16.9	29.5	2.6	27.5	32.1	38.3	32.9	31.1	17.3	39.4	6.1	15.8	24.1	106.3	10.6	25.3	16	21.3	48.9	29	10.1	17.2	96.5	12.2	29.7	11.4
1554853_at	0.5	3.9	0.4	2.7	0.7	1.3	1.4	0.6	1.7	0.6	9.7	0.9	7.2	1.5	0.9	2.8	7.4	7.2	0.7	0.4	1.4	0.9	0.7	1.3	17.7	0.9	9	1.1	6.6
1554855_at	1.4	1.1	4.9	2.7	4	1	1.9	1.6	0.4	2.9	1.3	0.9	1.5	2.8	1.4	2.2	1.1	1.8	2.1	0.9	1.1	4	0.7	0.8	1	0.9	1.9	2	0.5
1554857_at	18.2	38.7	1.7	20.6	38.2	28.7	12.2	30.4	12.3	12.8	8.5	3.6	36.5	29.2	2.5	26.2	22.5	9.1	9	11	28.8	25.5	2.7	10.9	1.2	17.2	7.4	9.1	14.9
1554860_at	24.9	40.9	29	44.3	52.9	31.5	49.7	23	13.2	17.6	12.9	8.9	36.5	29.8	28.5	12.6	29.7	10.9	14.7	18	20.5	42.1	28.8	28.5	13.9	24.7	21.5	24.6	19.3
1554862_at	3.1	12	9	2.5	1.5	1.5	14	1.4	11.3	1	0.7	1.8	2.6	12.8	1.8	3.6	1.8	8.8	0.8	2.2	6	8.1	6.1	6.6	6	7.1	1.2	15.1	2.5
1554863_s_at	30.5	20.2	33.9	4.1	1.9	41.6	3.6	0.9	42.7	58.3	41.6	53.1	5.2	76	3.6	1.8	15.7	0.7	5.5	19.6	7.1	1	14.1	6.7	12.5	36.3	14.1	6.8	3.9
1554864_a_at	3.1	5.5	1.8	4.8	18.4	8.3	5.9	4.6	9.6	17.7	1.6	5.1	5.8	4.7	4	19.4	10.6	23.7	6.3	14	5.8	14.1	18	2.8	3.5	3.8	6.4	3.7	1.5
1554865_at	2.1	3.4	0.5	7.1	10.2	0.4	1.2	1.5	0.3	5.6	3.5	2.1	0.7	2.6	1.8	2	0.8	1.6	6.2	0.6	4.4	13.5	1.9	0.3	1.2	10.6	0.5	1.1	1.1
1554866_at	6.7	16.6	20.2	19.3	10.2	8.6	23.9	14.2	8.2	4.7	11	9.3	21.6	20.7	3.5	16	4.4	3	7.2	6.9	10.2	8.6	10.7	7.7	4.6	14.5	17.9	9.4	11.3
1554867_a_at	4.7	25	10.2	7.9	8.2	5.8	24.5	18	8	13.3	3.8	3.2	22.9	1.1	5.7	2.4	2.1	9	6.2	12.8	2.7	3.5	3.9	24.7	2.1	14.6	11.5	5.6	19.2
1554868_s_at	150	157.8	237.8	655.9	378	551.8	247.3	305.6	297.7	638	788.3	538.6	950.7	1617.5	179.8	505.7	431.4	574.1	734.4	371.4	210.3	420.6	841.5	976.2	1577.1	712.9	563.2	740	1544.9
1554869_at	66.7	23.9	76.5	51.6	41.8	34.2	55.3	50.5	12	19.2	27	17.6	30.7	30.8	39.7	22.2	15.5	23.8	12.4	25.7	27.3	37	15.9	21.8	16.2	33.4	28.4	26	25.4
1554871_at	1.2	10.3	4.6	0.5	9.4	8.8	4.3	0.5	10.3	6.1	7.4	9.5	8.9	12.5	0.3	9.4	15.3	7.4	2.8	0.6	0.6	10.3	6.6	1.3	6.1	0.3	3.3	3.6	0.9
1554872_a_at	19.7	8	2	7.6	19	4.8	23.5	25.7	10.2	4.3	5.8	13	4.4	10	4.1	10.3	23.2	12.5	8.3	2.1	15.2	6	17.3	6.5	5.3	9.6	29.1	2.3	4.4
1554873_at	23.7	1.7	15.6	21.2	11.5	13.1	1.5	0.6	22.8	5.8	28.5	22.2	19.5	7.7	10.7	1.9	12.4	12.2	0.4	6.9	8.3	20.2	17	21.3	19.2	5.1	10.1	32.7	12.3
1554874_at	14.4	1.2	4.9	10.4	5.1	3.6	3.8	8.1	4.9	0.8	0.5	7	6.6	4.3	8.8	0.5	0.8	0.4	1.1	7.6	6.8	15.7	1.2	0.8	9.1	1.8	11.8	1.2	2.8
1554875_at	0.7	2.6	1.6	2.6	3.2	0.8	0.6	2	10.8	7.8	0.7	1.7	2.2	2.3	14.1	11.7	5.5	7	5.7	12.7	0.9	10.9	7.4	3.2	8.2	10.2	8.7	1.4	6.6
1554876_a_at	6.1	1	40.3	8.6	1.8	1.3	17.7	29.4	8.1	17.7	103.7	84	8.5	11.8	1.3	3	6.8	7.2	11.3	4.4	5.2	10.7	17.6	6.4	1	5.9	8.1	12	1
1554878_a_at	51.4	17.8	34.9	57.3	55.7	106.3	49.4	57.6	135.1	99.2	177.6	64.9	156	155.7	45.7	81.5	34.5	142.8	151.9	48.6	40.9	43.6	64.7	120.4	338.2	48.2	121.1	51.6	507.1
1554880_at	37.1	10.8	21.3	29	2.1	30	22.8	7.4	10.2	3.3	17.8	17.2	16.8	12.9	13.9	27.3	51.6	16.4	33.2	12.7	6.4	6.1	18.8	25.5	35.4	11.7	7.8	10	18.5
1554882_at	14.3	7.2	18.6	0.9	14.7	7.8	13.2	7.8	0.8	8	10.3	9.5	17.2	0.4	7.9	14.2	8.2	1	0.8	11.3	7	11.5	7	5.7	5.6	7.9	5.9	0.5	6.8
1554883_a_at	0.8	16.3	45.1	34.2	37.4	37.9	9.3	17	8	22.7	77.6	45.9	96.2	95.7	49.2	21.6	22.7	49.2	32.3	27.2	29.5	20.6	62.8	46.3	231	93.9	49.2	61.7	77.3
1554884_at	6.1	10.8	7.7	0.9	1.7	5.5	0.8	6.7	11.6	0.3	0.7	0.6	3	9	8.3	9.4	0.9	0.7	0.5	4.2	1	1.3	3.1	1.4	2.8	0.9	14.3	2	8.3
1554885_a_at	1.1	23.2	21	43.8	44.1	49.9	22	28.4	26.4	18.8	88.5	42.8	69.6	101.5	49	30.4	26.1	104.5	44.9	35.5	13.7	24.5	35.3	91	244.5	32.5	47.9	42.5	65.8
1554886_a_at	5.8	6.7	25.3	38	20.1	6.4	3.5	5.2	4.3	3.4	6.2	7.6	4	4.8	2.6	37	30.3	6.7	1.6	2.4	3.4	26.7	3	27.5	14.3	15.5	3.6	5.2	9.6
1554887_at	1.2	3.8	12	3.9	4.5	3.8	1.3	1.2	8.7	5.6	1.7	11.5	1.4	2.2	8	11.2	8.1	0.3	7	6	4.6	19.5	14.9	13.6	35.8	13.8	15	17.7	37.8
1554889_at	38.7	12.7	26.9	32.6	42.6	19.4	21.5	8.1	12.3	7.8	34.8	15.6	23.5	32.2	15.4	46.1	18.1	9.7	17.8	16.4	10	3.7	18.7	26.2	22	6.5	21.4	17.9	18
1554890_a_at	87.4	61.9	84.5	168.9	100.6	153.3	65.3	37.9	72.9	78.4	226.4	123.7	216.4	359.2	91.3	160.6	114.3	104.5	184.3	110.7	30.5	114.7	239.8	279.6	558.2	82.3	138.8	232.9	387.1
1554891_at	2.3	1.4	2	6.3	2.5	2.7	3.9	1.2	8.9	1.3	1.9	1	4.2	1.7	1.5	1.5	2.1	3.4	3.8	1.6	0.9	40.6	1.4	1.4	0.9	3	2.6	2.1	2.2
1554892_a_at	24.7	25.7	12.9	18.5	22.6	3.2	10.9	3.6	4.1	11.5	14.1	12.9	23.3	2.5	10.2	16.1	14.7	5.9	5.8	1.4	8.9	19.6	4.6	3.3	12.1	18.3	3.8	1.3	4.9
1554894_a_at	22.1	29.4	36.2	37	38.1	49.8	47.8	39.6	27.1	54.3	35.8	24.9	35.5	71.3	255	45.5	98.3	30.5	215.6	46.7	79.6	69.4	38.7	39.4	225.6	107.1	22.1	48.4	34.5
1554895_a_at	2.4	2.2	2.6	2.2	1.5	2.5	1	2.1	0.9	3.1	2	1.7	4.9	15.2	46.5	23.3	4.1	0.7	5	10.8	1.5	3.4	2.2	2.9	8.5	30.1	11.9	2.2	11
1554897_s_at	25.9	1.2	16.3	10.3	11.4	20	13.2	2	10.1	34	12.5	10.3	16.1	38.4	176.7	7.3	2.3	19.1	12.5	11.2	7.7	11.1	12.1	12.5	27.7	28.2	10.5	10.8	32.8
1554899_s_at	3.9	55.8	102.1	233	89.5	48.1	8.1	31.8	19.5	34.8	55.3	61.7	78.9	208.7	246.6	325.2	47.9	740.4	93.6	145.6	121.4	50.1	131.7	405.3	223.2	439.1	154.7	586.3	238.9
1554901_at	28.4	23.2	12.4	22.3	13.5	4.8	2.7	2.6	13.5	0.4	10.5	6.8	1.5	15.7	8.3	15	16	0.3	1.4	9.9	31.5	9.2	9.5	8	1.7	2.4	14.9	13.9	3
1554903_at	88.7	21.4	81.3	36.7	81.8	25.7	16.8	53.9	69.7	17.5	28.8	20.1	56.9	15.1	38	23.8	82.2	21.6	33.4	30.4	43.3	189.1	11.1	9.8	21.6	2.3	17.1	32.2	35.8
1554905_x_at	34.6	34.6	76.1	44.5	82.2	81.2	85.5	54.1	71.2	49.9	17.3	27.1	42.2	23.5	37.4	57.9	73	4.6	27.9	41.4	30.1	157.6	32.1	26.5	34.3	4	29.8	47.8	41
1554906_a_at	45.1	65.9	27	23	25.5	24.5	38.5	32.2	27.9	18.5	11.7	19.8	5.7	27.4	67.2	37.3	49.8	33.3	28.8	68.2	5	53.7	11.5	24.5	60	27	4.7	34.4	17.9
1554907_a_at	33.5	13.8	18.2	26.1	9.6	26.9	26.6	30.9	10	20.7	16	24.6	37.5	11.2	1.1	22.6	6.1	0.6	8	18	18.1	10.6	30	23.4	2.9	29.6	18.9	14.1	63.7
1554908_at	1.6	1.6	13.8	2.6	0.6	0.8	3.2	2.7	1.8	1.5	5.2	19.1	20.2	4.7	1.5	2.3	13.9	11.4	10	0.9	0.7	17.5	2.3	1.7	2.2	1.3	1.8	1.6	24.3
1554909_at	13.3	2.6	0.5	20.7	13.3	3.9	14.6	5.9	4.8	2.3	20.5	14.5	11.2	25.8	6.8	8.9	19.1	13.2	7.3	11.1	17.7	8.5	6.2	1.6	24	18.7	17.7	12.2	13.1
1554910_at	0.5	7.6	1.3	13.7	3.9	15.5	5.3	6.6	0.4	1.4	2.4	0.6	15.7	8.7	0.4	1.3	0.3	1.6	1	17.1	1.7	30.5	24.2	11.8	13.5	1.8	13.8	15	26.6
1554911_at	28.9	16.9	19.3	11	23.3	6.7	28.9	12.8	4	4.1	0.8	2.7	16	5.6	15.3	7.6	7	1.4	3.6	1.6	3.9	8.3	7.5	11.5	16.7	4.9	6.1	6.7	10.8
1554912_at	8.8	0.8	1.3	0.7	0.7	8	7.9	0.5	7.5	9.1	0.7	7.7	1.2	1	7	1.7	39.5	0.6	13.1	19.6	28.1	23.7	13.6	2.6	3.5	1.4	9.1	1	11.8
1554914_at	19.5	17.6	12.7	23.7	21.1	17.2	15.7	13.5	17.1	5.2	5.1	1.8	1.9	17.6	6.2	25.6	2.2	4.7	10.5	2.2	13.2	35	5.5	6.3	9.3	4.7	10.3	8.5	4
1554915_a_at	31.1	22.2	28.6	48.9	53.7	49.1	21.6	39.7	40.3	50.1	43	41.5	44.2	38.8	63.6	24	24.2	53	40.8	41.4	62.9	54.6	41.4	54.5	24.3	40.7	43.9	61.3	37.1
1554916_a_at	32	3.4	13.2	15.8	21.2	25.7	6.3	1.6	9.2	8.1	6.5	6	24.4	26.3	0.8	2.2	18.3	7.1	5.6	10.4	5.7	21.1	15.3	1.7	10.5	8.6	27.2	6.5	17.7
1554918_a_at	22.1	12.2	5.3	11.9	19	23	18.5	3.7	20.5	10.4	69.4	1.6	35.7	9.2	26.4	19.3	47.7	21.1	1.3	18.6	65.6	11.5	30.3	22.6	23	137.1	50.1	34.4	49.5
1554919_s_at	4.1	2.4	60	33	27.1	19	27	37.6	34.5	2.2	33.2	53.8	26.7	69.4	17.3	56.4	30.6	24.5	53.3	16.8	30.9	31	46.6	90	116	26.6	155.7	24	33
1554920_at	0.2	3.6	0.2	0.7	0.7	0.2	0.1	7.7	0.2	1.3	3.2	3.2	0.4	0.2	2.9	8.6	0.9	3.5	3.3	3.5	0.1	4.7	5.9	0.1	0.3	5.3	0.4	2.4	7
1554921_a_at	0.6	1.9	1.3	4.8	1.9	18.9	8.7	0.8	0.7	0.9	19.6	0.9	8.1	10.4	49.3	2.7	5	12.7	6.2	19	14.9	1.4	16.6	9.5	0.6	19.5	34.3	4.3	11.6
1554922_at	0.3	5.6	15.2	8.8	6.3	15.5	16.9	5	26.2	18.8	11.8	12.6	13.1	22.8	6.7	16.1	11.8	9.3	16.9	22.5	14.3	6.8	28.2	21.2	15.6	10.1	8.7	10.1	19.6
[truncated: 52,741 more rows]
