# Supplementary material for: SNAP25-induced MYC upregulation promotes high-grade neuroendocrine lung carcinoma progression
Source: Front Immunol. 2024 Oct 4;15:1411114. doi: 10.3389/fimmu.2024.1411114 (PMC11486671; doi:10.3389/fimmu.2024.1411114)
Supplement: Supplementary file 6 [file DataSheet1.zip]

Archive with 9 entries (8 files):
- Western Bloting of the SNAP25 section that was not knocked/
- Western Bloting of the SNAP25 section that was not knocked/ERK.tif
- Western Bloting of the SNAP25 section that was not knocked/GAPDH.tif
- Western Bloting of the SNAP25 section that was not knocked/MEK.tif
- Western Bloting of the SNAP25 section that was not knocked/MYC.tif
- Western Bloting of the SNAP25 section that was not knocked/SNAP25.tif
- Western Bloting of the SNAP25 section that was not knocked/WB1.pdf
- Western Bloting of the SNAP25 section that was not knocked/p-ERK.tif
- Western Bloting of the SNAP25 section that was not knocked/p-MEK.tif
