# Supplementary material for: SNAP25-induced MYC upregulation promotes high-grade neuroendocrine lung carcinoma progression
Source: Front Immunol. 2024 Oct 4;15:1411114. doi: 10.3389/fimmu.2024.1411114 (PMC11486671; doi:10.3389/fimmu.2024.1411114)
Supplement: Supplementary file 7 [file DataSheet2.zip]

Archive with 9 entries (8 files):
- Western Bloting of the SNAP25 knockdown section/
- Western Bloting of the SNAP25 knockdown section/ERK.tif
- Western Bloting of the SNAP25 knockdown section/GAPDH.tif
- Western Bloting of the SNAP25 knockdown section/MEK.tif
- Western Bloting of the SNAP25 knockdown section/MYC.tif
- Western Bloting of the SNAP25 knockdown section/WB2.pdf
- Western Bloting of the SNAP25 knockdown section/p-ERK.tif
- Western Bloting of the SNAP25 knockdown section/p-MEK.tif
- Western Bloting of the SNAP25 knockdown section/shSNAP25.tif
